# Supplementary material for: Maize (Zea mays L.) genome size indicated by 180-bp knob abundance is associated with flowering time
Source: Sci Rep. 2017 Jul 20;7:5954. doi: 10.1038/s41598-017-06153-8 (PMC5519714; doi:10.1038/s41598-017-06153-8)
Supplement: Supplementary file 2 — Table S1 [file 41598_2017_6153_MOESM2_ESM.xlsx]

## Sheet: Genome size of two ecotype
Table S1.Genome sizes for tropical and temperate inbred maize lines
Inbred lines	Ecotype	Origin	Genome Size (pg/2C)
Duzi	tropical	China	5.6581
ShuangM9	tropical	China	5.7617
Sichuandifangzhongzhi	tropical	China	5.4152
CML31	tropical	CIMMYT	5.7827
CML114	tropical	CIMMYT	5.5461
CML116	tropical	CIMMYT	5.4761
CML118	tropical	CIMMYT	5.7827
CML122	tropical	CIMMYT	5.6875
CML130	tropical	CIMMYT	5.6112
CML134	tropical	CIMMYT	5.7799
CML139	tropical	CIMMYT	5.5664
CML162	tropical	CIMMYT	6.0074
CML169	tropical	CIMMYT	5.8835
CML172	tropical	CIMMYT	5.922
CML191	tropical	CIMMYT	6.0123
CML283	tropical	CIMMYT	5.9304
CML304	tropical	CIMMYT	5.6441
CML312SR	tropical	CIMMYT	5.691
CML312SRQ=[[(CLQ-RCWQ83xCML312SR)xCML312SR]xCML312SR)]-15-1-BBB	tropical	CIMMYT	5.47302
CML325	tropical	CIMMYT	5.7211
CML364	tropical	CIMMYT	5.9276
CML415	tropical	CIMMYT	5.5594
CML454	tropical	CIMMYT	5.6315
CML470	tropical	CIMMYT	5.789
CML473	tropical	CIMMYT	5.4698
CML486	tropical	CIMMYT	5.5748
[CML198/LPSC3H144-1-2-2-2-2-#-BB]-1-4-1-1-4-B*4-B-B-B	tropical	China	5.9437
[CML199/[EV7992#/EV8449-SR]C1F2-334-1(OSU8i)-6-3-Sn]-B-23-2-2-B*4-B-B-B	tropical	China	5.8814
[CML312/[TUXPSEQ]C1F2/P49-SR]F2-45-3-2-1-BB//INTA-F2-192-2-1-1-1-BBBB]-1-5-1-1-1-BBB-B-B-B	tropical	China	5.5692
[CML444/CML395//DTPWC8F31-1-1-2-2-BB]-4-2-2-1-1-BB-B-B-B	tropical	China	5.9997
[CML444/CML395//DTPWC8F31-1-1-2-2-BB]-4-2-2-1-2-BB-B-B-B	tropical	China	5.8709
CML311/MBR C3 BC F23-1-2-1-B-B-B	tropical	China	5.6539
CML311/MBR C3 BC F3-1-1-2-B-B	tropical	China	5.4866
CML311/MBR C3 BC F43-2-1-1-B-B-B	tropical	China	5.7001
CML311/MBR C3 BC F65-1-2-2-B-B-B	tropical	China	5.8058
CML311/MBR C3 BC F95-2-2-1-B-B-B	tropical	China	5.9773
CML380xMBR/MDR C3 BC F21-1-1-2-B-B-B-B-3-1-B-B-B	tropical	China	5.8639
(CUBA/GUAD C1 F27-4-3-3-B-1-Bx[KILIMA ST94A]-30/MSV-03-2-10-B-2-B-B)-160-1-B-3-B	tropical	China	5.7071
[(SML*SMQPM)*(MTL*SMQPM)]F1S6-1-25-BB-1-B	tropical	China	5.7246
[[MSRXPOOL9]C1F2-176-4-7-X-1-B/CML206]-5-2-3-1-BBBBB-B-B-B	tropical	China	5.6238
[LZ956441/LZ966205]-B-3-4-4-B-5-BBBBB-B-B-B	tropical	China	5.9143
[MSRXPOOL9]C1F2-205-1(OSU23i)-5-3-X-X-1-B//EV7992/EV8449...-3-2-2-1-BBBBB-B-B-B	tropical	China	5.8968
20V-18	tropical	China	5.46735
622016-ZCN-2	tropical	China	5.9696
DTPW C9	tropical	China	6.0753
ECA-MOROSR( BC1)F2-7-ECAVEE7/PL15QPMC7SRC1F2//POOL15QPMSR-B-4-B-B	tropical	China	5.6756
La Posta Seq C7-F180-1-1-2-2-B-B-B	tropical	China	5.7323
MBR C5 BC F4-1-2-2-B-1-2-B	tropical	China	6.2412
P501SRc0-F2-47-3-1-1-B-B-B-B	tropical	China	5.7295
P591c41y2GENF3-1-1-2-B-B-B	tropical	China	5.8471
PAZM 6053	tropical	China	6.1873
RDOM 330	tropical	China	5.7666
VL0510821	tropical	China	5.8282
VL0512442	tropical	China	5.9185
VL0512452	tropical	China	5.6917
VL0512464	tropical	China	5.6315
VL05128	tropical	China	5.5468
VL05353	tropical	China	6.0053
VL05561	tropical	China	5.8499
VL0558	tropical	China	5.6189
VL056942	tropical	China	5.8786
VL062785	tropical	China	5.6672
VL06382	tropical	China	5.5755
CML69	tropical	CIMMYT	5.3935
CML509	tropical	CIMMYT	5.5433
VL054881	tropical	China	5.5587
VL05616	tropical	China	5.5916
[DRB-F2-180-2/DRB-3-4-1]-X-6-1-3-BB-2-BBBBBB-B-B-B	tropical	China	5.614
Pool 21 x Pool 22	tropical	China	5.6756
DTPY C9	tropical	China	5.7953
VL058454	tropical	China	5.8338
CML480	tropical	CIMMYT	5.8492
VL052	tropical	China	5.8541
CML229	tropical	CIMMYT	5.9199
LX9801	temperate	China	5.3837
53 xuan 3	temperate	China	5.5573
465	temperate	China	5.4474
8107	temperate	China	5.523
Dhuang212	temperate	China	5.1548
412	temperate	China	5.25
B84	temperate	China	5.7624
C649	temperate	China	5.3767
200B	temperate	China	5.7589
9046	temperate	China	5.6161
CA339	temperate	China	5.6637
B234	temperate	China	5.4775
888-9	temperate	China	5.5489
DH34	temperate	China	5.4782
434	temperate	China	5.2605
CA091	temperate	China	5.5258
CN165	temperate	China	5.4628
698-3	temperate	China	5.7946
Dong46	temperate	China	5.5825
C8605-2	temperate	China	5.4817
2002F17	temperate	China	5.5608
C416	temperate	China	5.3067
Mo17	temperate	China	5.5468
501	temperate	China	5.5762
BИP44	temperate	China	5.4271
B73	temperate	China	5.6315
706 fu	temperate	China	5.3956
ES40	temperate	China	5.2892
F42	temperate	USA	5.2087
4F1	temperate	China	5.6469
832	temperate	China	5.4131
31778	temperate	China	5.7568
8902	temperate	China	5.418
CA335	temperate	China	NA
5311	temperate	China	5.5706
PH4CV	temperate	China	5.2682
Ji 419	temperate	China	5.1807
3189	temperate	China	5.3928
CA112	temperate	China	5.4467
H152	temperate	China	5.6567
653	temperate	China	5.3172
D387	temperate	China	5.3711
Dan 340	temperate	China	5.5503
803	temperate	China	5.4208
CA156	temperate	China	5.5825
7537-1	temperate	China	5.5265
2002F22	temperate	China	5.6371
502	temperate	China	5.3193
PH6WC	temperate	China	5.3592
5 gong	temperate	China	5.8317
CAL70	temperate	China	5.3109
Huangzaosi	temperate	China	5.42556
81565	temperate	China	5.481
495	temperate	China	5.2486
PHN47	temperate	USA	5.6896
835	temperate	China	5.4243
W8304	temperate	USA	5.3277
FR19	temperate	USA	5.5181
793	temperate	USA	5.1156
Ji853	temperate	China	5.3858
CA375	temperate	China	5.6056
Nan21-3	temperate	China	5.6483
D185	temperate	China	5.4033
Si287	temperate	China	5.4992
764	temperate	USA	5.4215
Han21	temperate	China	5.6518
Qi205	temperate	China	5.7099
Zheng22	temperate	China	5.1471
CN962	temperate	China	5.3837
Zhao835	temperate	China	5.5783
NS701	temperate	China	5.5797
7379-2	temperate	China	5.3599
LH51	temperate	USA	5.3592
273	temperate	China	5.5076
