# Supplementary material for: Maize (Zea mays L.) genome size indicated by 180-bp knob abundance is associated with flowering time
Source: Sci Rep. 2017 Jul 20;7:5954. doi: 10.1038/s41598-017-06153-8 (PMC5519714; doi:10.1038/s41598-017-06153-8)
Supplement: Supplementary file 3 — Table S2 [file 41598_2017_6153_MOESM3_ESM.xlsx]

## Sheet: Genome size and 180-bp knob
Table S2. Genome size and 180-bp knob abundance
Inbred lines	Ecotype	Sample No.	Genome size (pg/2C)	180-bp knob abundance
Ji 853	temperate	CNA004	5.3858	11853.9
LH51	temperate	USA004	5.3592	100192
PHG83	temperate	USA015	5.3172	123772
Zheng22	temperate	CNA011	5.1471	152549
Tie7922	temperate	CNA008	5.6714	157461
F42	temperate	USA009	5.2087	159141
FAPW	temperate	USA005	5.3018	159860
W8304	temperate	USA026	5.3277	180308
FR19	temperate	USA003	5.5181	197647
Ji 419	temperate	CNA013	5.1807	199155
Silunuo	temperate	CNA032	5.5216	202263
PHN47	temperate	USA028	5.6896	206108
764	temperate	USA018	5.4215	207470
ES40	temperate	CNA016	5.2892	215299
Zhao835	temperate	CNA012	5.5783	217568
NS701	temperate	USA021	5.5797	221179
Qi205	temperate	CNA010	5.7099	247193
Jiao 51	temperate	CNA046	5.2661	248767
LH132	temperate	USA007	5.3109	248785
Han 21	temperate	CNA009	5.6518	256390
48-2	temperate	CNA017	5.4026	264027
LX9801	temperate	CNA005	5.3837	266313
P501SRc0-F2-47-3-1-1-B-B-B-B	tropical	CMT030	5.7295	276188
(CUBA/GUAD C1 F27-4-3-3-B-1-Bx[KILIMA ST94A]-30/MSV-03-2-10-B-2-B-B)-160-1-B-3-B	tropical	CMT035	5.39	284915
18-599	temperate	CNA018	5.9367	287528
CML445/CML144//CML159//POOL15QPMSR-B-55-B-B	tropical	CMT037	5.9003	288300
R08	temperate	CNA039	5.4411	297827
CML99	tropical	CMT003	5.6518	318063
Cuba/Guad C3 F53-3-1-1-B-B-B	tropical	CMT012	5.3333	318463
[Ent320:92SEW2-77/[DMRESR-W]EarlySel-#I-2-4-B/CML386]-B-11-3-B-2-#-B*4	tropical	CMT018	5.7897	318687
ECA-MOROSR( BC1)F2-7-ECAVEE7/PL15QPMC7SRC1F2//POOL15QPMSR-B-4-B-B	tropical	CMT036	5.6756	319809
Nan21-3	temperate	CNA020	5.6483	323447
H-16	tropical	CMT006	5.8002	324534
Si287	temperate	CNA003	5.4992	327015
P1	tropical	CMT010	5.7925	329444
CML96	tropical	CMT007	5.7029	330363
CML84	tropical	CMT001	5.4467	334811
Huangzaosi	temperate	CNA007	5.42556	343499
CML312SRQ=[[(CLQ-RCWQ83xCML312SR)xCML312SR]xCML312SR)]-15-1-BBB	tropical	CMT025	5.47302	357029
CML206	tropical	CMT015	5.7015	359012
[CML159/[CML159/[MSRXPOOL9]C1F2-205-1(OSU23i)-5-3-X-X-1-BB]F2-3sx]-8-1-1-BB-1-B	tropical	CMT026	5.894	365573
698-1	temperate	CNA024	5.7554	372495
CML330	tropical	CMT004	5.4936	382871
20V-18	temperate	CNA030	5.4061	386471
273	temperate	CNA023	5.5076	386632
CL-04934 (P49C2H12-5-4xP23C2-11-1)-2-2-2-B*10	tropical	CMT011	5.5699	390789
CML202	tropical	CMT014	5.9038	393895
VL0512447	tropical	CMT024	5.7218	400617
[DTPWC8F31-4-2-1-6/CML444//ZM521B-66-4-1-1-1-BB]-3-2-1-B-B-B	tropical	CMT033	5.8464	401500
RP125	temperate	CNA035	5.4929	405142
18-599(RED)	temperate	CNA019	5.5734	410644
81565	temperate	CNA021	5.481	423966
622016-ZCN-2	temperate	CNA031	5.9696	426655
SAML1001	temperate	CNA044	5.5531	432322
CML479	tropical	CMT040	5.7869	435396
CML85	tropical	CMT002	5.8513	446254
CML418	tropical	CMT005	5.7155	453549
Chuan 29♀	temperate	CNA056	5.8625	473215
CNA045	temperate	CNA045	5.8471	475381
R09	temperate	CNA014	5.6546	477428
VL05610	tropical	CMT020	5.8107	483242
La Posta Seq C7-F86-1-1-1-1-B-B-B	tropical	CMT039	5.8107	490416
634-11511	temperate	CNA022	5.7295	499982
CML192	tropical	CMT008	5.894	511498
CML312SR	tropical	CMT028	5.7533	517347
CML411	tropical	CMT009	5.4138	534526
[CML198/LPSC3H144-1-2-2-2-2-#-BB]-1-4-1-1-4-B*4-B-B-B	tropical	CMT034	5.9437	536847
Qi319	temperate	CNA006	5.5559	577991
CML133	tropical	CMT013	6.0221	584202
CML511	tropical	CMT019	6.0529	632730
