# Supplementary material for: Maize (Zea mays L.) genome size indicated by 180-bp knob abundance is associated with flowering time
Source: Sci Rep. 2017 Jul 20;7:5954. doi: 10.1038/s41598-017-06153-8 (PMC5519714; doi:10.1038/s41598-017-06153-8)
Supplement: Supplementary file 4 — Table S3 [file 41598_2017_6153_MOESM4_ESM.xlsx]

## Sheet: No. of 180-bp knob
Table S3. Differences in the number of 180-bp knobs among different maize lines
Note: Sequence name 1833CNA004.180 means the 1833rd sequence of the inbred line CNA004 assembled for the 180-bp knob.
	CNA008	CNA045	CNA020	CMT002	CNA012	CMT039	CMT028	CMT015	CNA009	CMT019	CNA004	CMT008	CMT020	CMT007	CMT024	CMT013
1833CNA004.180	260869	582590	511890	495847	349749	475573	584280	351238	412373	954531	15344	726479	486692	349937	427779	639898
1183CNA009.178	227406	551074	404294	496602	300197	390125	535764	307504	345755	874674	5133	680858	470094	312458	358736	610250
1835CNA004.180	193754	412526	388835	405787	274569	360617	445658	283945	319733	789270	1917	581813	365378	284067	333998	502886
1133CMT013.180	179331	425346	321783	391821	238258	313933	416776	244851	272350	708127	657	526930	358030	247264	275795	477352
1627CNA004.179	166430	414607	298692	343672	217032	260524	383335	211608	250278	616116	4024	482003	347279	215674	260610	436540
1075CMT013.180	192186	344518	379061	326680	253234	246326	382929	223035	304234	566136	14479	471756	308017	226628	248408	397341
605CNA012.176	186179	324898	364073	288942	242131	246158	361019	211030	289635	521871	14913	432966	281388	209261	241804	368944
105CMT039.167	183856	319962	359463	284258	238850	240130	353701	206908	285438	511164	14390	423313	275677	205253	237606	361339
1451CMT007.180	134060	347048	232982	328488	178419	251623	331769	192209	204892	578054	956	441924	306053	198120	217363	400780
1247CNA004.178	147801	365844	268255	303908	193918	224373	335883	186601	223839	542783	3631	425576	304537	190889	232240	382491
1095CMT020.179	128791	338351	237710	280318	172301	273289	327722	198760	200519	539021	7819	399584	280772	193604	246488	369850
1259CNA004.178	120552	286647	211066	273584	161342	228396	294410	174393	184786	483742	2270	373928	250618	172845	186919	338821
189CMT015.168	108726	300865	199452	257462	148697	237804	285219	175873	171477	499619	4684	358142	250948	173404	219255	333359
827CMT007.177	122400	278059	220362	243907	160314	184773	260590	145948	185923	437545	1058	338270	237826	150491	172607	304046
775CNA012.177	122304	277896	220188	243768	160229	184632	260393	145849	185787	437249	1061	338062	237681	150377	172493	303846
977CMT019.177	122304	277896	220188	243768	160229	184632	260393	145849	185787	437249	1061	338062	237681	150377	172493	303846
717CNA045.177	122304	277896	220188	243768	160229	184632	260393	145849	185787	437249	1061	338062	237681	150377	172493	303846
935CNA008.177	122304	277896	220188	243768	160229	184632	260393	145849	185787	437249	1061	338062	237681	150377	172493	303846
905CMT008.177	122304	277896	220188	243768	160229	184632	260393	145849	185787	437249	1061	338062	237681	150377	172493	303846
485CNA020.177	122304	277896	220188	243768	160229	184632	260393	145849	185787	437249	1061	338062	237681	150377	172493	303846
867CMT002.177	122304	277896	220188	243768	160229	184632	260393	145849	185787	437249	1061	338062	237681	150377	172493	303846
449CMT024.177	122304	277896	220188	243768	160229	184632	260393	145849	185787	437249	1061	338062	237681	150377	172493	303846
1657CMT008.182	146854	230554	297649	212979	192860	165142	265373	153662	231811	379911	11855	320051	205798	155644	173758	263593
1609CNA009.180	104391	221166	185773	235563	144005	203188	245360	152734	161488	406100	1874	309559	191835	152300	164363	274969
1277CMT019.179	125135	223340	246094	201073	164367	173288	239697	144615	199123	365215	8325	293888	195690	144475	168484	257351
521CMT020.176	110751	242955	206114	216672	144246	179119	234480	144195	166053	387242	2281	290518	204234	143876	174658	273449
1543CMT008.180	98424	225311	173040	235617	133149	197134	243347	146461	152338	406009	1849	312272	203239	147615	153944	278048
1695CNA008.181	86085	229421	151667	202490	114940	151473	210765	119288	131167	367413	691	280517	197754	122815	140489	252409
365CMT024.176	93246	200848	179067	183262	122117	156881	211285	126445	148284	329927	6423	263437	177493	126532	147095	234905
263CNA004.169	96954	193511	184922	175378	130419	117911	192988	109523	151293	299213	2493	238928	167723	111456	130294	211910
1803CMT019.180	74726	204240	132007	181505	100167	135385	186603	105337	114077	329444	767	250553	177007	109492	123596	225742
2169CNA004.181	81998	181966	137273	156965	103557	137626	186331	102348	121089	277615	5365	221051	163593	103256	114545	208538
1139CMT015.180	81206	181412	136385	156086	102210	137045	185476	101690	119816	275457	5220	219293	162664	102730	114064	207547
1031CMT007.178	60927	179818	117248	141920	84155	131574	161904	97156	95712	280944	3352	198006	148499	96714	128798	189741
389CNA004.171	120630	116763	256896	124440	171139	71419	133672	85965	183981	231087	1380	170485	104944	86253	101839	149656
559CNA012.175	73092	152783	127471	150584	96389	123834	162589	93800	112066	252858	5332	202034	141436	97002	101725	186682
215CNA045.170	65632	154056	116093	130356	84431	134620	159254	95930	99038	242131	4302	192268	125536	91968	113838	170603
363CNA009.170	65632	154056	116093	130356	84431	134620	159254	95930	99038	242131	4302	192268	125536	91968	113838	170603
1017CMT007.178	64210	154846	115302	128545	83944	95919	139058	77228	96614	228969	590	178267	126827	79226	95810	159328
31CNA012.166	109127	101266	237500	101468	155273	61634	110965	69413	166344	186068	1529	138197	89314	70183	84751	124073
1345CMT028.180	62027	136010	111315	128955	81899	108463	136296	81474	94135	228101	616	173578	115724	80747	92363	156969
263CNA009.169	107749	99510	234590	100464	153405	60468	109178	68189	163883	183562	1239	135283	88432	68876	84031	122660
231CMT039.169	107749	99510	234590	100464	153405	60468	109178	68189	163883	183562	1239	135283	88432	68876	84031	122660
167CNA008.169	107749	99510	234590	100464	153405	60468	109178	68189	163883	183562	1239	135283	88432	68876	84031	122660
173CNA012.169	107749	99510	234590	100464	153405	60468	109178	68189	163883	183562	1239	135283	88432	68876	84031	122660
167CMT020.169	107749	99510	234590	100464	153405	60468	109178	68189	163883	183562	1239	135283	88432	68876	84031	122660
49CNA004.166	56859	138953	100644	129482	75558	108220	136905	81641	87486	230530	579	174856	117886	81043	91844	159241
1835CNA009.181	49601	142149	95508	115111	69727	103522	132671	78216	78824	221622	2679	162873	119053	77700	99520	153025
283CMT002.169	102570	91525	224825	90600	146336	55596	99337	61698	156552	165237	1229	121793	80417	62210	77547	111721
885CMT039.177	49261	140541	85001	118764	65124	85720	123692	68176	73688	211541	625	162592	117874	70762	83508	147835
1981CNA004.180	64585	108272	121852	109592	85137	96263	122402	73982	100402	186433	2373	148629	92879	74641	84130	129722
241CNA045.171	48757	130257	92493	102390	65102	92886	121576	72261	74147	196078	3072	146624	104520	71191	94075	134378
1357CMT002.180	47088	114313	87506	103894	62170	74149	110600	63803	72061	178704	1833	140453	99991	65488	74383	129261
1251CNA004.178	48335	95547	85626	107913	65253	93782	109411	68269	75207	185525	1095	143210	84781	68712	69746	122384
1721CNA009.180	45302	106908	86086	94340	60088	79742	104857	60490	72694	170156	893	131341	91479	61389	73064	117040
1075CNA008.178	50109	101563	83596	95531	64236	79073	106233	60322	75801	157556	3923	129320	90732	62354	66476	119976
905CNA012.178	50109	101563	83596	95531	64236	79073	106233	60322	75801	157556	3923	129320	90732	62354	66476	119976
1053CMT008.178	50109	101563	83596	95531	64236	79073	106233	60322	75801	157556	3923	129320	90732	62354	66476	119976
833CNA045.178	50109	101563	83596	95531	64236	79073	106233	60322	75801	157556	3923	129320	90732	62354	66476	119976
1205CMT007.179	49867	101115	83119	94853	63842	78561	105524	59848	75383	156290	3815	128236	90051	61877	66031	119164
1247CMT039.179	49867	101115	83119	94853	63842	78561	105524	59848	75383	156290	3815	128236	90051	61877	66031	119164
803CNA020.180	38981	109934	76133	91477	55204	78538	100770	61322	62429	176610	1566	127983	93156	61291	77687	119429
1605CNA004.179	42181	89964	72614	99838	56258	84852	100258	61876	64588	172622	950	133451	80574	62370	62836	114641
1181CMT013.180	48753	102921	94107	89180	64617	69293	97031	55532	77085	155035	669	122424	85861	56643	69236	109501
1143CMT015.180	48753	102921	94107	89180	64617	69293	97031	55532	77085	155035	669	122424	85861	56643	69236	109501
1759CMT019.180	48753	102921	94107	89180	64617	69293	97031	55532	77085	155035	669	122424	85861	56643	69236	109501
1347CMT028.180	48753	102921	94107	89180	64617	69293	97031	55532	77085	155035	669	122424	85861	56643	69236	109501
447CNA008.173	41506	100831	77723	93934	54772	65191	99015	57246	64432	159715	1555	127354	90134	59334	65068	115708
1195CMT007.179	58739	89126	117760	85873	80075	53033	93779	54072	92956	135259	1611	111688	79123	55803	63780	100573
501CMT024.178	39176	83371	67280	93467	52452	80741	96728	59181	60629	163018	1310	126724	76136	59331	59887	108819
389CMT024.176	46000	92851	79258	82776	59653	68757	95544	54143	69672	141862	3499	114803	81368	55463	61714	105921
721CMT008.176	46000	92851	79258	82776	59653	68757	95544	54143	69672	141862	3499	114803	81368	55463	61714	105921
1219CMT002.179	46925	81129	84945	85230	61922	74558	91773	56290	72228	142249	1160	111711	69334	56110	61859	99310
1465CNA004.179	91032	61419	202483	49068	126739	40250	63882	37875	136382	92071	1843	69519	49776	36803	53623	65740
287CMT007.170	41775	80818	78298	81106	55750	73200	93486	57935	66258	137863	1286	109430	71230	56807	63576	97178
251CMT002.169	43725	83513	75127	85471	58044	68225	91523	53137	68123	135576	3314	110332	76089	54692	56362	102573
277CNA009.169	43725	83513	75127	85471	58044	68225	91523	53137	68123	135576	3314	110332	76089	54692	56362	102573
257CMT019.169	43725	83513	75127	85471	58044	68225	91523	53137	68123	135576	3314	110332	76089	54692	56362	102573
269CMT013.170	41724	80504	78165	80962	55665	73001	93287	57849	66175	137632	1284	109256	71050	56724	63433	97019
1099CMT013.180	38235	89889	73351	79282	52021	66904	86628	50513	62183	143929	521	110624	76773	51244	62559	97841
1395CMT039.180	38235	89889	73351	79282	52021	66904	86628	50513	62183	143929	521	110624	76773	51244	62559	97841
1089CMT015.180	38235	89889	73351	79282	52021	66904	86628	50513	62183	143929	521	110624	76773	51244	62559	97841
1637CNA009.180	38235	89889	73351	79282	52021	66904	86628	50513	62183	143929	521	110624	76773	51244	62559	97841
799CNA020.180	38238	89886	73348	79278	52012	66900	86620	50509	62175	143921	511	110623	76770	51238	62555	97839
1515CNA008.180	38238	89886	73348	79278	52012	66900	86620	50509	62175	143921	511	110623	76770	51238	62555	97839
145CNA004.167	88203	54581	201023	45758	125323	35030	55455	34614	136905	89010	2203	65209	44411	33479	46582	60034
1349CNA008.179	35587	76008	63784	81880	48389	68046	83730	49380	54848	137320	2294	105118	72831	50784	52316	101152
1039CNA045.179	35556	75959	63732	81843	48337	68014	83715	49352	54807	137290	2278	105091	72805	50768	52308	101111
2171CNA004.181	40851	73185	71047	77908	54317	61630	85350	49602	64923	124115	3534	106419	68737	50931	50419	93410
1037CNA004.177	40678	73001	71215	74218	53773	60173	83678	48829	64450	119493	3570	101894	67050	49652	50600	89889
1125CNA045.180	33235	81667	66773	70078	43963	60645	80017	48000	52653	132822	1049	101726	69292	48913	61650	88892
31CMT024.166	40396	78996	66320	70956	50846	60018	83201	46896	59971	115880	3130	95599	67871	47654	53233	89623
693CNA009.175	35574	76322	61579	67905	44995	63825	82260	49693	52107	120886	3375	98922	62311	48530	59722	86277
439CMT013.173	34677	82255	66287	69557	46735	60137	76905	44341	55710	123928	324	95647	68417	44981	57164	86784
2009CNA004.180	43195	60929	97055	60308	62284	38118	65997	40499	73155	119579	1783	87837	54023	40478	44771	77184
637CNA012.176	29770	62282	51106	71614	40099	62407	72532	45218	46454	118325	749	92799	57011	45809	46326	81780
751CNA008.176	29770	62282	51106	71614	40099	62407	72532	45218	46454	118325	749	92799	57011	45809	46326	81780
727CMT002.176	29770	62282	51106	71614	40099	62407	72532	45218	46454	118325	749	92799	57011	45809	46326	81780
863CNA009.176	29770	62282	51106	71614	40099	62407	72532	45218	46454	118325	749	92799	57011	45809	46326	81780
581CMT015.176	29758	62282	51095	71596	40091	62414	72513	45226	46435	118313	749	92799	57016	45807	46319	81787
1817CMT019.180	32792	63219	57507	68786	43488	56382	70600	41547	50623	112193	2186	88905	60546	43232	43510	82241
1587CMT019.179	28779	61072	49447	69680	38875	60646	70494	43928	45047	115865	582	90281	54981	44262	45207	79638
431CMT008.172	28778	61071	49444	69678	38874	60646	70492	43928	45047	115861	582	90279	54981	44262	45207	79637
1647CNA004.179	36753	70326	61353	57892	46277	49856	70955	39695	55097	99210	3409	82133	58071	40399	46915	75770
1235CMT002.179	36753	70326	61353	57892	46277	49856	70955	39695	55097	99210	3409	82133	58071	40399	46915	75770
1849CMT019.181	31301	59709	54525	65569	41396	52949	66816	39323	48501	104918	2049	83289	57533	40843	41092	77935
2173CNA004.181	31301	59709	54525	65569	41396	52949	66816	39323	48501	104918	2049	83289	57533	40843	41092	77935
1249CMT020.181	31301	59709	54525	65569	41396	52949	66816	39323	48501	104918	2049	83289	57533	40843	41092	77935
1867CNA009.181	31301	59709	54525	65569	41396	52949	66816	39323	48501	104918	2049	83289	57533	40843	41092	77935
1513CMT002.181	31290	59702	54520	65577	41389	52945	66811	39315	48493	104911	2041	83283	57525	40836	41091	77928
2003CNA004.180	34818	68410	57401	56693	44010	48151	68844	38237	51840	96022	3010	79741	57022	39065	45087	74469
1491CNA008.180	34818	68410	57401	56693	44010	48151	68844	38237	51840	96022	3010	79741	57022	39065	45087	74469
1261CNA012.180	34818	68410	57401	56693	44010	48151	68844	38237	51840	96022	3010	79741	57022	39065	45087	74469
639CNA045.177	34805	68391	57370	56675	43992	48096	68786	38213	51825	95961	3008	79669	57000	39047	45056	74429
1433CNA012.181	26154	61521	48539	64782	35773	54237	66700	40840	41858	110615	915	85808	56043	41431	42872	76827
2163CNA004.181	26154	61521	48539	64782	35773	54237	66700	40840	41858	110615	915	85808	56043	41431	42872	76827
1467CMT039.180	27552	57407	49610	64186	37200	53454	66402	39002	43637	105603	2461	84414	57537	40367	39282	77606
2011CNA004.180	27552	57407	49610	64186	37200	53454	66402	39002	43637	105603	2461	84414	57537	40367	39282	77606
1255CNA009.178	26944	63630	49954	59640	36673	47491	64704	37061	42579	110934	1693	86995	57264	37473	39619	76813
923CMT028.178	26944	63630	49954	59640	36673	47491	64704	37061	42579	110934	1693	86995	57264	37473	39619	76813
1607CMT008.180	26631	62817	49392	59552	36345	47017	64337	36899	42081	110131	1643	86593	57156	37269	39097	76929
1277CNA045.180	26631	62817	49392	59552	36345	47017	64337	36899	42081	110131	1643	86593	57156	37269	39097	76929
123CNA004.167	31821	63237	73556	48768	44332	53075	64541	39075	53301	92180	214	76073	44565	39448	50561	58439
823CMT007.177	26590	62750	49296	59488	36293	46935	64234	36821	42017	109973	1634	86469	57076	37206	39027	76811
1171CMT008.179	52602	42909	113418	36193	69274	38251	57794	35004	85165	72784	5195	63709	36789	34463	40911	47675
291CMT008.170	31436	62340	72847	47763	43810	52193	63605	38371	52682	90123	196	74591	43706	38821	49811	57210
113CMT019.167	31086	62238	72237	47459	43429	52070	63401	38191	52174	89813	88	74273	43539	38608	49669	57029
485CNA009.172	33174	61744	66190	46472	42002	47786	61474	36759	51381	91572	2807	68639	48514	35386	48326	62708
423CMT002.172	33174	61744	66190	46472	42002	47786	61474	36759	51381	91572	2807	68639	48514	35386	48326	62708
97CNA004.167	64832	38075	149646	32740	92957	24624	40555	24727	97906	58261	641	43467	30765	24234	34215	41053
1349CNA012.180	23896	54438	42665	60813	32016	49199	60665	35845	37883	99309	1636	77609	53649	37290	36499	72955
1453CMT039.180	23896	54438	42665	60813	32016	49199	60665	35845	37883	99309	1636	77609	53649	37290	36499	72955
1611CMT008.180	23896	54438	42665	60813	32016	49199	60665	35845	37883	99309	1636	77609	53649	37290	36499	72955
1387CMT007.180	23858	54387	42556	60771	31963	49156	60606	35812	37797	99214	1630	77513	53611	37253	36470	72881
1331CMT028.180	23858	54387	42556	60771	31963	49156	60606	35812	37797	99214	1630	77513	53611	37253	36470	72881
1137CMT015.180	23858	54387	42556	60771	31963	49156	60606	35812	37797	99214	1630	77513	53611	37253	36470	72881
1033CNA004.177	38403	50851	77320	46296	50254	37314	56284	33275	59775	79421	1321	65434	43530	33085	40341	56793
899CNA012.178	26170	52905	46786	56547	35038	48850	59539	36882	40609	95951	681	74267	45575	36988	39393	65383
573CMT039.174	23030	50818	40914	57391	30889	46634	56665	33131	35996	92621	1470	72120	50526	34640	33649	68317
293CMT039.170	25995	55133	47417	49275	33675	39819	55496	33128	39236	86180	963	67500	46423	32784	38805	63646
1695CNA004.179	21083	60845	37520	50606	26596	40097	55434	31565	31517	92421	504	69606	53043	31237	37204	66288
329CMT019.170	29800	48930	50145	49083	39011	38394	55749	32147	46131	76177	2593	64863	43781	32952	34673	59128
529CNA008.174	22051	48840	39397	55479	29725	45104	54525	31907	34720	89130	1420	69496	48754	33357	32210	65955
493CMT028.174	22041	48827	39370	55471	29701	45089	54502	31880	34700	89086	1418	69473	48740	33342	32191	65942
2123CNA004.180	53155	34314	115156	30308	74299	26150	35802	22028	82151	54597	2145	42626	28712	22121	28323	39244
349CMT024.175	21987	47364	37744	52666	29471	45824	54003	33639	34238	88438	478	68561	41948	33987	35251	60507
29CNA004.166	32235	43235	73011	38947	47346	26457	44998	27765	55180	82893	1146	59694	35911	27598	32641	49486
1101CMT020.180	28022	49713	57992	35326	36195	38384	50944	31375	44133	74303	2993	56288	39288	30223	44666	49111
1237CNA004.178	42925	40220	99430	32135	59878	30849	37945	23253	63450	58208	628	42896	32190	22950	32587	43351
633CMT019.174	28588	54019	45549	41820	35475	36321	53586	29842	41389	69106	2246	57620	42434	29782	36717	55176
15CMT008.165	27726	45158	47756	46144	36982	35466	51463	30031	43803	71136	2281	60258	40696	30788	32058	55091
121CMT039.167	22293	47046	39959	47701	29446	41399	51032	30957	34482	81684	612	63507	39799	31191	33400	55740
111CMT002.167	22293	47046	39959	47701	29446	41399	51032	30957	34482	81684	612	63507	39799	31191	33400	55740
109CMT028.167	22293	47046	39959	47701	29446	41399	51032	30957	34482	81684	612	63507	39799	31191	33400	55740
63CNA020.167	22293	47046	39959	47701	29446	41399	51032	30957	34482	81684	612	63507	39799	31191	33400	55740
1011CNA045.179	19979	44771	34714	50615	26901	41670	50174	29727	31202	81427	1386	64078	43826	31001	29997	60149
439CMT020.174	21413	49626	40599	49729	30188	28522	48890	27866	34272	80369	289	64026	45686	29160	30791	57889
7CNA020.165	20944	43294	38716	48009	28405	40106	50398	28950	33877	80316	1702	64748	42906	30256	28651	57747
819CMT028.178	30568	38659	67985	37635	44742	28376	42859	26778	53834	72461	1967	55751	34370	26915	28969	46684
225CMT028.169	19110	48198	32283	46730	25232	36153	46839	28237	29023	79532	219	62018	41226	28364	30691	56193
199CNA008.169	19110	48198	32283	46730	25232	36153	46839	28237	29023	79532	219	62018	41226	28364	30691	56193
233CMT007.169	18489	51541	33384	37524	25406	35619	47810	30233	28805	74834	1152	52882	40567	28630	41876	52605
241CMT028.169	18469	51456	33324	37471	25369	35565	47755	30178	28761	74731	1143	52802	40499	28577	41837	52506
1651CNA004.179	21391	40048	37743	45207	28338	36333	45707	26693	33634	72524	1508	58318	39277	27824	27043	53173
1119CNA012.179	21391	40048	37743	45207	28338	36333	45707	26693	33634	72524	1508	58318	39277	27824	27043	53173
111CNA045.168	30099	34599	68945	34017	44132	20470	37426	23205	51221	72233	850	52265	30230	23055	26342	43710
123CNA012.168	30099	34599	68945	34017	44132	20470	37426	23205	51221	72233	850	52265	30230	23055	26342	43710
857CNA008.177	18696	40475	32490	46745	24957	38073	46001	26994	29427	75413	1294	60515	40224	28324	26422	54837
1389CMT007.180	21090	39058	37319	44559	28043	35845	45502	26466	33452	71342	1525	57959	38211	27541	26473	52130
1595CNA004.179	18610	43133	34765	41695	24934	33370	44227	26006	29347	74985	439	57851	39203	26421	28831	50815
17CMT024.165	56523	21091	135481	15719	81550	15368	22134	12932	87142	27803	709	22238	16091	12638	19851	20962
11CNA008.165	56523	21091	135481	15719	81550	15368	22134	12932	87142	27803	709	22238	16091	12638	19851	20962
27CMT019.165	56523	21091	135481	15719	81550	15368	22134	12932	87142	27803	709	22238	16091	12638	19851	20962
1307CMT008.179	23040	39354	44800	36611	30967	31209	42808	26246	36409	66901	1021	51483	34243	25500	30267	44736
129CNA008.168	17827	40015	31713	44564	24431	36265	42490	27003	28384	75213	161	57263	35156	26888	27401	50532
501CNA008.173	20347	38894	39044	38123	27538	33519	42109	25333	32937	63850	941	50891	32864	25372	28246	45469
263CMT039.169	18383	41346	36100	35549	25541	26751	41539	23482	30291	68963	1385	54687	37617	23042	25252	48842
773CMT024.180	17398	47315	28842	35644	21082	30950	42988	23570	24549	68638	898	52181	39291	23370	29584	48796
287CNA012.171	49788	22869	110679	16857	68171	16180	21871	12931	71880	29150	802	22768	16858	12463	19530	22567
321CNA008.171	49788	22869	110679	16857	68171	16180	21871	12931	71880	29150	802	22768	16858	12463	19530	22567
1163CMT013.180	23746	35791	39308	33660	30659	25432	40219	22883	36275	51813	2172	45215	30057	23283	25742	40505
1235CNA045.180	23746	35791	39308	33660	30659	25432	40219	22883	36275	51813	2172	45215	30057	23283	25742	40505
1739CNA009.180	23746	35791	39308	33660	30659	25432	40219	22883	36275	51813	2172	45215	30057	23283	25742	40505
1201CNA045.180	16607	34646	30807	38204	23268	32710	38517	23732	27200	63354	469	49356	31392	24279	24840	44456
1117CNA012.179	23622	35474	39142	33379	30500	25180	39960	22760	36083	51342	2158	44876	29814	23144	25547	40167
1321CNA045.181	16204	34214	28325	39988	21234	31967	39338	22960	25484	63507	1109	51072	34163	24054	22490	46525
1639CMT008.181	16204	34214	28325	39988	21234	31967	39338	22960	25484	63507	1109	51072	34163	24054	22490	46525
2175CNA004.181	16204	34214	28325	39988	21234	31967	39338	22960	25484	63507	1109	51072	34163	24054	22490	46525
801CMT020.178	23603	35443	39099	33344	30478	25150	39892	22722	36055	51268	2137	44825	29786	23099	25510	40110
1055CMT008.178	23603	35443	39099	33344	30478	25150	39892	22722	36055	51268	2137	44825	29786	23099	25510	40110
865CMT028.178	23603	35443	39099	33344	30478	25150	39892	22722	36055	51268	2137	44825	29786	23099	25510	40110
1077CNA008.178	23603	35443	39099	33344	30478	25150	39892	22722	36055	51268	2137	44825	29786	23099	25510	40110
1143CMT019.178	23603	35443	39099	33344	30478	25150	39892	22722	36055	51268	2137	44825	29786	23099	25510	40110
571CNA045.176	16170	33526	29036	37895	21324	31867	40462	23650	25342	62087	1420	52626	33253	24473	23106	45323
341CNA004.170	23542	35344	39018	33297	30432	25106	39808	22672	35980	51142	2123	44728	29712	23055	25453	40036
665CMT015.177	23527	35326	39012	33279	30423	25093	39776	22685	35976	51120	2127	44717	29708	23049	25445	40027
835CNA045.178	23384	35532	38975	33266	30312	25018	39676	22662	35866	51344	2051	44568	29711	23011	25535	39891
1043CNA004.177	15867	33516	27579	39331	20628	31385	38402	22271	24736	62007	1221	50139	34045	23733	22175	45923
679CNA045.177	15867	33516	27579	39331	20628	31385	38402	22271	24736	62007	1221	50139	34045	23733	22175	45923
657CMT020.177	15867	33516	27579	39331	20628	31385	38402	22271	24736	62007	1221	50139	34045	23733	22175	45923
869CMT008.177	15867	33516	27579	39331	20628	31385	38402	22271	24736	62007	1221	50139	34045	23733	22175	45923
463CNA020.177	15867	33516	27579	39331	20628	31385	38402	22271	24736	62007	1221	50139	34045	23733	22175	45923
1079CMT013.180	20823	33075	45117	28900	27927	29436	36567	22254	33883	54987	1083	44422	27890	22734	27089	36585
1607CNA009.180	20823	33075	45117	28900	27927	29436	36567	22254	33883	54987	1083	44422	27890	22734	27089	36585
2005CNA004.180	23044	34700	38434	32309	29836	24495	38876	22152	35385	49763	2058	43412	28787	22489	24996	38770
1555CMT008.180	23044	34700	38434	32309	29836	24495	38876	22152	35385	49763	2058	43412	28787	22489	24996	38770
437CMT024.177	29609	30526	59986	25718	38107	20682	34243	19995	45660	42045	1096	36224	24531	19664	26036	31830
1381CNA008.179	15325	33967	26150	37125	19884	30695	37972	23198	23747	61404	782	48568	32297	23542	23527	44584
1575CNA008.180	22773	34041	37942	31829	29484	23780	38146	21709	34902	48823	1971	42554	28264	22044	24480	38091
1457CMT039.180	22773	34041	37942	31829	29484	23780	38146	21709	34902	48823	1971	42554	28264	22044	24480	38091
1161CMT013.180	22773	34041	37942	31829	29484	23780	38146	21709	34902	48823	1971	42554	28264	22044	24480	38091
1737CNA009.180	22773	34041	37942	31829	29484	23780	38146	21709	34902	48823	1971	42554	28264	22044	24480	38091
1727CMT019.180	22773	34041	37942	31829	29484	23780	38146	21709	34902	48823	1971	42554	28264	22044	24480	38091
1553CMT008.180	22773	34041	37942	31829	29484	23780	38146	21709	34902	48823	1971	42554	28264	22044	24480	38091
969CNA004.177	15031	40728	28708	28111	20325	28428	37614	23575	23658	60528	1461	42886	32404	22631	33530	40599
845CNA012.178	22717	33981	37847	31785	29456	23739	38076	21683	34822	48729	1993	42477	28213	21995	24431	38041
1317CNA008.179	15098	32089	26072	37217	19733	30132	36652	21436	23646	59763	1008	47947	32139	22630	20755	43660
2127CNA004.180	21159	30041	46471	25704	29871	24946	32791	20270	35431	53379	1547	41622	24542	20380	25322	32162
65CMT039.166	15778	39266	28403	33107	20649	23186	36113	20757	24157	56620	140	45277	32343	20509	24523	41572
35CMT024.166	15778	39266	28403	33107	20649	23186	36113	20757	24157	56620	140	45277	32343	20509	24523	41572
47CNA012.166	15778	39266	28403	33107	20649	23186	36113	20757	24157	56620	140	45277	32343	20509	24523	41572
59CMT008.166	15778	39266	28403	33107	20649	23186	36113	20757	24157	56620	140	45277	32343	20509	24523	41572
51CNA004.166	15778	39266	28403	33107	20649	23186	36113	20757	24157	56620	140	45277	32343	20509	24523	41572
31CNA020.166	15778	39266	28403	33107	20649	23186	36113	20757	24157	56620	140	45277	32343	20509	24523	41572
1643CNA004.179	25772	27257	51444	24852	34756	21954	31964	19229	42702	44267	2366	37639	22476	19317	22345	30329
403CMT015.173	14430	38749	26391	26732	19082	27180	36329	22866	22375	57118	1669	40777	31595	21649	32647	38804
219CNA004.169	19489	29545	44206	29352	27613	24483	31810	19242	32471	54137	660	41124	26711	19411	21813	35448
1283CNA004.178	14207	30972	25369	35891	18452	29036	36172	21046	22192	56971	969	46521	31079	22309	21384	42327
1095CNA012.179	14426	30841	25118	35257	18914	29041	35551	20836	22570	56903	988	45827	31238	21693	20304	41969
1649CNA004.179	21395	31117	36302	29897	28166	21768	34818	20208	33575	45632	1941	40471	26103	20545	22108	35535
1473CMT039.180	18054	35139	32377	29353	22918	26435	33603	20544	27110	51759	196	39468	27251	20013	26173	37067
1403CMT007.180	18054	35139	32377	29353	22918	26435	33603	20544	27110	51759	196	39468	27251	20013	26173	37067
1271CMT020.182	14155	31542	26782	32299	19212	26764	35214	21606	22064	56163	352	44520	29509	21866	24693	39167
1717CMT019.180	14169	31516	26776	32294	19204	26746	35177	21596	22051	56164	340	44503	29482	21852	24674	39151
1567CNA008.180	14169	31516	26776	32294	19204	26746	35177	21596	22051	56164	340	44503	29482	21852	24674	39151
1433CMT019.179	14298	30623	25130	34402	18769	28526	34843	20431	22155	55668	902	44716	30527	21558	20644	41057
887CMT020.179	14298	30623	25130	34402	18769	28526	34843	20431	22155	55668	902	44716	30527	21558	20644	41057
783CNA020.180	13040	38521	24154	26632	17636	26475	35971	21932	20197	55431	939	39706	30833	21201	31757	38500
641CMT028.176	13893	35336	26424	29391	18412	27833	33892	21208	21847	55393	1000	42253	29290	21336	26734	38088
739CMT007.176	13893	35336	26424	29391	18412	27833	33892	21208	21847	55393	1000	42253	29290	21336	26734	38088
929CMT039.178	13893	35336	26424	29391	18412	27833	33892	21208	21847	55393	1000	42253	29290	21336	26734	38088
1091CNA008.178	13936	37459	24029	31301	18034	25324	33906	20153	20869	56956	175	42516	30060	19820	24400	39670
357CMT002.171	31042	26021	69692	19455	42313	16828	25837	14362	46092	36724	225	27727	20280	14265	20936	25942
653CMT020.177	21112	30625	36981	27640	27010	21380	33503	19443	32563	44390	1807	37621	24562	19673	22506	33454
1567CMT039.181	15267	32872	29288	34247	21727	17798	32491	18616	24420	53261	237	42020	30693	19598	20537	38888
1139CNA004.178	31044	23202	72171	18861	45197	17969	22642	13898	48759	33165	541	24480	17906	13895	19502	24289
709CNA020.179	20469	28799	34926	27841	26914	20227	32695	18721	31905	41440	1756	36514	24090	19081	20753	32871
1237CMT002.179	20469	28799	34926	27841	26914	20227	32695	18721	31905	41440	1756	36514	24090	19081	20753	32871
993CMT013.179	20469	28799	34926	27841	26914	20227	32695	18721	31905	41440	1756	36514	24090	19081	20753	32871
2025CNA004.180	13527	28575	22776	31880	17507	26574	32367	19056	20587	51183	1074	41293	28290	19756	18694	38019
165CMT039.167	15030	29514	28925	27648	20257	23738	30978	17918	23840	51518	1082	40577	27183	17518	17855	36531
1313CMT039.179	14192	29624	26990	28122	19372	23862	31495	18079	22715	51925	885	41063	27297	17943	18325	36812
1959CNA004.180	12028	34136	20479	27749	15329	23046	31329	17958	18056	51746	307	38556	27952	17511	19863	36708
465CNA008.173	23294	19954	58791	19567	35476	16171	21349	13092	41422	39538	632	28270	18273	13155	14978	24518
1451CNA004.179	12473	26758	21568	30127	16253	25005	30697	18151	19567	48299	911	38584	26620	18942	18149	36153
1281CNA004.178	12588	26649	21484	30311	16148	24824	30834	18175	19447	48036	869	39172	26555	18978	17866	35889
673CMT015.177	12516	33950	21861	26609	16197	21199	30174	17210	18643	50244	175	37545	27660	17189	22005	34549
1263CNA012.180	12430	25798	21396	28713	16058	24424	29838	17615	19194	46030	1039	37451	25289	18373	17816	34329
1999CNA004.180	18835	25267	31866	23545	24320	17588	28682	16620	29068	35559	1712	31387	20236	16773	18747	28053
1033CMT020.179	15790	24804	31768	24474	20883	21171	26621	16184	26340	40101	471	32652	22046	16507	18766	29244
363CNA004.170	11561	28255	21992	24782	15140	23757	28579	17176	18095	45881	854	36441	23721	17283	20321	31938
83CNA004.166	30985	17714	72420	13090	44067	13289	16807	10102	46960	24100	523	17708	13642	9947	15059	17244
167CMT024.170	10955	29032	20750	24240	14399	23227	28049	17383	17104	46059	821	35073	24951	17585	21706	32198
615CMT028.176	18407	24790	30943	23606	23760	17032	28195	16147	28277	35095	1430	30852	20121	16446	18188	27793
643CMT019.174	18216	20790	40101	18606	24658	19379	27893	16489	30022	34981	1630	30866	17738	16404	18926	23794
1433CMT002.180	18341	24797	31014	23548	23803	17009	28065	16151	28275	35017	1438	30635	19983	16363	18194	27770
1177CMT020.180	18341	24797	31014	23548	23803	17009	28065	16151	28275	35017	1438	30635	19983	16363	18194	27770
837CNA020.180	18341	24797	31014	23548	23803	17009	28065	16151	28275	35017	1438	30635	19983	16363	18194	27770
2001CNA004.180	18341	24797	31014	23548	23803	17009	28065	16151	28275	35017	1438	30635	19983	16363	18194	27770
1551CMT008.180	18341	24797	31014	23548	23803	17009	28065	16151	28275	35017	1438	30635	19983	16363	18194	27770
1735CNA009.180	18341	24797	31014	23548	23803	17009	28065	16151	28275	35017	1438	30635	19983	16363	18194	27770
1351CNA012.180	18341	24797	31014	23548	23803	17009	28065	16151	28275	35017	1438	30635	19983	16363	18194	27770
1645CNA004.179	17993	24973	30228	23272	22960	17465	28056	16111	27479	35341	1428	30700	20425	16373	18405	27896
1115CNA012.179	17993	24973	30228	23272	22960	17465	28056	16111	27479	35341	1428	30700	20425	16373	18405	27896
615CNA004.174	32846	15336	76126	11983	46483	11702	16037	9302	49151	21162	819	16138	11900	9062	14099	15929
393CMT039.171	11686	25318	22707	24904	15770	20809	27775	16309	18562	44665	1060	34845	24054	16598	18438	31999
413CMT008.172	17611	20546	38834	18263	23613	19231	27647	16317	29106	34379	1638	30320	17493	16274	18951	23283
1345CNA008.179	18060	23186	32523	20288	22852	17722	26768	15882	28327	34530	1996	30057	18401	15792	18855	24706
235CMT008.169	11803	26268	20890	24971	15570	19137	27341	16313	17937	43168	799	34033	23306	15978	18714	32434
1319CNA045.181	11633	25025	23268	24481	15822	20024	26673	16030	18577	44248	329	34267	22547	16306	17842	29688
1187CMT015.181	11633	25025	23268	24481	15822	20024	26673	16030	18577	44248	329	34267	22547	16306	17842	29688
1431CNA012.181	11633	25025	23268	24481	15822	20024	26673	16030	18577	44248	329	34267	22547	16306	17842	29688
1473CMT007.181	11620	25003	23256	24466	15801	20016	26665	16019	18570	44239	329	34267	22530	16314	17835	29674
1121CMT028.179	11195	23434	19498	27174	14788	22161	27215	16042	17523	42868	740	34558	23639	16825	15761	32083
1213CMT007.179	11195	23434	19498	27174	14788	22161	27215	16042	17523	42868	740	34558	23639	16825	15761	32083
1145CNA008.178	11806	26224	20554	24814	15347	18905	26919	16152	17823	42810	873	33482	23196	15776	18583	32192
653CMT002.175	10740	26114	20427	23293	14078	22537	26757	16110	16932	43090	831	34494	22268	16245	18814	29868
603CMT024.179	15757	21395	33394	19414	21879	18507	25523	13951	24790	35760	717	30007	18596	14207	18873	24767
1255CMT028.180	12026	20959	24406	20342	16602	18761	28212	15200	20605	38965	1799	34488	21614	15348	16442	28313
1603CMT019.180	12026	20959	24406	20342	16602	18761	28212	15200	20605	38965	1799	34488	21614	15348	16442	28313
771CNA004.175	9833	23392	18084	24839	13712	21302	26895	15971	16015	41388	750	33106	22114	15957	16533	30644
1263CNA004.178	10611	21345	19575	25006	14737	20268	26269	15564	18125	40862	918	32867	22317	16170	15105	30264
335CMT019.170	16438	19301	35341	16065	21162	20310	26063	16166	26344	32186	1293	28333	14854	15305	18077	20225
1805CNA009.180	10845	24536	20745	22356	14936	18388	25351	14355	17487	42148	755	33254	22733	14182	14607	29965
1453CMT008.180	10154	23871	18799	20707	12602	24171	26995	16921	16239	39240	1473	32042	20251	16456	19450	26648
1129CNA045.180	10131	24371	18853	20559	12568	24138	26936	16775	16186	39177	1482	31878	20325	16415	19378	26539
1355CMT002.180	10131	24371	18853	20559	12568	24138	26936	16775	16186	39177	1482	31878	20325	16415	19378	26539
341CMT019.170	15828	19932	36368	16263	21587	17872	23839	14588	26714	32686	910	26579	15976	14661	18771	20485
1455CMT039.180	16921	21935	28436	20379	21482	15101	25162	14407	25984	30334	1431	26941	17414	14476	16536	24195
301CNA020.174	12444	23716	23888	20888	15689	14254	25500	13953	19270	37541	662	31746	21758	14394	15918	26833
173CNA009.167	16328	18649	34753	18385	22833	11137	21341	12779	25224	37045	1352	28287	17974	12542	13255	24610
1511CNA004.179	11569	22302	23552	19852	15780	18985	24142	13973	18783	37010	981	29483	21129	13988	15338	27226
1069CNA008.178	20347	19530	41786	14408	26087	12723	21599	12574	31271	25056	770	21422	13968	11990	17997	18469
831CNA045.178	20347	19530	41786	14408	26087	12723	21599	12574	31271	25056	770	21422	13968	11990	17997	18469
1249CNA004.178	20347	19530	41786	14408	26087	12723	21599	12574	31271	25056	770	21422	13968	11990	17997	18469
385CNA008.172	27928	13900	64662	10605	38789	10538	13307	8027	40702	18664	300	13739	10858	7803	12540	13990
369CMT013.172	27928	13900	64662	10605	38789	10538	13307	8027	40702	18664	300	13739	10858	7803	12540	13990
317CMT015.171	27924	13895	64654	10601	38784	10536	13300	8025	40698	18659	290	13738	10847	7799	12539	13984
215CMT008.169	27923	13895	64651	10601	38784	10536	13300	8024	40698	18659	289	13738	10846	7799	12538	13983
503CNA008.173	10101	21060	16784	23475	13107	19428	24315	14448	15602	38051	705	30852	20618	14938	14380	28272
39CMT019.166	24119	15324	56494	12489	34818	12299	14876	8973	36503	22345	251	16356	12457	9116	13583	16095
1233CMT002.179	16303	21225	27226	19344	20634	14148	23722	13631	24822	28597	1236	25085	16512	13755	15880	22932
2157CNA004.181	17475	20029	37936	16350	24665	15614	19311	11448	26821	28213	617	22044	15493	11400	15248	21669
1347CNA008.179	16292	21022	27190	19276	20612	14080	23655	13552	24775	28478	1246	25014	16394	13708	15836	22844
1605CNA009.180	16268	17025	36637	15322	22060	15380	22727	13331	26817	28776	1307	25204	14381	13609	15711	18752
1339CNA008.179	18284	20987	35856	15286	23109	13969	21958	12546	27516	26882	714	22241	14742	11982	17468	19662
1027CNA045.179	18284	20987	35856	15286	23109	13969	21958	12546	27516	26882	714	22241	14742	11982	17468	19662
791CMT020.178	18280	20981	35853	15285	23106	13964	21957	12545	27513	26876	701	22238	14740	11980	17464	19657
1625CNA004.179	18245	20956	35808	15263	23080	13946	21922	12543	27461	26854	683	22202	14724	11958	17443	19640
825CMT002.177	14655	20109	25376	18215	18744	15874	23608	13731	22756	30270	1467	26242	17100	13622	15519	22990
871CNA008.177	14655	20109	25376	18215	18744	15874	23608	13731	22756	30270	1467	26242	17100	13622	15519	22990
897CNA012.178	19714	18165	40593	13219	25337	11822	20057	11678	30364	22903	712	19532	12681	11096	16886	16997
483CMT015.175	11813	22081	25335	17298	16309	12371	21603	11801	19396	34721	964	27457	18521	12064	14621	23634
753CNA008.176	19719	17723	40603	13056	25322	11610	19915	11552	30328	22504	721	19350	12577	10998	16550	16799
47CNA004.166	17678	18877	35163	14295	22482	13153	20639	12063	26893	25379	637	21252	13436	11450	16649	18157
1363CMT008.179	9202	19214	15660	22089	11882	18064	22721	13520	14263	35654	630	28735	19329	14053	13458	26647
1289CMT019.179	9202	19214	15660	22089	11882	18064	22721	13520	14263	35654	630	28735	19329	14053	13458	26647
1071CNA045.179	9202	19214	15660	22089	11882	18064	22721	13520	14263	35654	630	28735	19329	14053	13458	26647
1239CMT007.179	9202	19214	15660	22089	11882	18064	22721	13520	14263	35654	630	28735	19329	14053	13458	26647
1505CNA009.179	9202	19214	15660	22089	11882	18064	22721	13520	14263	35654	630	28735	19329	14053	13458	26647
1333CMT028.180	15268	19381	25583	17802	19150	13542	22213	12637	23215	26554	1251	23718	15669	12742	14865	21306
1037CNA045.179	15927	18332	28157	16133	20016	13613	21372	12557	24896	26138	1701	23331	14092	12539	14759	19082
1067CMT015.180	12732	19380	28788	16590	17483	13800	19608	11317	19986	31431	448	24699	16882	11846	13889	21214
1481CNA008.179	14017	17561	31044	14533	19257	15034	19410	11916	21961	29841	1115	23156	14531	11993	15594	19011
1235CMT019.178	12728	19366	28771	16583	17479	13796	19602	11314	19978	31416	448	24690	16867	11844	13882	21200
941CMT008.178	12728	19366	28771	16583	17479	13796	19602	11314	19978	31416	448	24690	16867	11844	13882	21200
771CNA045.178	12728	19366	28771	16583	17479	13796	19602	11314	19978	31416	448	24690	16867	11844	13882	21200
421CMT007.172	12723	19352	28756	16569	17465	13787	19592	11307	19953	31387	443	24659	16852	11836	13873	21190
609CNA045.176	9529	20660	17519	19895	12460	15547	21721	12740	14379	34610	807	27599	18816	12949	14206	24833
1461CMT008.180	9091	15856	18589	15955	12730	18354	25857	14086	16450	30806	1925	30038	17201	13042	13038	23908
57CNA004.166	24203	12290	54455	10099	35064	9634	12104	7506	37792	17206	664	13203	9763	7436	10670	13185
799CMT020.178	15028	18665	25096	16972	18792	12859	21243	12163	22769	25245	1232	22549	14790	12201	14349	20269
1189CNA009.178	15028	18665	25096	16972	18792	12859	21243	12163	22769	25245	1232	22549	14790	12201	14349	20269
903CNA012.178	15028	18665	25096	16972	18792	12859	21243	12163	22769	25245	1232	22549	14790	12201	14349	20269
827CMT013.178	15028	18665	25096	16972	18792	12859	21243	12163	22769	25245	1232	22549	14790	12201	14349	20269
59CNA009.166	13711	15827	29898	13520	17812	16873	21584	13779	21774	26902	991	23300	12075	13042	15379	16275
1103CMT028.179	14376	17779	24839	16737	18296	13401	20761	12132	22443	25616	1151	22748	14681	12267	13926	19743
7CMT007.165	14014	18952	24529	16514	17988	13175	20613	12046	21719	26293	1102	22451	14760	12105	14297	19876
347CMT024.175	14843	18347	24766	16790	18580	12589	20895	11957	22458	24770	1167	22214	14568	11989	14044	20002
1331CMT002.179	8523	16733	17643	15687	11794	17972	23940	13512	15086	31724	1569	29066	16659	12709	13854	22892
803CMT015.178	13065	17474	21736	17145	16460	14795	20549	11734	19804	28728	1028	23518	16101	11815	13016	21127
563CNA020.178	13065	17474	21736	17145	16460	14795	20549	11734	19804	28728	1028	23518	16101	11815	13016	21127
797CMT020.178	13065	17474	21736	17145	16460	14795	20549	11734	19804	28728	1028	23518	16101	11815	13016	21127
1181CMT015.180	8024	20295	15083	18640	11045	15540	21048	11747	13348	34593	602	27860	19196	11431	11506	25275
921CMT015.179	9452	17389	18504	16182	12774	14463	22491	12213	16099	30954	1467	27530	17297	12242	13022	22784
161CMT013.168	8976	18074	15936	19072	11834	16927	20781	12324	13986	32650	824	26081	17931	12696	12547	23790
293CMT008.170	8959	18383	18494	16857	12460	16363	20173	12294	14749	32486	1153	26166	15793	12066	14488	21519
47CMT015.166	7754	18944	14032	20469	10904	17094	20103	12215	12474	32494	224	24917	17208	12646	12826	24284
45CNA004.166	7754	18944	14032	20469	10904	17094	20103	12215	12474	32494	224	24917	17208	12646	12826	24284
971CMT015.179	14346	17558	24080	15935	18014	11827	19777	11329	21749	23385	1090	20879	13627	11345	13464	18870
1271CNA004.178	14332	17574	24069	15870	17995	11799	19740	11298	21731	23341	1098	20841	13611	11317	13437	18810
715CMT024.180	7779	19633	14997	17521	9855	17138	20174	12216	12416	32127	668	26044	17318	12177	14034	22673
1629CNA004.179	8446	20508	17168	16457	11521	14568	19306	11404	13361	31854	312	23005	16875	11440	14737	21480
1057CNA004.177	7558	24000	12714	17282	9332	13794	19509	10990	10864	33284	169	24625	19025	10858	14737	23286
691CNA045.177	7558	24000	12714	17282	9332	13794	19509	10990	10864	33284	169	24625	19025	10858	14737	23286
885CNA008.177	7558	24000	12714	17282	9332	13794	19509	10990	10864	33284	169	24625	19025	10858	14737	23286
761CNA012.177	7558	24000	12714	17282	9332	13794	19509	10990	10864	33284	169	24625	19025	10858	14737	23286
833CMT002.177	7555	23997	12713	17282	9324	13792	19504	10997	10866	33277	164	24615	19016	10849	14733	23281
1001CNA009.177	7555	23997	12713	17282	9324	13792	19504	10997	10866	33277	164	24615	19016	10849	14733	23281
947CMT019.177	7555	23997	12713	17282	9324	13792	19504	10997	10866	33277	164	24615	19016	10849	14733	23281
437CMT020.174	7555	23997	12712	17282	9324	13792	19504	10993	10866	33276	164	24613	19015	10849	14731	23281
1423CNA012.181	8806	15189	14738	15331	10016	19470	21369	13239	12600	27371	1645	25456	15860	13439	14852	20848
1241CMT028.180	7485	18478	13688	19615	10614	16311	19337	11580	11916	31055	234	24123	16500	12225	12511	23365
1613CNA009.180	7485	18478	13688	19615	10614	16311	19337	11580	11916	31055	234	24123	16500	12225	12511	23365
1145CMT020.180	7485	18478	13688	19615	10614	16311	19337	11580	11916	31055	234	24123	16500	12225	12511	23365
1527CNA008.180	7485	18478	13688	19615	10614	16311	19337	11580	11916	31055	234	24123	16500	12225	12511	23365
1247CMT020.181	13045	16314	22329	14862	16774	12598	18780	11170	20076	23697	1026	20315	13862	11034	12530	18188
1405CMT028.181	13045	16314	22329	14862	16774	12598	18780	11170	20076	23697	1026	20315	13862	11034	12530	18188
209CMT008.169	9512	17764	18575	14551	11950	14865	19569	11760	15386	28630	1457	23561	14130	11587	13668	18940
743CMT028.177	11026	16747	21918	15885	15622	13468	16626	10639	16448	26115	177	19465	13761	10688	13494	20022
557CMT002.174	10032	17592	20845	15317	12972	12215	17790	10399	15966	27388	462	21606	14756	10577	13474	19241
1655CNA008.181	8094	16744	14206	17204	10568	14740	18888	11162	13169	28327	818	22959	16930	11428	11355	21653
1839CNA009.181	8094	16744	14206	17204	10568	14740	18888	11162	13169	28327	818	22959	16930	11428	11355	21653
1141CMT019.178	13781	15658	23810	13920	17261	11160	17893	10454	21322	21323	1332	19122	11968	10517	12475	16220
1003CMT002.178	13781	15658	23810	13920	17261	11160	17893	10454	21322	21323	1332	19122	11968	10517	12475	16220
1003CMT039.178	13781	15658	23810	13920	17261	11160	17893	10454	21322	21323	1332	19122	11968	10517	12475	16220
1073CNA008.178	7956	15514	14035	17904	10669	15061	18664	11252	12728	28230	658	23074	16169	11639	11190	21618
565CNA004.173	15232	11578	35960	10267	22130	10866	13182	8105	26426	22020	725	17434	9848	8166	9631	13196
437CMT019.172	15227	11557	35948	10257	22125	10850	13167	8090	26420	21978	725	17402	9827	8157	9615	13175
223CMT007.169	7736	16130	14048	16964	10319	14830	18588	11222	12674	28538	793	22491	16410	11446	11405	20826
189CNA012.169	7736	16130	14048	16964	10319	14830	18588	11222	12674	28538	793	22491	16410	11446	11405	20826
265CNA004.169	7736	16130	14048	16964	10319	14830	18588	11222	12674	28538	793	22491	16410	11446	11405	20826
207CMT008.169	15201	11516	35924	10233	22102	10828	13140	8077	26399	21926	725	17364	9795	8142	9595	13149
1451CNA012.185	13122	15365	22357	14190	16650	10898	17480	10140	20218	21198	1031	19076	12260	10325	11908	16625
685CNA004.174	6770	22540	11087	15711	8398	12492	17952	9840	9453	29937	131	22319	17612	9777	13659	21435
491CMT013.174	6770	22540	11087	15711	8402	12495	17952	9836	9453	29937	125	22319	17613	9777	13659	21437
491CNA012.174	6770	22540	11087	15711	8402	12495	17952	9836	9453	29937	125	22319	17613	9777	13659	21437
435CMT020.174	6770	22540	11087	15711	8402	12495	17952	9836	9453	29937	125	22319	17613	9777	13659	21437
303CMT024.174	6770	22540	11087	15711	8402	12495	17952	9836	9453	29937	125	22319	17613	9777	13659	21437
177CMT024.170	12800	14794	22003	13489	16292	10543	17043	9869	19715	20152	1029	18395	11622	9985	11613	15915
1035CNA045.179	12799	14777	21923	13334	16223	10328	16764	9716	19663	19901	1043	17908	11518	9900	11515	15720
1115CNA004.177	6614	18137	12980	15121	8249	14139	18655	10917	10466	27782	146	22090	14103	10867	14426	18310
645CMT008.175	8615	16920	17746	12184	11700	10203	17873	9489	14423	25388	1229	21557	14189	9420	11422	18237
1447CMT019.179	6906	14746	12291	17176	9378	13928	17218	10379	11246	26783	527	21673	15225	10771	10190	20424
1239CMT002.179	6906	14746	12291	17176	9378	13928	17218	10379	11246	26783	527	21673	15225	10771	10190	20424
947CMT020.179	6757	16515	13328	14770	8625	14659	17009	10305	10951	27320	538	21745	14454	10150	11919	18719
1045CNA012.179	6757	16515	13328	14770	8625	14659	17009	10305	10951	27320	538	21745	14454	10150	11919	18719
183CMT028.168	7265	14722	12411	16024	9428	14004	17313	10192	11242	26130	712	21521	15068	10652	10044	19916
2047CNA004.180	12291	11510	28720	10354	18158	10874	13026	8079	22096	21936	697	17035	9884	8134	9697	13257
1251CMT039.179	6787	14415	12056	16851	9318	13696	16830	10116	11022	26353	552	21199	15027	10496	9911	20150
591CMT015.176	6704	14467	11685	16703	9197	13568	16762	9934	10852	26382	498	21080	14873	10430	9808	19972
1193CNA008.179	6533	11668	13833	11381	9062	14892	20124	11110	12450	23752	1489	23947	12753	10215	10810	17542
1311CNA012.180	7063	15805	11856	15386	9073	13160	16684	9856	10904	25565	713	20530	15344	9963	10071	19556
1051CMT008.178	12344	13727	21175	12584	15657	9644	15927	9182	18976	18501	987	16857	10657	9316	10872	14669
185CNA004.168	12348	13602	27053	11472	17238	10877	13179	8302	18150	19568	108	14730	10189	8117	11036	14906
983CNA009.177	12281	13625	21099	12476	15564	9588	15788	9109	18895	18310	963	16600	10564	9202	10850	14546
1173CNA004.178	6688	13597	12364	13829	8994	12686	16646	9462	11090	24891	784	20613	14220	9683	9630	18423
851CMT015.178	7438	13937	15281	12206	9885	13246	15855	9923	11864	23435	1294	19406	12168	9568	11639	15947
1143CNA008.178	7441	13899	15271	12185	9876	13204	15841	9899	11843	23406	1297	19376	12143	9538	11596	15920
1225CMT028.180	7426	13876	15247	12176	9864	13182	15817	9877	11814	23396	1289	19353	12133	9526	11577	15909
327CMT019.170	6285	15614	18016	13728	8628	10094	15414	10292	10360	23976	610	18574	13842	9264	10345	17204
429CNA008.172	15322	8280	37880	7525	23763	6880	8332	5170	27158	15587	438	11163	6610	4977	6091	9158
321CNA004.170	11390	13032	24381	10411	15063	9566	12001	7448	16172	18425	472	13682	10158	7195	10427	13448
563CNA004.173	6392	14470	13793	12084	8883	11990	15319	9073	10554	24212	347	17752	11447	8867	11920	15330
185CNA012.169	15248	8108	37706	7372	23681	6798	8148	5057	27024	15266	430	10924	6488	4854	5940	8970
1163CMT008.179	9225	13512	19010	10959	12052	10228	13867	7828	14062	20592	688	15978	11079	7692	9623	14840
1351CMT002.180	5868	13528	11429	12578	8255	11593	14367	8444	9525	24371	472	19178	12056	8372	9944	16354
1155CNA009.178	5218	15494	10082	14087	6851	9630	13664	8318	8132	24966	514	18366	14007	8196	8888	18596
1289CNA004.178	6248	12798	10461	13345	8478	11230	14054	8381	9767	21194	922	17336	13127	8735	8293	16761
1541CNA008.180	7239	11463	14411	10506	9620	10630	14539	8505	12116	21075	1393	17701	10261	8473	9062	13779
1313CNA012.180	7239	11463	14411	10506	9620	10630	14539	8505	12116	21075	1393	17701	10261	8473	9062	13779
1945CNA004.180	7239	11463	14411	10506	9620	10630	14539	8505	12116	21075	1393	17701	10261	8473	9062	13779
1687CNA009.180	7239	11463	14411	10506	9620	10630	14539	8505	12116	21075	1393	17701	10261	8473	9062	13779
51CNA009.166	15411	6374	40297	6082	23597	5616	7020	4369	27434	12243	474	9193	5455	4146	4928	7168
1437CNA004.179	11156	11165	24355	9178	14825	8633	10495	6545	15976	15800	623	11868	8952	6378	9056	11962
867CNA020.180	5243	14977	9519	11487	6545	12266	14148	8504	8110	21821	624	16827	12036	8012	10353	15874
1769CNA004.179	6816	12802	13609	10564	8764	9789	13925	8148	11150	21251	1058	16871	10477	8176	9399	13482
833CNA020.180	5645	13821	16603	11612	7615	8687	13341	9021	9256	20367	603	15817	11833	7963	9027	14857
1381CMT007.180	5645	13821	16603	11612	7615	8687	13341	9021	9256	20367	603	15817	11833	7963	9027	14857
1001CMT002.178	5645	13821	16600	11605	7615	8686	13340	9021	9255	20367	603	15817	11833	7963	9027	14857
217CMT013.169	5644	13821	16600	11605	7613	8686	13338	9020	9255	20367	603	15817	11833	7962	9026	14855
1175CMT020.180	5639	13821	16596	11603	7610	8686	13336	9019	9254	20367	603	15817	11837	7960	9026	14854
1301CMT007.180	5919	15082	9878	10424	7627	9378	13869	9905	8833	21596	1055	14562	11037	8985	13579	14215
767CNA009.175	13777	8025	32875	6885	19606	5691	8600	5257	22583	13381	612	10875	6651	5176	6259	9013
865CMT020.178	6875	12495	13694	10552	8749	9852	14044	8226	11368	20413	1017	16807	10273	8170	9140	13355
659CMT028.177	7777	12290	15797	10325	10293	8628	13301	7748	12024	19955	544	15364	10132	7434	9454	13062
791CNA012.177	6595	12618	12851	10308	8323	10396	13864	8313	10753	19941	1090	16607	10421	8105	9133	13586
91CMT013.167	6351	12292	12544	10836	8292	10381	13952	8242	10487	20540	868	16262	10186	8335	9872	13245
1397CMT002.180	6817	11586	13599	10291	8785	9816	13681	8281	11441	20246	1163	16867	9889	8231	9065	12878
1105CMT015.180	6817	11586	13599	10291	8785	9816	13681	8281	11441	20246	1163	16867	9889	8231	9065	12878
1173CMT020.180	6824	13941	14120	10302	8938	8046	13497	7441	10932	19672	293	15944	10731	7560	10135	13283
2189CNA004.182	7661	10586	15907	9417	9724	10660	13559	8546	12224	17493	1531	15039	8963	8198	10346	11636
1379CNA008.179	6601	12784	12579	11180	8689	11016	12520	7959	9165	18970	375	14273	10945	7909	10127	14601
1001CMT039.178	6253	11583	11488	11930	8227	10303	13182	7719	9949	18874	540	15358	11588	7954	7900	14841
1085CMT007.179	9970	11011	21392	9052	13273	8488	10224	6518	14251	15404	585	11517	8768	6317	8814	11867
167CNA045.169	7494	11092	16688	10474	11067	6741	11056	7039	12774	19557	272	14487	9037	6980	7806	12863
787CNA012.177	9876	10815	21264	8919	13167	8385	10032	6395	14127	15121	570	11336	8617	6206	8668	11704
39CMT020.166	10596	9388	22252	7965	13449	7728	10882	6914	16950	13595	181	12150	7411	6539	9052	9516
39CNA012.166	10596	9388	22252	7965	13449	7728	10882	6914	16950	13595	181	12150	7411	6539	9052	9516
33CMT024.166	10596	9388	22252	7965	13449	7728	10882	6914	16950	13595	181	12150	7411	6539	9052	9516
29CNA020.166	10596	9388	22252	7965	13449	7728	10882	6914	16950	13595	181	12150	7411	6539	9052	9516
57CMT002.166	10596	9388	22252	7965	13449	7728	10882	6914	16950	13595	181	12150	7411	6539	9052	9516
37CNA008.166	10596	9388	22252	7965	13449	7728	10882	6914	16950	13595	181	12150	7411	6539	9052	9516
1135CNA012.179	6188	12495	11115	11501	7926	9705	12676	7406	9365	19646	260	15722	10521	7311	7993	14641
847CMT007.177	5851	13168	10739	11162	7772	10176	12539	7768	8059	19033	100	14313	9959	7735	10781	14678
1657CNA004.179	5708	11816	10817	12164	7828	10145	12514	7392	9148	19145	371	15037	11366	7611	7406	14699
95CNA045.167	6064	12410	10980	11423	7843	9635	12556	7331	9237	19512	154	15607	10444	7218	7917	14563
1067CMT020.179	5127	13238	9055	11302	6597	9121	12895	7286	7816	21157	286	16484	12053	6990	7737	15387
121CMT008.167	6044	12394	10952	11409	7815	9620	12530	7299	9206	19467	146	15579	10422	7196	7893	14534
933CNA009.177	5692	12920	9983	11225	7660	10611	12525	7770	7831	18974	443	14222	10282	7732	9775	14802
387CNA009.171	9353	10102	21161	8099	13188	5308	9675	5809	15531	17600	396	13238	8139	5751	6593	10660
729CNA045.177	6050	11459	12225	10262	7933	9057	12037	7053	9792	19708	721	15662	9783	7287	8178	12799
193CMT002.168	6030	11440	12208	10241	7917	9043	12007	7036	9778	19663	711	15632	9773	7268	8159	12772
885CNA004.176	5262	10962	9137	12373	6973	9947	12471	7325	8458	18618	521	15130	11724	7779	7464	14963
647CNA012.176	7695	9465	16932	8036	10228	9117	11368	6946	13085	17243	1064	14008	7959	6856	8257	10574
163CNA004.167	5782	12933	10846	10630	7906	10086	11781	7449	8099	18192	254	13346	10064	7408	10134	13778
547CMT020.176	4817	12565	9762	10518	6743	9518	12202	7422	8047	20771	238	15893	10094	7245	8669	13797
375CNA004.171	9208	9898	20903	7974	13060	5172	9496	5729	15305	17336	382	13030	7999	5649	6482	10460
175CNA004.168	6576	12364	12720	9844	8873	9588	11488	7069	9356	17129	213	12689	9302	7045	9868	13011
83CNA012.167	5415	11918	10156	10066	7231	9243	11890	6805	8646	19101	615	14503	10599	7053	7337	13696
399CNA004.171	6815	11110	14583	9583	9198	6979	10629	6233	10262	18373	411	13058	9289	6176	7774	12891
819CNA008.177	5442	12307	9536	10446	7229	9902	11747	7353	7430	17787	393	13427	9536	7345	9373	13888
239CMT002.169	7154	10200	15953	9586	10564	6247	10029	6500	12270	17712	254	12966	8228	6433	7212	11654
191CNA012.169	7154	10200	15953	9586	10564	6247	10029	6500	12270	17712	254	12966	8228	6433	7212	11654
43CNA045.166	5369	11694	10050	10004	7170	9150	11744	6775	8574	18981	609	14404	10488	7008	7286	13615
1915CNA004.180	5957	12722	12049	10203	8317	7815	11051	6574	8416	17781	285	13043	9828	6799	8198	13484
47CNA045.166	9316	10023	20114	8066	12438	7854	9184	5785	13364	13587	470	10139	7836	5587	8061	10591
629CNA008.175	5237	12067	9326	10501	6985	9462	11558	7218	7260	17547	64	13145	9121	7174	9638	13781
1389CMT019.179	5463	10471	10319	9466	6989	7742	12195	6774	8789	18288	845	15445	10149	6813	7246	13083
1205CMT039.179	5463	10471	10319	9466	6989	7742	12195	6774	8789	18288	845	15445	10149	6813	7246	13083
983CMT020.179	5463	10471	10319	9466	6989	7742	12195	6774	8789	18288	845	15445	10149	6813	7246	13083
403CNA012.173	5846	9385	10708	9440	7306	8335	12605	7160	9136	17570	762	15342	9326	6887	7375	12412
295CMT020.171	9265	9511	16288	7834	11621	6952	11137	6391	13968	12566	704	11088	6820	6253	8124	9426
389CMT002.171	9265	9511	16288	7834	11621	6952	11137	6391	13968	12566	704	11088	6820	6253	8124	9426
407CMT019.171	9265	9511	16288	7834	11621	6952	11137	6391	13968	12566	704	11088	6820	6253	8124	9426
1733CMT019.180	5235	10253	9377	10363	6804	8598	11769	6835	8323	17887	441	14068	10159	6915	7258	12891
907CNA012.178	5227	10239	9379	10366	6805	8592	11757	6839	8319	17858	433	14051	10144	6915	7239	12886
807CMT015.178	5227	10239	9379	10366	6805	8592	11757	6839	8319	17858	433	14051	10144	6915	7239	12886
1007CMT002.178	5227	10239	9379	10366	6805	8592	11757	6839	8319	17858	433	14051	10144	6915	7239	12886
1449CNA004.179	5118	12579	9484	9543	6830	9654	11283	6863	7156	16601	172	12205	9304	6714	9525	13007
955CNA009.177	4277	12084	8935	9496	5922	9298	11504	6504	6956	19016	53	13908	10355	6832	8482	12185
139CMT008.167	6179	8745	13453	8396	8408	8721	10450	6636	10625	17227	718	13334	7702	6585	8008	10227
147CMT019.167	6179	8745	13453	8396	8408	8721	10450	6636	10625	17227	718	13334	7702	6585	8008	10227
623CMT002.175	4984	11972	8874	10041	6815	9503	11089	6961	6825	16998	136	12585	9110	6867	9032	13278
13CMT015.165	4935	11921	8824	9992	6747	9450	11010	6919	6758	16921	106	12491	9062	6812	8989	13217
7CMT013.165	4935	11921	8824	9992	6747	9450	11010	6919	6758	16921	106	12491	9062	6812	8989	13217
2007CNA004.180	8996	8877	15583	7587	11174	6725	10872	6197	13539	12058	769	10926	6589	6099	7855	9257
1141CMT015.180	8996	8877	15583	7587	11174	6725	10872	6197	13539	12058	769	10926	6589	6099	7855	9257
1577CNA008.180	8996	8877	15583	7587	11174	6725	10872	6197	13539	12058	769	10926	6589	6099	7855	9257
1237CNA045.180	8996	8877	15583	7587	11174	6725	10872	6197	13539	12058	769	10926	6589	6099	7855	9257
67CNA004.166	6024	11041	12041	8933	8315	8398	10223	6371	8751	15545	211	11423	8838	6240	8529	11903
1459CMT039.180	8939	8781	15516	7521	11157	6633	10800	6153	13490	11932	739	10791	6601	6060	7832	9187
1181CMT020.180	8939	8781	15516	7521	11157	6633	10800	6153	13490	11932	739	10791	6601	6060	7832	9187
1353CNA012.180	8939	8781	15516	7521	11157	6633	10800	6153	13490	11932	739	10791	6601	6060	7832	9187
1579CNA008.180	8939	8781	15516	7521	11157	6633	10800	6153	13490	11932	739	10791	6601	6060	7832	9187
757CMT024.180	8939	8781	15516	7521	11157	6633	10800	6153	13490	11932	739	10791	6601	6060	7832	9187
437CMT015.174	5154	9323	9728	8258	6393	8953	12472	7350	8436	15960	1246	14370	8337	6952	7831	11297
711CNA020.179	8933	8786	15529	7513	11142	6620	10796	6143	13475	11926	754	10787	6589	6050	7821	9181
211CMT039.168	6717	7812	15873	7675	10127	8409	8990	5684	12135	16305	439	12405	7058	5790	6811	9663
907CMT020.179	4471	10033	7640	11092	6011	8937	11089	6627	7181	16977	383	13513	10337	6876	6514	13552
929CNA045.179	4459	10037	7644	11076	6003	8926	11066	6623	7172	16958	367	13522	10316	6857	6502	13544
423CMT019.171	4342	11704	8625	9541	5773	8623	10777	6474	6706	18107	161	13051	9929	6399	8193	12579
359CMT008.171	4342	11704	8625	9541	5773	8623	10777	6474	6706	18107	161	13051	9929	6399	8193	12579
345CMT028.171	4342	11704	8625	9541	5773	8623	10777	6474	6706	18107	161	13051	9929	6399	8193	12579
267CNA009.169	13609	5807	33267	3474	20493	3460	5141	2983	23826	7446	424	5515	3804	2914	3912	4736
1335CNA012.180	4575	9907	7833	10878	6136	8925	10942	6522	7459	17007	416	13653	10106	6929	6359	13069
1639CNA004.179	8919	9218	20772	7237	12294	5537	7728	4924	14005	13244	279	9327	7144	4520	6162	9169
1557CMT008.180	8877	8628	15418	7407	11091	6417	10510	6079	13427	11760	715	10535	6478	5896	7676	8992
1729CMT019.180	8861	8645	15411	7429	11065	6396	10492	6066	13429	11765	708	10513	6477	5885	7651	8987
1179CMT020.180	8861	8645	15411	7429	11065	6396	10492	6066	13429	11765	708	10513	6477	5885	7651	8987
1437CMT002.180	8861	8645	15411	7429	11065	6396	10492	6066	13429	11765	708	10513	6477	5885	7651	8987
1335CMT028.180	8861	8645	15411	7429	11065	6396	10492	6066	13429	11765	708	10513	6477	5885	7651	8987
1435CMT002.180	8873	8622	15418	7338	11042	6452	10538	6028	13389	11648	733	10566	6340	5885	7662	8935
709CMT039.176	5767	9844	12005	8383	7508	7914	10701	6286	9423	16121	761	12974	7947	6366	7258	10163
997CNA045.179	5646	9928	10905	8213	6961	7964	11022	6696	9128	15867	936	13220	8118	6511	7264	10512
623CNA020.178	5821	9280	11642	7464	7415	8108	10763	6637	9536	15619	1020	12876	7585	6417	7922	9859
873CNA008.177	8824	8570	15300	7212	10998	6239	10361	5940	13281	11423	714	10259	6239	5790	7562	8729
677CNA045.177	8824	8570	15300	7212	10998	6239	10361	5940	13281	11423	714	10259	6239	5790	7562	8729
701CMT007.176	8808	8534	15293	7211	10991	6235	10375	5932	13250	11412	702	10220	6210	5790	7552	8699
911CNA004.176	5748	8934	11641	7518	7473	7639	10802	6464	9741	15411	1066	13029	7660	6335	7150	9860
1227CMT028.180	4588	6390	10440	7018	6641	8804	13064	6851	9006	14656	1250	15745	7764	6344	5814	11051
1233CMT039.179	8216	8715	17665	6368	11063	5964	9777	5601	13369	11454	411	9438	6007	5458	7910	7783
451CMT024.177	5129	9939	9962	8131	6606	7650	10506	6197	8184	15652	780	12881	8261	6174	6855	10776
701CMT015.177	5129	9939	9962	8131	6606	7650	10506	6197	8184	15652	780	12881	8261	6174	6855	10776
1201CMT015.181	4023	11250	7721	8959	5313	8398	10209	6203	6104	17224	178	12340	9669	6012	7814	12210
1357CNA004.178	5036	10654	9225	8896	6814	8487	10034	6389	7116	14914	300	11052	8065	6189	8440	11551
1625CNA008.180	5031	9258	9852	7603	6281	8316	10535	6344	8302	16088	724	12731	8003	6202	7395	10306
1817CNA009.180	5031	9258	9852	7603	6281	8316	10535	6344	8302	16088	724	12731	8003	6202	7395	10306
3CMT013.165	3879	9819	8012	9128	5487	8660	10466	6068	6436	17368	347	13888	8380	6280	7127	11267
569CNA012.175	5004	10604	9147	8850	6776	8416	9958	6332	7070	14838	279	10957	8019	6143	8397	11495
1305CMT008.179	8132	8426	17415	6173	10888	5727	9472	5444	13156	11112	394	9172	5766	5314	7617	7534
1493CMT007.182	3828	10642	8162	8744	5654	8099	10084	6203	6608	17399	95	12959	8335	6123	7346	11432
983CMT002.178	15315	4099	35566	2529	22233	2679	3660	1946	23766	4699	296	3622	2585	1852	3422	3078
1157CNA009.178	15315	4099	35566	2529	22233	2679	3660	1946	23766	4699	296	3622	2585	1852	3422	3078
1215CNA004.178	15315	4099	35566	2529	22233	2679	3660	1946	23766	4699	296	3622	2585	1852	3422	3078
155CNA009.167	4970	10509	9080	8784	6746	8352	9850	6262	7033	14709	267	10874	7961	6111	8326	11410
1179CMT015.180	6226	9292	13533	7285	8678	6824	9040	4794	9942	15007	343	11657	8087	4583	5405	10448
853CMT015.178	3907	8227	9312	7205	5441	9334	13210	7356	7581	13691	828	13906	6994	6800	6919	10412
473CMT028.174	15246	4046	35462	2485	22164	2627	3580	1914	23684	4612	282	3558	2525	1805	3376	3026
961CNA012.178	4962	10283	9551	8221	6261	7465	9997	5942	7802	15421	627	12255	7984	5858	6717	10319
403CNA004.171	4943	10275	9529	8216	6244	7451	9982	5931	7786	15408	618	12245	7983	5850	6707	10316
791CMT002.177	4567	8002	8917	8625	5958	7841	10814	5904	7281	15491	539	13521	8265	5968	6369	11306
1851CNA004.180	4895	8920	10676	7282	6674	8074	9805	5980	8216	15649	532	11911	7208	5872	7862	9563
823CNA012.178	4677	8926	8985	7495	6057	8537	11366	6543	7389	13881	845	12157	8034	6103	7278	10448
689CMT015.177	4101	10711	6476	9038	5356	7131	10084	5789	6087	16641	97	13203	9167	5721	6431	11933
355CNA004.170	8448	6720	19595	6139	12413	5924	6755	4057	14296	12145	426	8987	5372	3947	4870	7444
533CMT028.175	5932	8511	13628	7133	8783	6795	9106	5212	10408	13425	450	10965	6880	5292	6061	8895
1067CMT039.178	6587	7561	13008	6193	7982	7716	9599	6202	10198	11755	2240	10244	6507	5936	7196	7972
905CMT007.178	4437	9447	9353	8108	6342	7081	9617	5885	7344	15657	432	12622	7247	5952	6661	9990
1373CNA004.178	3872	9717	6592	9406	4716	8546	10212	5854	5784	15924	140	12308	8725	5623	6986	10951
1991CNA004.180	2980	10535	6540	10251	3993	5852	9370	5714	4820	17757	242	12699	9874	5545	5957	12864
1401CMT028.181	4341	8347	7525	8777	5685	7726	10070	5773	7003	15004	566	12180	8533	5875	5858	10857
97CNA008.167	6136	9000	12919	7264	8105	7402	8180	5173	8604	12427	250	9085	7163	5112	7170	9734
687CNA020.179	6547	9171	14330	6658	8793	6251	8267	4610	10109	12911	245	9264	6729	4523	6421	8838
1413CNA004.178	11092	6792	26647	4058	15104	4078	5501	2915	16409	7493	249	5815	4508	2797	4759	5316
429CMT002.172	4648	10836	9699	7545	6226	6989	9215	5170	7636	14008	240	11911	7798	5310	6469	9743
307CNA045.172	4648	10836	9699	7545	6226	6989	9215	5170	7636	14008	240	11911	7798	5310	6469	9743
503CNA004.172	4648	10836	9699	7545	6226	6989	9215	5170	7636	14008	240	11911	7798	5310	6469	9743
435CMT039.172	4648	10836	9699	7545	6226	6989	9215	5170	7636	14008	240	11911	7798	5310	6469	9743
489CNA009.172	4648	10836	9699	7545	6226	6989	9215	5170	7636	14008	240	11911	7798	5310	6469	9743
349CMT020.172	4648	10836	9699	7545	6226	6989	9215	5170	7636	14008	240	11911	7798	5310	6469	9743
397CMT028.172	4648	10836	9699	7545	6226	6989	9215	5170	7636	14008	240	11911	7798	5310	6469	9743
1391CNA009.179	5167	6941	10504	7121	7089	6328	10104	5369	9191	12832	877	12206	6891	5501	5806	9372
1317CNA012.180	4267	7874	9037	8060	5856	6739	9222	5319	7155	15818	348	12668	7055	5134	5828	10032
1443CNA004.179	4397	8810	8825	7766	5889	6922	9538	5421	7225	13477	622	11516	7762	5714	6634	9619
1267CMT039.179	4231	14156	5698	6225	4323	6796	10133	5447	5043	13204	483	9478	9075	5089	9320	10399
1135CMT028.179	4231	14156	5698	6225	4323	6796	10133	5447	5043	13204	483	9478	9075	5089	9320	10399
1443CNA012.182	3703	10478	6446	8804	4868	7363	9153	5588	4970	14678	217	10664	7939	5526	7082	11396
1555CNA009.179	5863	8439	12819	6516	8139	5932	7980	4162	9278	13464	287	10322	7347	4046	4729	9421
1437CNA008.179	5863	8439	12819	6516	8139	5932	7980	4162	9278	13464	287	10322	7347	4046	4729	9421
635CNA020.179	5863	8439	12819	6516	8139	5932	7980	4162	9278	13464	287	10322	7347	4046	4729	9421
1439CMT002.180	7136	8412	12503	6218	8956	6083	8698	4859	10322	10725	496	8626	5986	4728	6645	8004
861CMT013.178	5821	8392	12726	6472	8084	5875	7923	4118	9190	13385	285	10252	7312	4011	4682	9380
1047CMT039.178	5821	8392	12726	6472	8084	5875	7923	4118	9190	13385	285	10252	7312	4011	4682	9380
107CMT039.167	6319	7117	12806	5694	7655	6713	8922	5646	9932	10788	2047	9215	5649	5442	6618	7066
141CNA004.167	4232	9462	8106	7687	5716	7394	8928	5396	6254	13879	430	10376	7420	5374	6879	10019
879CMT007.178	4025	8482	8258	7456	5319	7124	9616	5681	6875	14012	540	11126	6919	5600	6556	8957
1025CMT002.178	4200	13986	5531	6003	4231	6549	9849	5291	4914	12809	523	9112	8930	4946	9131	10128
511CMT002.173	4470	8569	8049	7434	5655	6756	9184	5275	6636	13442	379	11338	7541	5453	5958	9622
443CMT013.173	4152	13940	5463	5964	4168	6518	9802	5251	4837	12756	475	9055	8882	4896	9084	10089
57CMT008.166	4149	13935	5463	5960	4161	6515	9802	5251	4832	12755	468	9049	8878	4894	9082	10086
65CMT019.166	4149	13935	5463	5960	4161	6515	9802	5251	4832	12755	468	9049	8878	4894	9082	10086
41CNA012.166	4149	13935	5463	5960	4161	6515	9802	5251	4832	12755	468	9049	8878	4894	9082	10086
1101CMT028.179	7608	6806	12921	5819	9473	5402	8534	4879	11233	9728	607	8522	5130	4781	6284	7238
1445CMT019.179	7608	6806	12921	5819	9473	5402	8534	4879	11233	9728	607	8522	5130	4781	6284	7238
365CNA009.170	3002	8608	6448	8788	4117	6888	8285	4963	4952	16686	62	11464	7702	5144	6084	10522
233CMT015.169	3003	8600	6432	8783	4102	6879	8276	4969	4941	16688	59	11451	7697	5135	6068	10515
727CNA008.176	4840	6371	9878	6731	6710	5749	9419	4957	8629	11903	789	11478	6439	5066	5231	8799
33CMT019.165	3962	8541	7668	7618	5174	7000	8892	5162	6390	13310	92	10834	6999	5070	6136	9344
21CNA045.165	3962	8541	7668	7618	5174	7000	8892	5162	6390	13310	92	10834	6999	5070	6136	9344
23CMT002.165	3962	8541	7668	7618	5174	7000	8892	5162	6390	13310	92	10834	6999	5070	6136	9344
25CMT015.165	3962	8541	7668	7618	5174	7000	8892	5162	6390	13310	92	10834	6999	5070	6136	9344
23CMT008.165	3962	8541	7668	7618	5174	7000	8892	5162	6390	13310	92	10834	6999	5070	6136	9344
5CMT039.165	3962	8541	7668	7618	5174	7000	8892	5162	6390	13310	92	10834	6999	5070	6136	9344
1153CMT007.179	4052	7316	6960	7970	5220	6457	8739	4949	6380	13394	641	10511	8173	5321	4997	10747
505CNA004.172	9498	8269	19157	4693	11007	4771	5906	3174	11705	8571	189	6121	4950	3033	4974	5771
567CMT039.174	3627	8361	6263	7205	4444	6630	9406	5184	5522	14021	452	11550	8140	4880	5722	10131
305CMT008.170	3764	7217	8076	6144	5202	7535	10319	5529	6512	12156	669	11062	6641	5192	6220	9122
759CMT007.177	4463	7851	9200	6728	5867	6485	8588	5151	7400	12923	701	10381	6385	5120	5884	8072
1265CMT002.179	4975	7865	9083	6413	6095	6023	8897	5253	7874	12201	999	10046	6138	5262	6143	7910
817CMT013.178	3674	8622	6767	7943	4797	6378	8487	5292	5611	14724	29	11207	7091	5164	5733	9298
1227CNA012.179	3889	8428	6660	8121	5303	5994	8504	5240	5909	13297	169	10288	7241	5427	6204	9993
1479CMT019.179	7457	6345	15197	5015	9516	5158	7231	4513	11541	8897	130	7830	4730	4213	6438	6188
1449CMT008.180	3778	8740	6512	7551	4986	7374	8618	5501	5030	12655	257	9904	6975	5405	7161	9897
1225CMT013.180	4223	7585	8275	6374	5479	7130	9693	5487	6639	11557	728	10257	6628	5212	6254	8719
613CMT015.177	4205	7581	8235	6365	5448	7125	9686	5486	6619	11551	724	10256	6623	5210	6245	8713
169CMT002.168	4137	7579	7070	6502	4654	7744	9121	5480	6251	12216	761	10770	7199	5232	5949	9379
1089CMT007.179	3611	9210	7267	6367	4728	7815	9184	5451	5596	13022	82	9348	6271	5639	7921	7910
1675CMT008.185	7392	6620	12475	5546	9229	4964	7989	4626	10915	9161	523	7906	4810	4473	6030	6689
141CMT039.167	7353	6539	12500	5447	9185	4923	7944	4604	10863	9052	526	7861	4725	4433	5944	6611
785CMT020.178	4420	6776	8756	6502	6006	6121	8527	4874	7210	12611	832	10633	6298	4965	5005	8602
1807CNA004.179	4852	6907	11473	6123	6782	6110	7752	4707	7746	12146	239	9010	5823	4526	5895	7922
1641CMT008.181	6360	6098	13496	5685	8191	5300	7258	4516	10535	9603	98	8479	5314	4431	5669	6962
1851CMT019.181	6360	6098	13496	5685	8191	5300	7258	4516	10535	9603	98	8479	5314	4431	5669	6962
2179CNA004.181	6360	6098	13496	5685	8191	5300	7258	4516	10535	9603	98	8479	5314	4431	5669	6962
1409CMT028.181	6360	6098	13496	5685	8191	5300	7258	4516	10535	9603	98	8479	5314	4431	5669	6962
599CNA045.176	4287	6852	8442	6349	5708	6116	8591	5161	6793	12148	744	10429	6377	5263	5469	8210
53CNA009.166	5769	6569	12140	5102	7075	6016	8053	5075	9273	9722	1621	8377	4955	4764	6143	6237
261CNA004.169	5311	7922	11033	5720	6989	5421	8188	4502	8172	10639	455	8438	5569	4665	6409	7117
1005CMT039.178	3456	8267	5853	7873	4544	6153	8195	4806	5191	13832	205	10467	7650	4957	5130	9927
1357CMT039.179	3497	7067	6586	6556	4370	7371	8754	5202	5071	12699	495	11580	6541	5480	6216	8880
1213CNA004.178	4029	7229	7051	7174	5248	5848	8051	4533	6522	12629	565	9996	7283	4916	4842	9565
889CMT020.179	4781	8314	10082	6643	6534	5325	7428	4192	7254	11474	270	8888	6342	4394	5269	8131
1995CNA004.180	3566	8046	7059	7553	5253	6244	7770	4960	5698	13146	220	9719	6276	4969	5714	9114
941CNA004.176	3445	7685	7603	7012	4700	6270	8051	4666	5447	13854	288	10090	6895	4636	5525	9033
409CMT019.171	6701	6491	11679	5566	8534	4871	7714	4294	10034	9303	484	7811	4980	4270	5714	6731
759CMT028.177	3072	8254	5751	7454	3995	7197	8414	5072	4861	13656	92	10479	6793	4933	6201	8924
1245CMT002.179	4174	6554	8714	6056	5448	6733	8156	4925	7093	12158	731	10271	5678	4894	5614	7605
879CNA012.178	4326	7696	8274	6303	5403	5582	8054	4851	6836	12103	659	9896	6216	4792	5294	8139
1169CNA009.178	4326	7696	8274	6303	5403	5582	8054	4851	6836	12103	659	9896	6216	4792	5294	8139
1231CNA004.178	4326	7696	8274	6303	5403	5582	8054	4851	6836	12103	659	9896	6216	4792	5294	8139
877CMT007.178	3903	6919	7580	5788	4855	6824	9277	5204	6286	10933	819	10885	6038	4843	5414	8429
1431CMT002.180	3619	6605	7103	7051	5029	5970	8170	4938	6484	12850	381	10188	6449	5095	5139	8924
343CMT019.170	3850	6869	7506	5746	4796	6781	9213	5170	6231	10863	801	10795	5993	4793	5382	8375
473CNA020.177	3205	12795	4683	5372	3237	6089	8883	4639	3720	11816	103	8111	8264	4234	8182	9334
1005CNA009.177	3205	12795	4683	5372	3237	6089	8883	4639	3720	11816	103	8111	8264	4234	8182	9334
585CMT020.176	3205	12795	4683	5372	3237	6089	8882	4639	3720	11816	103	8111	8264	4234	8182	9334
343CMT007.171	4217	7585	8123	6221	5291	5473	7896	4749	6694	11861	608	9677	6081	4706	5222	7975
425CNA004.171	3241	8399	5764	7171	4321	6917	7929	5067	4361	11795	82	8714	6912	5040	7099	9352
1209CNA004.178	3188	7208	5692	7402	4405	6557	7772	4982	4841	13174	227	9768	6910	5100	5443	9443
33CMT013.166	5368	6289	11701	4886	6735	5868	7648	4862	8682	9370	1389	7942	4747	4515	5948	6070
735CNA020.179	2640	8383	5621	8397	3409	4674	7454	4560	4197	13907	177	9933	8589	4483	4913	10612
215CNA004.168	3520	8104	6285	7051	4707	6663	7781	5004	4779	11658	113	8657	6419	4844	6737	9135
1563CNA004.179	3340	8030	5767	7060	4419	6861	7767	4902	4601	11929	252	8941	6884	4901	6282	9243
901CMT039.177	3183	8382	6241	6728	4288	6186	7680	4594	4833	12744	112	9327	7165	4481	5545	9062
449CNA004.172	3786	7858	7562	6681	5264	6385	7382	4705	5547	11154	107	8229	6089	4588	6351	8580
549CNA012.175	4069	8819	7392	6640	4864	4733	7497	3930	5790	11871	98	9208	6553	4201	5495	8623
737CNA009.175	4069	8819	7392	6640	4864	4733	7497	3930	5790	11871	98	9208	6553	4201	5495	8623
761CNA004.175	4069	8819	7392	6640	4864	4733	7497	3930	5790	11871	98	9208	6553	4201	5495	8623
477CNA045.175	4069	8819	7392	6640	4864	4733	7497	3930	5790	11871	98	9208	6553	4201	5495	8623
625CMT020.177	3082	8235	6086	6622	4174	6085	7535	4507	4699	12548	74	9159	7038	4377	5465	8942
1453CNA004.179	2483	9214	5271	6360	3703	6615	7747	4498	4018	12807	165	8620	6711	4555	6147	8462
631CNA004.174	2952	8150	5305	6843	4004	6772	7643	4870	3997	11371	81	8293	6612	4831	6638	8960
823CNA008.177	3165	7512	5732	6245	4030	6325	7690	4563	4640	12185	375	9239	6620	4526	5597	8792
1517CMT039.180	3240	7884	5852	6394	4052	5139	7800	4255	5002	12404	228	9535	6806	4224	5025	8288
307CNA009.170	7892	3953	18900	3216	11628	2986	4663	2789	13315	6541	705	5803	3476	2598	2812	4784
901CNA004.176	3607	7587	6738	5591	4495	5954	7604	4513	5727	11124	588	8727	6013	4538	5428	7629
577CNA004.173	7066	5547	16808	3681	11030	3053	4651	2821	12320	7896	125	5409	3948	2597	3792	4948
851CMT039.177	4861	6178	9406	5340	6499	5046	6817	4076	7814	10257	738	8245	5093	4111	4556	6501
1721CNA004.179	3234	7869	5861	6543	4335	6686	7193	4501	4414	10899	151	8021	6348	4564	6218	8676
1519CNA009.179	3234	7869	5861	6543	4335	6686	7193	4501	4414	10899	151	8021	6348	4564	6218	8676
1119CMT039.179	3483	8025	6736	5775	4596	5323	7890	4126	5345	10657	369	9181	6179	4241	5526	7749
133CMT024.169	3483	8024	6735	5774	4596	5320	7890	4126	5343	10654	368	9181	6178	4239	5521	7745
117CNA009.167	7802	3835	19108	3550	11697	2764	3983	2424	13434	7255	123	5021	3239	2483	2802	4365
99CMT002.167	7802	3835	19108	3550	11697	2764	3983	2424	13434	7255	123	5021	3239	2483	2802	4365
915CMT008.177	3744	6605	7695	5700	4898	5320	7011	4102	6010	11187	550	9116	5472	4178	4838	7177
1341CMT002.179	3152	6207	6577	6366	4325	5580	7434	4493	5299	11459	362	9286	5812	4494	5007	7730
1885CNA004.180	4028	6663	8010	5011	5105	5802	7216	4409	6719	10394	748	8446	4884	4173	5323	6326
1059CNA008.178	3621	6992	7323	5972	4929	5324	7267	4247	5958	10813	371	8621	5401	4212	5091	7042
1235CMT039.179	4182	6979	8389	5399	5475	4806	7401	4102	6548	10347	269	7959	5319	4128	5336	6477
1029CNA045.179	4182	6979	8389	5399	5475	4806	7401	4102	6548	10347	269	7959	5319	4128	5336	6477
627CMT024.179	4182	6979	8389	5399	5475	4806	7401	4102	6548	10347	269	7959	5319	4128	5336	6477
1631CNA004.179	4182	6979	8389	5399	5475	4806	7401	4102	6548	10347	269	7959	5319	4128	5336	6477
1023CNA004.177	3886	6099	7411	5656	4684	4586	7612	4212	6112	10783	489	9218	5812	4214	4863	7473
849CMT008.177	3886	6099	7411	5656	4684	4586	7612	4212	6112	10783	489	9218	5812	4214	4863	7473
693CMT013.177	3886	6099	7411	5656	4684	4586	7612	4212	6112	10783	489	9218	5812	4214	4863	7473
429CMT024.177	3886	6099	7411	5656	4684	4586	7612	4212	6112	10783	489	9218	5812	4214	4863	7473
949CMT007.178	4181	6978	8389	5399	5474	4806	7398	4102	6547	10345	267	7957	5319	4126	5335	6477
669CNA008.175	3587	5660	7871	5128	5088	4719	8153	4561	6623	10179	627	9537	5400	4111	4503	7155
265CMT039.169	3532	7628	7213	5487	4675	4953	7514	4054	5867	10790	265	8577	5859	4072	4523	7109
239CNA008.170	7264	4042	17224	3243	10931	3207	4431	2699	13282	6753	492	5331	3301	2647	3083	4177
793CNA045.178	3345	7885	6484	5616	4443	5108	7606	3950	5118	10297	337	8837	5979	4114	5343	7509
379CNA012.173	3296	6381	6719	5337	4314	6299	7303	4350	5254	11059	436	8906	5496	4204	5373	7205
1457CMT007.180	2793	7622	5094	5999	3725	5753	7579	4170	4389	11162	253	9129	6211	4145	5498	7809
211CNA012.169	2640	7965	5848	5737	3500	5712	7261	4184	4012	11549	109	8028	5979	4245	6433	7343
1587CNA009.179	3202	4474	6852	4734	4346	5817	8723	4561	5975	9517	881	10431	5060	4361	3953	7451
507CNA012.174	2893	7598	5211	6266	3914	6457	6894	4339	3834	10415	80	7588	6090	4365	6023	8301
945CNA009.177	3050	6812	6065	6056	4052	5518	7368	4212	5091	10988	408	8917	5548	4182	4709	7274
679CMT013.177	3050	6812	6065	6056	4052	5518	7368	4212	5091	10988	408	8917	5548	4182	4709	7274
789CMT002.177	3050	6812	6065	6056	4052	5518	7368	4212	5091	10988	408	8917	5548	4182	4709	7274
285CNA004.169	6809	4394	15791	3511	9473	3442	4973	2768	11143	6888	578	5817	3833	2766	2887	5114
1763CNA009.180	2863	6829	5381	6774	3694	5319	7280	4146	4355	11319	95	8653	6225	4234	4584	8423
1831CNA009.180	3923	6828	8103	5017	5051	4948	7202	3996	6166	9682	190	7662	5176	4008	5372	6431
665CNA004.174	7586	3930	17726	2878	11524	2474	3917	2613	12882	6755	186	4852	2746	2400	3294	3493
1541CMT008.180	3898	6790	8038	4993	5032	4908	7168	3987	6102	9625	185	7619	5148	3991	5362	6405
1979CNA004.180	3898	6790	8038	4993	5032	4908	7168	3987	6102	9625	185	7619	5148	3991	5362	6405
831CNA020.180	3898	6790	8038	4993	5032	4908	7168	3987	6102	9625	185	7619	5148	3991	5362	6405
1337CNA012.180	3898	6790	8038	4993	5032	4908	7168	3987	6102	9625	185	7619	5148	3991	5362	6405
1711CMT019.180	3898	6790	8038	4993	5032	4908	7168	3987	6102	9625	185	7619	5148	3991	5362	6405
1345CNA004.178	2442	9385	4617	5856	3351	6591	7363	4059	3412	9878	209	7074	6635	4070	5818	7828
965CNA004.177	3011	7112	6017	5698	3988	5599	7138	4124	4879	10678	376	8399	5508	4113	4852	7059
925CNA004.176	2871	7239	4845	6278	3811	6044	6874	4353	3826	10249	117	7590	5712	4349	5787	8058
455CNA008.173	6980	4448	15882	3649	9320	2891	4685	2816	10436	6613	55	5250	3484	2935	3797	4669
1185CNA008.178	2674	7090	4853	6286	3302	5639	7070	4013	4183	11562	103	9108	5710	3872	4521	7698
893CNA045.178	2674	7090	4853	6286	3302	5639	7070	4013	4183	11562	103	9108	5710	3872	4521	7698
1119CMT007.179	2588	7398	4993	5723	3363	5585	6735	3984	3918	11254	87	8118	6294	3922	4993	7958
1345CMT019.179	2588	7398	4993	5723	3363	5585	6735	3984	3918	11254	87	8118	6294	3922	4993	7958
1033CMT028.179	2588	7398	4993	5723	3363	5585	6735	3984	3918	11254	87	8118	6294	3922	4993	7958
369CNA045.173	3024	6032	4960	6263	4082	5256	6838	4192	4675	10491	383	8281	6283	4292	4011	7831
1607CNA004.179	3056	5448	5607	5112	4070	5695	7426	3983	5033	10133	444	9123	5583	3890	4150	8024
1713CMT019.180	4583	6276	9802	4561	5969	3958	6603	3691	7189	8448	224	6595	4272	3680	5263	5533
185CMT002.168	2130	8700	5088	6016	2818	4509	6659	4209	3307	12167	273	9036	5616	3738	4217	8028
197CNA004.168	2130	8700	5088	6016	2818	4509	6659	4209	3307	12167	273	9036	5616	3738	4217	8028
143CMT020.168	2130	8700	5088	6016	2818	4509	6659	4209	3307	12167	273	9036	5616	3738	4217	8028
101CMT024.168	2130	8700	5088	6016	2818	4509	6659	4209	3307	12167	273	9036	5616	3738	4217	8028
361CMT007.171	3368	7718	7149	4985	4431	4903	6447	3745	5229	9789	204	7685	5394	3731	4757	6685
331CNA009.170	2735	9579	4667	5406	3456	5797	6857	3767	3297	9280	163	6744	6835	3710	5905	8015
277CMT007.170	2735	9579	4667	5406	3456	5797	6857	3767	3297	9280	163	6744	6835	3710	5905	8015
699CMT024.180	3014	6117	5836	5641	3937	5199	7007	3878	4634	10500	284	8430	5621	3920	4413	7324
999CMT039.178	4554	4562	7829	5249	6127	3990	6208	3298	7211	8414	659	7418	5543	3630	3956	6731
809CMT007.177	3346	6633	6300	5288	4282	4844	6529	3794	5244	10052	406	7822	5352	3886	4611	6981
249CMT002.169	4554	4562	7829	5249	6127	3990	6206	3294	7211	8414	659	7418	5543	3630	3955	6728
1563CNA008.180	3823	6537	7873	4807	4919	4442	6738	3747	5943	9267	171	7241	4898	3762	5080	6106
481CMT007.173	3777	5738	7868	4773	4972	4643	6606	4008	6337	9270	678	7659	4783	3868	4405	5941
413CNA008.172	2780	5785	5189	5680	3415	5747	7145	3911	4365	10562	282	8733	5510	3990	4447	7582
867CMT008.177	5160	5075	9714	4461	6925	3933	6233	3504	8340	7711	389	6560	3884	3463	4319	5360
827CMT002.177	5160	5075	9714	4461	6925	3933	6233	3504	8340	7711	389	6560	3884	3463	4319	5360
705CMT013.177	5145	5070	9707	4456	6919	3929	6223	3501	8322	7711	389	6547	3876	3455	4315	5373
765CMT013.178	2892	5531	5338	5457	3812	5255	7385	4101	4525	9480	580	8566	5552	3932	4278	7177
259CMT039.169	2737	6974	4592	5937	3578	5791	6490	4167	3596	9687	147	7119	5473	4086	5502	7759
2113CNA004.180	2477	6247	4753	5746	3289	5199	6697	3706	3938	11680	256	8703	5776	3648	3923	7576
1279CNA045.180	2477	6247	4753	5746	3289	5199	6697	3706	3938	11680	256	8703	5776	3648	3923	7576
143CMT015.167	4011	5086	8133	3930	5025	4863	6553	3939	6833	8818	813	7599	4056	3722	4432	5476
23CMT019.165	2667	6704	5314	5425	3573	4746	6544	3890	4166	10985	314	8220	5576	3809	4432	6914
1455CNA004.179	4625	5073	9503	4531	5906	4263	5477	3450	6588	8163	744	6093	4660	3526	4496	5957
1043CNA008.178	2724	6327	4932	5887	3496	5161	6577	3690	4160	10187	291	8027	5887	3749	3992	7385
947CNA004.176	3892	5893	7678	4094	4773	4867	6331	3804	6330	8933	773	7331	4172	3657	4638	5227
1347CNA012.180	4445	4313	7474	5065	5951	3782	5952	3157	7017	8092	664	7136	5345	3468	3793	6513
1199CNA008.179	2571	6084	4933	5571	3397	5387	6372	3791	3998	10561	308	8252	5316	3744	4565	6888
843CMT019.176	2528	6557	4659	5760	3411	4824	6556	4059	4000	10076	97	7708	5661	3915	4578	7289
559CNA020.178	2668	5624	4514	6038	3729	4942	6521	3925	4285	9920	280	7820	5965	3946	3765	7425
1239CNA004.178	2668	5624	4514	6038	3729	4942	6521	3925	4285	9920	280	7820	5965	3946	3765	7425
1403CNA009.179	3037	7449	5918	4946	4175	4447	6056	3430	4549	9542	90	6568	5488	3550	4612	7177
843CNA020.180	4986	5356	10129	3726	6249	3838	5600	3407	7541	6894	133	5816	3862	3088	5091	4691
2045CNA004.180	4986	5356	10129	3726	6249	3838	5600	3407	7541	6894	133	5816	3862	3088	5091	4691
1761CMT019.180	4986	5356	10129	3726	6249	3838	5600	3407	7541	6894	133	5816	3862	3088	5091	4691
1369CNA012.180	4986	5356	10129	3726	6249	3838	5600	3407	7541	6894	133	5816	3862	3088	5091	4691
1453CMT002.180	4986	5356	10129	3726	6249	3838	5600	3407	7541	6894	133	5816	3862	3088	5091	4691
1761CNA009.180	4974	5352	10116	3713	6242	3837	5592	3408	7556	6881	114	5837	3861	3097	5095	4697
1575CMT008.180	4974	5352	10116	3713	6242	3837	5592	3408	7556	6881	114	5837	3861	3097	5095	4697
1107CNA012.179	2368	5682	4922	5296	3221	5204	6600	3981	3976	10284	259	8028	4935	3869	4841	6857
129CNA012.168	2503	6329	5472	5575	3266	4857	5919	3450	4050	10586	82	7268	5688	3525	4408	7259
865CNA012.178	2518	5933	4616	5436	3408	4949	6297	3580	3962	9951	346	7802	5888	3686	3976	7545
1005CMT002.178	4936	4697	9303	4172	6690	3670	5699	3240	7936	7186	348	5986	3582	3257	4034	4918
1355CNA012.180	4912	4686	9279	4132	6665	3636	5646	3254	7935	7133	345	5941	3524	3219	4012	4862
623CMT020.177	2814	5650	5702	5332	4038	5016	6048	3743	4639	9373	258	7192	4692	3699	4501	6422
427CNA009.171	3134	5914	5876	4900	4200	4238	6228	3400	4861	9208	375	7361	5308	3441	4183	6461
1273CNA004.178	4920	4621	9288	4098	6656	3608	5631	3238	7916	7092	383	5946	3523	3207	4006	4853
1277CNA004.178	3058	5605	6055	5043	3928	4715	6383	3633	4887	8845	335	7136	5073	3501	4006	6375
1251CNA012.180	2469	5673	4565	5349	3052	5242	6477	3844	3839	9637	197	8136	5144	3646	4087	7161
675CMT019.175	8455	2857	17993	2123	11669	1725	2681	1550	12406	4428	63	3108	2419	1573	2283	2980
1633CNA004.179	3574	5659	7633	4330	4720	3786	6139	3484	5752	8156	233	6542	4234	3501	4789	5341
21CMT008.165	2993	5382	6546	5003	4085	4504	6024	3478	5115	9068	407	7318	4569	3490	3895	5897
1545CMT008.180	2628	5565	4954	5484	3293	4590	6155	3810	4293	9879	267	7754	5010	3719	3769	6587
685CMT002.176	2482	5273	4984	5093	3200	4744	6249	3875	4073	10272	235	7880	4786	3738	4341	6407
557CMT008.174	6304	4200	15689	2702	9336	2650	3532	1941	11035	5172	169	3937	2871	1880	2771	3417
475CMT013.174	6304	4200	15689	2702	9336	2650	3532	1941	11035	5172	169	3937	2871	1880	2771	3417
1091CNA004.177	2265	6757	4046	5571	3229	5190	6146	3818	3145	9659	86	7085	4805	3817	4702	7243
53CMT008.166	3364	5102	6586	4517	4051	3727	6307	3420	5324	8753	435	7439	4816	3438	4060	6076
1549CMT039.181	2476	5790	4265	5667	3306	4762	6193	3443	3859	9590	183	7701	5624	3559	3569	7344
1041CMT019.178	2474	5785	4260	5662	3301	4756	6187	3441	3852	9584	182	7704	5627	3558	3569	7343
923CMT019.177	2605	4808	4970	5446	3654	4262	6085	3767	4738	9879	125	7526	4800	3822	3803	6798
205CMT019.168	2577	4837	4641	5230	3194	5119	6562	3530	4061	9517	331	7957	5072	3597	3712	6995
179CMT002.168	2577	4837	4641	5230	3194	5119	6562	3530	4061	9517	331	7957	5072	3597	3712	6995
177CMT028.168	2577	4837	4641	5230	3194	5119	6562	3530	4061	9517	331	7957	5072	3597	3712	6995
1683CNA008.181	2568	5277	4336	5759	3479	4672	6107	3749	4118	9287	242	7336	5601	3766	3571	7051
1551CMT039.181	2568	5277	4336	5759	3479	4672	6107	3749	4118	9287	242	7336	5601	3766	3571	7051
959CNA008.177	2520	6195	5430	4671	3630	4816	5975	3734	3925	9150	97	6558	4802	3578	5621	6055
1371CMT007.180	2496	6344	4598	5127	3174	4855	6037	3480	3509	10060	121	7557	5120	3505	3935	6779
959CMT013.179	2489	5309	4366	5185	3185	4653	5844	3428	3924	9629	296	7320	5724	3453	3440	7368
1753CMT019.180	3684	4805	7379	3621	4559	4355	5842	3547	6126	8054	733	6780	3708	3413	4230	4746
1233CMT028.180	2142	5573	4303	4850	2883	5026	6118	3585	3552	9437	170	8437	5122	3603	4120	6645
1007CMT020.179	4088	4483	8521	3620	5096	4592	5831	3453	6636	7064	641	6337	3432	3286	3989	4427
1349CMT002.180	2427	5007	4834	4496	3287	5215	6349	3945	4022	8791	310	7527	4369	3895	4642	5943
967CNA004.177	4706	6129	9942	3441	6196	3370	4691	2454	6868	6575	565	4889	3961	2529	3713	4746
1199CNA004.178	2769	5695	5346	5148	3645	4208	5487	3345	3879	9006	136	6718	4782	3472	4341	6597
161CMT024.170	2603	5669	5115	4566	3446	4984	5977	3344	4064	8767	326	7021	4842	3298	4218	6133
1583CNA008.180	2806	5113	4762	4996	3769	4496	5972	3383	4217	8551	555	7237	5105	3475	3328	6546
1833CNA009.180	2806	5113	4762	4996	3769	4496	5972	3383	4217	8551	555	7237	5105	3475	3328	6546
1395CMT007.180	2806	5113	4762	4996	3769	4496	5972	3383	4217	8551	555	7237	5105	3475	3328	6546
2021CNA004.180	2806	5113	4762	4996	3769	4496	5972	3383	4217	8551	555	7237	5105	3475	3328	6546
863CNA008.177	3250	5202	6706	4458	4277	3673	5500	3262	5238	8387	491	6861	4335	3407	3624	5629
45CMT013.166	2683	4591	6000	4549	3833	4590	5997	3421	4784	8728	328	7356	4370	3398	3713	5932
31CMT019.165	4191	4216	9664	3617	5613	4061	5649	2852	6756	6662	253	5697	3180	3141	4035	4292
171CMT028.168	2471	6122	4545	5393	3395	4513	5665	3357	3273	8966	43	6693	4865	3388	4150	6961
887CMT008.177	3021	5420	5592	4256	3799	4388	5581	3424	4751	8314	471	6804	4526	3477	3784	5616
705CMT028.177	3021	5420	5592	4256	3799	4388	5581	3424	4751	8314	471	6804	4526	3477	3784	5616
891CNA008.177	3021	5420	5592	4256	3799	4388	5581	3424	4751	8314	471	6804	4526	3477	3784	5616
1681CNA009.180	2947	4751	5804	4478	3780	4428	5449	3625	5005	8790	497	6771	4010	3420	4080	5249
1537CNA008.180	2947	4751	5804	4478	3780	4428	5449	3625	5005	8790	497	6771	4010	3420	4080	5249
555CMT013.175	3099	5280	6325	4406	4005	3668	5570	3326	4994	8399	444	6695	4320	3327	3667	5503
511CMT015.175	3099	5265	6325	4414	4005	3668	5570	3332	4994	8398	444	6695	4313	3329	3666	5492
385CMT024.176	3341	5072	6763	4004	4152	4126	5878	3468	5272	7703	404	6263	3572	3537	4524	4854
755CMT008.176	3341	5072	6763	4004	4152	4126	5878	3468	5272	7703	404	6263	3572	3537	4524	4854
1589CMT019.180	2912	4633	5636	4396	3602	4201	5962	3249	4607	8128	729	7357	4583	3333	3562	5853
1107CNA004.177	2346	7070	4368	4416	2923	4592	6006	3279	3682	8515	169	6863	4958	3036	4339	6126
111CNA004.167	2483	4666	4960	4792	3430	4503	5849	3398	4098	9065	385	7443	4349	3375	3396	6128
577CMT013.176	2297	5920	4535	4808	3111	4358	5681	3436	3473	9101	99	6904	4947	3349	3983	6291
561CMT015.176	3830	4534	9050	3763	5730	3526	4769	2878	6838	6943	300	5704	3504	2843	3336	4598
821CNA009.176	3830	4534	9050	3763	5730	3526	4769	2878	6838	6943	300	5704	3504	2843	3336	4598
131CNA008.168	2695	6024	5669	4580	3837	4496	5285	3210	3932	8335	57	5999	4149	3203	4498	6173
447CNA020.177	2895	4596	5595	4363	3580	4160	5909	3223	4567	8060	729	7267	4513	3298	3544	5778
271CMT020.171	3825	4528	9043	3760	5725	3518	4756	2875	6828	6924	294	5701	3499	2840	3332	4585
463CMT013.174	3821	4518	9045	3754	5714	3514	4752	2866	6816	6912	289	5683	3496	2841	3316	4583
1593CMT019.180	2709	4502	5119	4714	3477	4162	6305	3475	4318	7787	796	7267	4671	3411	3247	5912
1447CMT007.180	3553	4484	7012	3370	4349	4197	5605	3412	5900	7653	727	6412	3420	3204	3952	4435
1077CNA012.179	2178	5961	4171	4977	3025	4064	5779	3517	3426	8825	103	6711	5096	3384	3962	6487
677CNA020.179	2178	5961	4171	4977	3025	4064	5779	3517	3426	8825	103	6711	5096	3384	3962	6487
973CMT020.179	2178	5961	4171	4977	3025	4064	5779	3517	3426	8825	103	6711	5096	3384	3962	6487
943CMT015.179	2178	5961	4171	4977	3025	4064	5779	3517	3426	8825	103	6711	5096	3384	3962	6487
1379CMT019.179	2178	5961	4171	4977	3025	4064	5779	3517	3426	8825	103	6711	5096	3384	3962	6487
1199CMT039.179	2178	5961	4171	4977	3025	4064	5779	3517	3426	8825	103	6711	5096	3384	3962	6487
1285CNA008.179	2178	5961	4171	4977	3025	4064	5779	3517	3426	8825	103	6711	5096	3384	3962	6487
1161CMT007.179	2178	5961	4171	4977	3025	4064	5779	3517	3426	8825	103	6711	5096	3384	3962	6487
1105CMT020.180	2630	5852	5078	4498	3528	4378	5542	2979	4226	8142	230	6941	4621	3067	3849	5868
1141CMT007.179	2244	4965	4452	4172	3003	4962	5801	3544	3655	8954	374	7179	4298	3499	4398	5755
977CNA045.179	2244	4965	4452	4172	3003	4962	5801	3544	3655	8954	374	7179	4298	3499	4398	5755
1517CNA004.179	2775	5659	4778	4708	3463	4333	5512	3084	4052	8158	360	6547	4914	3211	3387	6232
1287CNA004.178	5091	3703	12748	2788	7672	3087	3640	1947	8692	5753	286	4670	2932	1821	2278	3880
225CNA004.169	3458	5048	7538	3943	4749	4138	4861	3028	5200	7115	418	5367	3826	3012	4044	5171
527CMT039.173	3265	4780	7120	3744	4333	4408	5447	3373	5415	7130	752	5737	3536	3265	4136	4441
1255CNA012.180	2891	6282	6335	3741	4165	4033	5292	3077	4919	7712	239	5716	4043	2973	4130	5067
315CMT002.170	3517	4351	6956	3380	4339	4093	5401	3337	5802	7391	729	6250	3370	3213	3840	4359
591CMT002.175	2459	6152	4642	4105	3054	4449	5865	3465	3905	8337	425	6625	4271	3405	3871	5225
333CNA020.175	2459	6152	4642	4105	3054	4449	5865	3465	3905	8337	425	6625	4271	3405	3871	5225
577CMT007.175	2459	6152	4642	4105	3054	4449	5865	3465	3905	8337	425	6625	4271	3405	3871	5225
1547CNA008.180	2294	5026	4021	4891	3015	4470	5709	3234	3367	8496	265	6715	5097	3449	3507	6557
369CNA004.170	3213	4594	7453	4605	4740	3483	4423	2849	5379	8388	64	6028	3679	2993	3476	4665
1253CMT008.179	2463	5062	4033	4661	3029	4116	5421	3220	3783	8638	447	6745	5190	3241	3381	6567
1331CNA009.179	2463	5062	4033	4661	3029	4116	5421	3220	3783	8638	447	6745	5190	3241	3381	6567
1565CNA004.179	2463	5062	4033	4661	3029	4116	5421	3220	3783	8638	447	6745	5190	3241	3381	6567
1215CNA012.179	2249	5664	4737	4480	3170	4426	5489	3339	3322	8356	95	6021	4433	3243	4989	5674
1783CNA004.179	2249	5664	4737	4480	3170	4426	5489	3339	3322	8356	95	6021	4433	3243	4989	5674
563CMT007.174	2852	4196	5642	4306	4031	3265	4920	3297	4361	9160	315	6611	4023	3365	3685	5639
99CNA020.168	2221	5210	4413	4410	3050	4473	5568	3300	3589	8440	371	6861	4503	3275	4047	5899
125CNA008.168	2221	5210	4413	4410	3050	4473	5568	3300	3589	8440	371	6861	4503	3275	4047	5899
1051CNA009.177	2122	6018	4428	4404	2915	4275	5492	3052	3474	8470	46	7105	4501	3336	3913	5485
971CNA004.177	2129	6005	4428	4397	2926	4276	5478	3042	3484	8451	64	7100	4492	3337	3893	5477
745CNA009.175	2073	5003	4224	4402	2794	4146	5731	3351	3447	8817	179	7000	4524	3204	4037	5921
221CMT013.169	2615	4209	5451	4733	3656	4071	4728	2967	4234	9554	192	7022	3792	2836	3125	5363
191CMT019.168	2130	4830	4239	3988	2863	4804	5569	3431	3483	8674	347	6885	4143	3367	4285	5499
1447CNA004.179	2174	5037	4077	5241	3127	4073	5304	3284	3089	8617	105	6465	4260	3413	3814	6433
771CMT015.178	2810	4359	5564	4250	3702	3597	5476	3074	4516	7718	439	6940	4043	3148	3481	5189
955CMT002.178	2810	4359	5564	4250	3702	3597	5476	3074	4516	7718	439	6940	4043	3148	3481	5189
1081CMT019.178	2810	4359	5564	4250	3702	3597	5476	3074	4516	7718	439	6940	4043	3148	3481	5189
1851CNA009.181	2228	3516	4556	4213	3164	4327	6361	3306	4299	8001	438	7760	3952	3268	2669	6037
781CNA020.180	3015	4724	6534	3764	4003	4243	5123	3171	4883	6779	453	5479	3652	3147	4034	4750
1483CNA008.180	3015	4724	6534	3764	4003	4243	5123	3171	4883	6779	453	5479	3652	3147	4034	4750
1187CNA008.178	2281	4910	4124	5034	3098	4229	5396	3226	3652	8178	152	6500	4194	3280	3392	6045
1047CNA045.179	2212	4557	3929	4804	2945	4323	5492	3228	3583	8435	309	7169	4312	3128	3307	5808
239CMT015.169	2300	4865	3829	4780	2981	4161	5380	3035	3604	8093	268	6661	4896	3175	3166	6306
3CMT028.165	1945	5829	4342	4289	2837	4011	5365	3172	3241	8868	139	6447	4440	3069	3679	5624
367CNA004.170	2706	4562	6374	4440	3960	3853	4544	2741	4473	8286	213	5885	3875	2777	3357	5210
211CNA045.170	2964	4741	5989	4070	3830	3246	5006	3004	4667	7692	431	6216	3912	3059	3331	5031
1047CMT008.178	2262	5180	3746	4924	2606	4383	5427	2959	3427	8506	69	6875	4417	3007	3178	6098
1973CNA004.180	2319	5112	5209	4382	3191	4026	5027	2975	3744	8293	162	5994	4111	2893	3936	5672
1715CNA009.180	2319	5112	5209	4382	3191	4026	5027	2975	3744	8293	162	5994	4111	2893	3936	5672
2181CNA004.181	1891	5785	3511	4583	2745	4692	5479	3309	2839	8391	84	5913	4229	3181	4378	6029
995CMT020.179	2391	4516	3955	4539	2997	4232	5504	3188	3606	7869	502	6645	4642	3263	3176	6013
1215CMT002.179	2391	4516	3955	4539	2997	4232	5504	3188	3606	7869	502	6645	4642	3263	3176	6013
467CNA020.177	2159	4521	3864	4769	2920	4292	5453	3188	3525	8360	244	7123	4271	3095	3282	5770
1231CMT019.178	1915	5177	4019	4880	2556	3896	5031	2883	3063	9344	40	6450	4642	3030	3636	6152
797CMT028.178	1910	5177	4023	4879	2554	3897	5032	2889	3064	9343	40	6452	4636	3022	3631	6157
407CMT024.177	2690	4113	6016	4116	3764	3816	5073	3014	4793	7782	411	6305	3666	2904	3260	4964
203CNA008.169	2369	5579	4984	3949	3270	4078	5388	3129	3914	7740	283	6198	4215	3066	3456	5068
661CMT020.177	2139	4514	3846	4755	2910	4280	5438	3178	3505	8360	246	7103	4263	3089	3270	5760
937CMT019.177	2139	4514	3846	4755	2910	4280	5438	3178	3505	8360	246	7103	4263	3089	3270	5760
803CMT007.177	2139	4514	3846	4755	2910	4280	5438	3178	3505	8360	246	7103	4263	3089	3270	5760
1001CMT013.179	2118	4500	3821	4749	2902	4266	5415	3180	3486	8346	244	7083	4236	3079	3254	5749
1669CNA004.179	2125	4507	3834	4758	2882	4251	5418	3164	3504	8342	256	7079	4230	3062	3256	5748
831CNA009.176	2455	5371	5107	4133	3203	4426	5193	3069	3631	7266	280	5824	3866	3184	4236	5067
635CMT024.179	2093	4474	3791	4735	2868	4242	5395	3158	3476	8292	227	7043	4204	3048	3251	5703
1473CNA009.179	2093	4474	3791	4735	2868	4242	5395	3158	3476	8292	227	7043	4204	3048	3251	5703
557CMT015.176	2537	5471	4869	3694	3226	3880	5279	3106	4052	7427	428	5922	3756	3055	3545	4718
1095CNA004.177	1909	5188	3483	4582	2765	4464	5138	3248	2805	8176	189	5857	4096	3283	3982	5781
1237CMT020.181	2077	3318	4238	4035	2953	4085	6060	3082	4021	7615	403	7545	3825	3130	2510	5824
1195CMT015.181	2077	3318	4238	4035	2953	4085	6060	3082	4021	7615	403	7545	3825	3130	2510	5824
1639CNA009.180	2636	5037	5269	3614	3234	4169	4816	3092	4073	7167	341	5543	3677	3023	4088	4859
1873CNA004.180	2636	5037	5269	3614	3234	4169	4816	3092	4073	7167	341	5543	3677	3023	4088	4859
891CMT020.179	3718	4498	8727	3113	5306	3431	3930	2130	6172	6344	308	4884	3177	2082	2652	3973
725CMT007.176	3303	4181	7760	3436	4876	3174	4292	2578	5895	6272	263	5145	3183	2559	3074	4178
589CNA045.176	3303	4181	7760	3436	4876	3174	4292	2578	5895	6272	263	5145	3183	2559	3074	4178
1001CMT008.178	1860	4966	4042	4538	2510	3734	4780	2773	2948	8633	51	6019	4369	2873	3529	5775
753CMT020.178	1860	4966	4042	4538	2510	3734	4780	2773	2948	8633	51	6019	4369	2873	3529	5775
771CMT002.176	2119	6151	4207	3938	2776	3599	4841	2661	3456	7212	108	6281	4136	2811	3764	5124
795CNA008.176	2119	6151	4207	3938	2776	3599	4841	2661	3456	7212	108	6281	4136	2811	3764	5124
617CNA045.176	2119	6151	4207	3938	2776	3599	4841	2661	3456	7212	108	6281	4136	2811	3764	5124
1095CMT028.179	2696	4745	5687	3538	3488	3804	5037	2971	4512	6705	148	5250	3314	2992	3977	4234
1189CMT007.179	2200	4319	3694	4324	2804	3973	5207	2951	3321	7490	353	6310	4409	3060	2961	5651
607CMT024.179	2013	3168	4058	3918	2877	3994	5893	2997	3916	7422	397	7359	3737	3035	2405	5660
49CNA009.166	2500	4929	4862	3565	3260	3736	5031	3019	3974	7300	335	5565	3578	2956	3495	4543
1977CNA004.180	2402	4954	5031	3882	3095	3341	4803	3032	3882	7483	173	5772	3344	3046	3876	4489
1475CMT039.180	2057	4337	3469	4695	2795	3967	4723	2911	3371	7744	153	6294	4381	2944	2796	5833
771CNA008.176	2998	4065	6628	3824	4181	3118	4229	2491	4717	6918	148	5119	3300	2560	3134	4746
1039CNA004.177	2411	4739	4403	4102	3050	3187	4676	2678	3642	7568	304	5672	4073	2831	3327	5248
655CMT020.177	2411	4739	4403	4102	3050	3187	4676	2678	3642	7568	304	5672	4073	2831	3327	5248
1109CMT020.180	1867	5036	4045	4248	2444	3849	4728	2702	2908	8185	122	5628	4326	2771	3430	5557
731CNA004.175	1965	4468	3388	4488	2433	4224	5007	2945	3014	7980	90	6297	3693	2881	3467	5189
517CNA012.175	1965	4468	3388	4488	2433	4224	5007	2945	3014	7980	90	6297	3693	2881	3467	5189
581CNA004.173	2302	4605	3754	4318	3009	3570	4724	2801	3266	7795	270	5899	3956	2995	3164	5086
317CNA020.174	3195	3884	6525	2851	3978	3511	4492	2805	5375	6403	636	5285	2877	2697	3255	3639
687CNA004.174	3195	3884	6525	2851	3978	3511	4492	2805	5375	6403	636	5285	2877	2697	3255	3639
467CMT015.174	3195	3884	6525	2851	3978	3511	4492	2805	5375	6403	636	5285	2877	2697	3255	3639
577CMT015.176	2113	4113	3515	4298	2714	3881	5060	2895	3143	7259	336	6193	4328	2965	2798	5641
31CNA004.166	2328	3621	5381	3239	3188	3206	5374	2853	4574	6855	518	6686	3289	2814	2689	4633
1269CNA004.178	3094	3755	6315	3136	3922	3647	5020	2888	4793	5764	466	5175	3120	2508	3072	4368
1087CNA004.177	3212	4273	7121	2962	4295	2937	4817	2659	5293	5622	54	4741	2957	2655	3848	3426
1111CNA004.177	1834	5249	3468	4033	2340	3959	4668	2792	2698	7873	50	5589	4341	2776	3630	5516
1099CNA004.177	3046	3669	6190	2880	3809	3577	4543	2872	5187	6418	634	5336	2827	2764	3310	3676
263CNA020.173	2725	5079	5154	3478	3580	3251	4489	2671	4020	6760	316	5173	3569	2546	3247	4587
891CNA045.178	1770	5713	3400	3903	2191	3938	4874	2648	2679	7538	102	6126	4069	2690	3543	5382
327CMT015.171	3606	4488	8592	2702	5212	2920	3720	2277	6088	5574	263	4066	2978	2072	2567	3375
1729CNA004.179	1790	4120	3847	4464	2462	3767	4511	2650	3068	8822	136	6389	3714	2650	2933	4975
265CNA008.170	1917	4321	3390	4422	2499	3892	4904	2768	2982	7464	167	6010	4276	2818	2840	5563
1553CMT039.181	3100	3641	6262	2796	3833	3467	4478	2837	5229	6333	623	5246	2780	2700	3272	3622
769CNA020.179	2261	2598	5264	3055	3320	3472	5516	2859	4515	6540	464	6759	3427	2654	2293	5203
1147CNA008.178	2462	4391	4212	3413	2975	3541	4839	2780	3731	6750	396	5878	3929	2791	3185	4919
523CMT002.173	2344	4218	4927	3487	3113	3981	4526	2753	3703	6997	282	5553	3582	2684	3375	4578
423CMT015.173	2344	4218	4927	3487	3113	3981	4526	2753	3703	6997	282	5553	3582	2684	3375	4578
407CMT008.172	1886	4758	3961	4214	2558	3450	4697	2817	2996	7617	164	5623	3688	2757	3616	5232
75CNA045.166	1934	5313	4318	3736	2666	4053	4730	2644	2854	7206	79	4946	3953	2709	3850	4852
1131CMT019.178	3055	4382	6478	3153	3959	2805	4647	2599	4827	6051	154	4585	2863	2635	3716	3697
1233CMT020.181	1816	4625	4150	4092	2494	3560	4541	2592	2896	7785	104	5431	4095	2642	3273	5404
1391CMT028.181	1816	4625	4150	4092	2494	3560	4541	2592	2896	7785	104	5431	4095	2642	3273	5404
897CMT013.179	2758	3947	5486	3023	3411	3496	4556	2955	4606	6406	544	5220	2959	2788	3354	3817
1009CMT002.178	2701	4098	5155	3864	3623	3056	3938	2400	4448	6613	285	5560	3590	2470	2700	4740
1279CNA009.178	1984	4140	3712	3891	2591	4019	4660	2609	2941	7396	289	5893	3814	2791	3069	5330
1135CMT013.180	2146	4196	3769	4132	2832	3676	4654	2632	3236	6965	277	5678	4125	2736	2651	5303
541CMT024.178	2346	5117	4047	3719	2782	3726	4596	2489	3147	6442	403	5153	3996	2624	3219	5077
255CNA012.170	3832	3251	8912	2448	5521	2907	3733	2116	6056	4973	305	4483	2650	1966	2333	3368
2043CNA004.180	2054	4854	3990	3461	2474	3558	4785	2698	3123	7364	117	5915	3378	2816	3722	4501
1513CNA004.179	1728	5401	3252	4007	2461	4111	4717	2892	2597	6830	107	5022	3962	2831	3793	5098
17CMT002.165	1798	5257	3751	3661	2523	3455	4656	2750	2983	7490	115	5378	3867	2691	3382	4885
975CMT039.178	3003	3532	6092	2747	3725	3388	4340	2745	5089	6143	606	5097	2660	2625	3177	3460
307CNA020.174	2467	4017	5321	2958	3307	2944	4718	2656	4227	6564	491	5730	3242	2449	2845	4381
1CMT024.165	1936	4288	3461	3846	2541	4019	4618	2756	3110	7055	314	5667	3699	2804	3099	5096
807CNA004.175	2600	3664	5112	3011	3258	3661	4509	2916	4458	6521	550	5373	2899	2720	3216	3818
665CMT002.175	2600	3664	5112	3011	3258	3661	4509	2916	4458	6521	550	5373	2899	2720	3216	3818
899CNA020.181	1773	4540	3999	4027	2417	3474	4404	2532	2770	7638	86	5302	3998	2595	3201	5289
1439CNA012.181	1773	4540	3999	4027	2417	3474	4404	2532	2770	7638	86	5302	3998	2595	3201	5289
1691CNA008.181	1773	4540	3999	4027	2417	3474	4404	2532	2770	7638	86	5302	3998	2595	3201	5289
1341CNA008.179	2144	3840	3936	3892	2675	3423	4712	2790	3169	6915	338	5732	3764	2903	3056	4742
1223CMT002.179	2144	3840	3936	3892	2675	3423	4712	2790	3169	6915	338	5732	3764	2903	3056	4742
1103CNA012.179	2144	3840	3936	3892	2675	3423	4712	2790	3169	6915	338	5732	3764	2903	3056	4742
1637CNA004.179	2144	3840	3936	3892	2675	3423	4712	2790	3169	6915	338	5732	3764	2903	3056	4742
1983CNA004.180	1919	4006	3757	3676	2471	3822	4741	3055	3014	6659	297	6004	3704	2965	3198	4667
13CNA008.165	2013	4973	4667	3365	2845	3699	4436	2682	3072	6730	90	4719	3532	2634	4245	4223
1259CMT013.181	2991	3487	6046	2689	3698	3335	4288	2725	5068	6080	608	5047	2624	2609	3150	3458
89CMT008.166	2989	3482	6039	2683	3693	3334	4283	2718	5065	6077	606	5047	2616	2606	3146	3444
819CMT039.177	1570	4139	3509	4241	2125	3394	4261	2548	2679	8090	23	5527	4118	2596	3166	5525
1337CNA008.179	2075	4096	3828	3643	2397	3522	5002	2766	3129	6277	313	5696	3971	2903	3334	4483
1025CNA045.179	2075	4096	3828	3643	2397	3522	5002	2766	3129	6277	313	5696	3971	2903	3334	4483
569CMT024.179	2013	3738	3651	3602	2502	3631	4782	2862	2929	6722	295	6286	3423	3026	3427	4238
509CMT039.173	1947	4191	3197	4082	2496	3518	4544	2647	2953	6890	251	5548	4132	2723	2649	5304
1585CNA004.179	1603	4894	2870	3976	2275	3925	4695	2779	2457	7135	79	5052	3710	2817	3483	5177
419CNA009.171	1593	4884	2865	3967	2264	3920	4682	2774	2452	7130	70	5045	3704	2813	3474	5177
1289CNA008.179	1958	4714	3540	3752	2276	3864	4487	2505	2795	7217	155	5370	3630	2655	3110	4677
1575CNA004.179	1958	4714	3540	3752	2276	3864	4487	2505	2795	7217	155	5370	3630	2655	3110	4677
1169CMT007.179	1958	4714	3540	3752	2276	3864	4487	2505	2795	7217	155	5370	3630	2655	3110	4677
1083CNA012.179	1958	4714	3540	3752	2276	3864	4487	2505	2795	7217	155	5370	3630	2655	3110	4677
1161CMT015.180	2624	4269	4441	3503	3132	3048	4205	2449	3712	6385	265	5128	3561	2441	2992	4480
951CNA009.177	2222	3590	4685	3601	3101	2940	4628	2483	3658	6365	271	5672	3488	2490	2827	4521
19CNA008.166	1931	3942	4195	3907	2774	3373	3975	2374	3179	7790	136	5570	3516	2403	2759	4661
213CMT024.171	1678	4124	3661	4071	2194	3281	4257	2540	2681	7742	80	5310	3957	2625	3065	5205
5CMT028.165	3392	3401	7729	2226	4801	3181	3725	1987	5593	4832	537	4383	2727	1880	2236	3765
187CMT024.170	2141	5158	4767	3271	2960	3339	4462	2498	3427	6487	220	4788	3397	2410	2900	4099
1293CMT007.180	1599	4569	3271	3562	2163	3794	4502	2642	2511	7299	168	5424	3797	2699	3222	4939
1359CMT039.180	1599	4569	3271	3562	2163	3794	4502	2642	2511	7299	168	5424	3797	2699	3222	4939
505CMT008.173	1775	4244	3307	3628	2420	4094	4471	2720	2798	6716	302	5399	3753	2629	3051	4741
57CMT015.166	1764	4507	3075	3885	2207	3193	4372	2376	2710	7541	161	5847	4080	2415	2608	5188
1135CNA004.178	1811	3934	3559	3554	2241	3410	4815	2722	2796	6942	268	5536	3602	2679	3294	4696
941CNA045.179	1729	3884	3266	3700	2260	3430	4826	2531	2676	7149	225	6025	3747	2559	2649	5103
681CMT013.177	1528	3902	3031	4406	2137	3500	4014	2508	2407	8630	28	6038	3434	2527	2766	4865
467CMT024.177	1528	3902	3031	4406	2137	3500	4014	2508	2407	8630	28	6038	3434	2527	2766	4865
1429CNA008.179	1757	4101	3159	4088	2336	3515	4447	2516	2763	6887	167	5472	4062	2627	2540	5100
1365CNA004.178	1757	4101	3159	4088	2336	3515	4447	2516	2763	6887	166	5472	4062	2627	2540	5100
393CMT020.173	1973	3921	4059	3333	2625	3801	4279	2601	3177	6671	249	5292	3380	2555	3205	4374
1411CNA004.178	1650	5829	3528	3531	2211	3615	4473	2459	2531	6383	66	4644	3620	2189	4005	4742
409CNA012.173	4335	2736	7452	2245	5896	2491	3827	2025	6815	3750	450	3625	2216	1927	2585	2853
17CNA008.165	3717	3089	8673	2249	5353	2714	3399	1919	5824	4537	264	3996	2452	1786	2207	3029
949CMT020.179	1940	3657	3629	3414	2549	3151	4403	2577	3098	6804	439	5485	3673	2511	2833	4649
1131CNA009.178	1940	3657	3628	3414	2549	3151	4403	2577	3097	6804	439	5485	3673	2511	2833	4649
973CMT015.179	4457	2517	7535	2227	6163	2242	3733	1931	7170	3644	413	3332	2130	1867	2530	2827
1043CMT013.179	1542	4243	3492	3880	2129	3193	4161	2450	2493	7454	47	5100	3748	2454	3053	4988
1765CNA004.179	1542	4243	3492	3880	2129	3193	4161	2450	2493	7454	47	5100	3748	2454	3053	4988
1403CMT008.179	1542	4243	3492	3880	2129	3193	4161	2450	2493	7454	47	5100	3748	2454	3053	4988
641CMT019.174	1542	4242	3492	3880	2129	3193	4161	2450	2490	7452	46	5099	3748	2454	3053	4985
1531CMT039.181	2462	3285	4588	2941	2894	3225	4399	2619	3901	5601	739	5152	3155	2569	2731	3988
867CNA004.176	4018	3078	10470	2130	6085	1928	2574	1589	6650	4038	169	2992	2054	1426	2205	2611
1173CMT008.179	1462	4659	2706	3744	2178	3632	4404	2692	2251	6843	30	4864	3543	2621	3434	4910
1197CNA008.179	1462	4659	2706	3744	2178	3632	4404	2692	2251	6843	30	4864	3543	2621	3434	4910
927CNA045.179	1462	4659	2706	3744	2178	3632	4404	2692	2251	6843	30	4864	3543	2621	3434	4910
211CMT015.169	1743	5407	3574	3140	2276	3368	4500	2489	2875	6645	234	4953	3327	2444	3076	3902
163CMT020.169	1743	5407	3574	3140	2276	3368	4500	2489	2875	6645	234	4953	3327	2444	3076	3902
389CNA009.171	1458	4656	2696	3742	2170	3632	4395	2686	2246	6833	28	4855	3540	2619	3431	4902
1CMT008.165	1845	4171	4350	3184	2762	2934	4282	2527	3241	6640	234	5054	3218	2360	2757	4260
1435CNA012.181	1574	4220	3303	3804	2205	3360	3900	2390	2520	7733	89	5575	3199	2341	2937	4398
587CMT015.176	1574	4220	3303	3803	2204	3356	3900	2389	2520	7729	89	5573	3195	2341	2935	4393
1343CNA004.178	1682	3651	3121	4075	2330	2842	4067	2389	2590	7109	253	5425	3589	2636	2669	4904
1121CNA008.178	1682	3651	3121	4075	2330	2842	4067	2389	2590	7109	253	5425	3589	2636	2669	4904
157CMT028.168	3605	2515	8353	2130	5068	2394	3200	1907	5497	4392	315	3974	2459	2019	2403	2885
735CMT028.177	1568	4030	3550	3731	2179	3108	4005	2345	2553	7170	52	4907	3651	2395	2923	4811
987CMT039.178	2214	3754	4604	3443	3006	2622	3912	2299	3636	5822	243	5082	3195	2301	2576	4155
729CNA004.175	1331	4131	3194	3615	2108	3428	4318	2587	2467	6964	100	5440	3136	2617	2879	4503
881CNA012.178	1483	4491	2636	3768	2136	3640	4301	2609	2238	6644	35	4688	3392	2621	3277	4857
995CMT002.178	2209	3740	4587	3437	2998	2604	3900	2298	3631	5813	239	5076	3184	2295	2568	4153
779CMT039.176	1617	4462	3287	3499	2207	3375	4267	2551	2709	6523	240	4972	3315	2504	2955	4197
19CMT015.165	2079	4165	4207	3275	2750	3388	3988	2478	2984	5825	98	4346	3096	2430	3263	4268
1023CNA009.177	3045	3648	6728	2420	4019	2416	4071	2152	5002	4524	26	3806	2353	2174	3257	2849
907CMT008.177	3045	3648	6728	2420	4019	2416	4071	2152	5002	4524	26	3806	2353	2174	3257	2849
1295CMT008.179	1691	3749	2946	3818	2292	3313	4228	2404	2713	6349	240	5183	3811	2461	2376	4885
701CNA020.179	1691	3749	2946	3818	2292	3313	4228	2404	2713	6349	240	5183	3811	2461	2376	4885
1611CNA004.179	1691	3749	2946	3818	2292	3313	4228	2404	2713	6349	240	5183	3811	2461	2376	4885
957CMT008.178	2014	4123	3499	3134	2419	3105	4298	2455	3069	5853	350	5179	3448	2408	2652	4452
1403CNA004.178	2014	4123	3499	3134	2419	3105	4298	2455	3069	5853	350	5179	3448	2408	2652	4452
1079CMT039.178	2014	4123	3499	3134	2419	3105	4298	2455	3069	5853	350	5179	3448	2408	2652	4452
1273CNA009.178	2014	4123	3499	3134	2419	3105	4298	2455	3069	5853	350	5179	3448	2408	2652	4452
781CNA045.178	2014	4123	3499	3134	2419	3105	4298	2455	3069	5853	350	5179	3448	2408	2652	4452
867CMT013.178	2014	4123	3499	3134	2419	3105	4298	2455	3069	5853	350	5179	3448	2408	2652	4452
1041CMT007.178	2014	4123	3499	3134	2419	3105	4298	2455	3069	5853	350	5179	3448	2408	2652	4452
995CNA012.179	1949	4479	3769	3586	2502	3129	3808	2131	2663	6086	130	4412	3512	2217	2963	4845
1317CMT002.179	1602	4286	2867	3660	2089	3036	4190	2212	2224	7179	67	5259	3688	2293	2679	4836
1321CMT039.179	1602	4286	2867	3660	2089	3036	4190	2212	2224	7179	67	5259	3688	2293	2679	4836
1185CMT028.179	1602	4286	2867	3660	2089	3036	4190	2212	2224	7179	67	5259	3688	2293	2679	4836
1387CMT028.180	1999	4010	3556	3065	2440	3154	4242	2476	3104	5772	349	5163	3426	2403	2595	4407
1297CNA045.180	1999	4010	3556	3065	2440	3154	4242	2476	3104	5772	349	5163	3426	2403	2595	4407
1643CNA008.180	1999	4010	3556	3065	2440	3154	4242	2476	3104	5772	349	5163	3426	2403	2595	4407
435CNA004.171	5605	1852	13318	1325	7640	1174	1500	880	8757	2668	95	1947	1315	903	1200	1655
295CMT007.170	5605	1852	13317	1325	7640	1174	1500	880	8757	2668	95	1947	1315	903	1200	1655
1259CNA012.180	1647	3720	3373	3680	2298	3235	3886	2285	2696	7346	163	5298	3060	2187	2587	4323
679CNA008.175	2081	3246	4552	3301	2881	3128	3813	2384	3511	6071	258	4893	2876	2311	2620	3854
1015CMT020.179	1721	3683	2985	3707	2252	3290	4146	2335	2710	6157	236	5056	3752	2466	2352	4732
1321CMT008.179	1721	3683	2985	3707	2252	3290	4146	2335	2710	6157	236	5056	3752	2466	2352	4732
671CNA045.177	2761	3534	5508	3175	3692	2138	3668	1985	4225	5194	190	4186	2932	2049	2506	3767
147CMT039.167	2112	4331	5251	2696	3264	2907	3665	2145	3850	5718	137	4166	3028	2107	2494	3615
95CNA012.167	2112	4331	5251	2696	3264	2907	3665	2145	3850	5718	137	4166	3028	2107	2494	3615
119CMT013.167	2112	4331	5251	2696	3264	2907	3665	2145	3850	5718	137	4166	3028	2107	2494	3615
75CNA020.167	2112	4331	5251	2696	3264	2907	3665	2145	3850	5718	137	4166	3028	2107	2494	3615
1515CMT039.180	4050	2242	9599	1594	5522	2123	2789	1546	6680	3756	448	3482	1907	1522	1641	2527
279CMT007.170	1973	4553	4464	2981	2732	2965	4005	2251	3192	6020	217	4424	3145	2160	2504	3756
1067CNA012.179	1787	3609	2889	3443	2220	3377	4077	2385	2622	6427	292	5184	3506	2314	2600	4582
1609CNA004.179	1686	4174	2678	3926	2429	2728	3695	2317	2420	7057	30	4957	3418	2449	2688	4651
1327CNA008.179	1686	4174	2678	3926	2429	2728	3695	2317	2420	7057	30	4957	3418	2449	2688	4651
1291CMT008.179	1686	4174	2678	3926	2429	2728	3695	2317	2420	7057	30	4957	3418	2449	2688	4651
19CNA045.165	1973	4117	3927	3231	2661	3334	3888	2416	2800	5689	84	4240	3013	2397	3209	4195
1333CNA009.179	1817	3395	3284	3002	2230	3145	4284	2634	2971	5674	350	5375	3320	2574	2866	4145
33CNA004.166	1563	3403	3317	3620	2278	2963	3792	2458	2289	6859	105	5049	3433	2454	2758	4716
1487CMT019.179	5038	2976	11068	1369	6799	1556	2172	1095	7593	2562	86	1916	1603	968	2222	1782
645CMT024.179	5038	2976	11068	1369	6799	1556	2172	1095	7593	2562	86	1916	1603	968	2222	1782
1491CNA009.179	5038	2976	11068	1369	6799	1556	2172	1095	7593	2562	86	1916	1603	968	2222	1782
1351CNA008.179	1704	3592	2944	3650	2215	3245	4078	2305	2680	6020	227	4939	3684	2441	2286	4655
901CMT020.179	1764	3318	3212	3263	2315	3383	4204	2556	2725	5881	234	4900	3212	2602	2820	4071
1283CMT019.179	1764	3318	3212	3263	2315	3383	4204	2556	2725	5881	234	4900	3212	2602	2820	4071
357CNA009.170	1647	3601	2820	3695	2168	3163	4089	2311	2527	6112	222	4982	3727	2433	2291	4647
343CNA004.170	1647	3601	2820	3695	2168	3163	4089	2311	2527	6112	222	4982	3727	2433	2291	4647
333CMT019.170	1647	3601	2820	3695	2168	3163	4089	2311	2527	6112	222	4982	3727	2433	2291	4647
289CMT008.170	1647	3601	2820	3695	2168	3163	4089	2311	2527	6112	222	4982	3727	2433	2291	4647
1227CMT008.179	1499	3887	3280	3546	2049	2836	3736	2206	2455	6826	70	4794	3502	2307	2801	4635
1557CNA008.180	1619	3643	2780	3685	2138	3174	4066	2355	2470	6140	145	5049	3687	2422	2298	4735
1861CNA009.181	1630	3686	2774	3686	2139	3182	4111	2309	2555	6142	156	4964	3666	2367	2352	4683
1225CMT039.179	1658	3591	2818	3693	2160	3159	4090	2295	2525	6146	156	4989	3682	2380	2274	4767
985CMT013.179	1658	3591	2818	3693	2160	3159	4090	2295	2525	6146	156	4989	3682	2380	2274	4767
1415CMT019.179	1658	3591	2818	3693	2160	3159	4090	2295	2525	6146	156	4989	3682	2380	2274	4767
699CNA020.179	1658	3591	2818	3693	2160	3159	4090	2295	2525	6146	156	4989	3682	2380	2274	4767
1213CMT002.179	1658	3591	2818	3693	2160	3159	4090	2295	2525	6146	156	4989	3682	2380	2274	4767
1329CNA008.179	1658	3591	2818	3693	2160	3159	4090	2295	2525	6146	156	4989	3682	2380	2274	4767
271CNA008.170	1668	3587	2809	3687	2182	3177	4075	2303	2509	6105	204	4972	3715	2442	2280	4637
1083CMT028.179	1657	3592	2815	3696	2153	3154	4101	2290	2519	6141	149	4991	3675	2373	2277	4765
701CMT013.177	1617	3639	2768	3683	2134	3158	4060	2346	2467	6135	144	5042	3683	2416	2293	4729
485CMT020.175	1612	3638	2767	3683	2132	3158	4058	2345	2467	6134	144	5042	3683	2416	2293	4728
575CNA020.178	1664	4150	2809	3529	2139	2625	3812	2178	2407	6600	133	4916	3663	2233	2552	4795
1205CNA012.179	2061	3554	4110	3340	2695	2723	3785	2188	3273	5851	79	4674	3105	2191	2536	4018
1031CNA045.179	2172	3556	4393	3091	2840	2602	3879	2336	3422	5694	174	4355	2714	2377	3013	3519
967CMT015.179	2172	3556	4393	3091	2840	2602	3879	2336	3422	5694	174	4355	2714	2377	3013	3519
77CNA020.167	2609	3088	5358	2347	3222	2894	3691	2312	4489	5280	518	4245	2256	2232	2691	2869
167CNA009.167	2609	3088	5358	2347	3222	2894	3691	2312	4489	5280	518	4245	2256	2232	2691	2869
295CNA004.169	1300	3817	2835	3729	2116	3028	3886	2427	2337	6886	28	5367	2931	2392	2600	4408
307CMT008.170	2033	3449	4392	3093	2909	2791	3884	2362	3393	5699	118	4653	2805	2225	2505	3742
81CMT039.166	4969	1790	11703	1296	6950	1420	1826	1044	7715	2840	301	2247	1491	1120	1407	1836
63CNA012.166	1666	4604	3770	2971	2359	3079	4033	2235	2775	5960	151	4461	3229	2193	2565	3824
717CMT039.176	1950	3969	3760	2731	2401	3160	4056	2380	3146	5675	342	4578	2835	2445	2813	3615
33CNA008.166	1579	2908	3061	3250	2172	3306	4359	2537	2594	5845	241	5316	3194	2519	2457	4358
959CNA012.178	1573	3740	2834	3020	1921	2853	4398	2229	2520	6326	177	5100	3800	2190	2255	4686
647CMT020.177	1625	3517	2930	3317	1951	2589	4138	2354	2500	6407	232	5312	3382	2242	2542	4374
1187CNA004.178	2232	3217	5117	3038	3157	2880	3148	1996	3560	6091	117	4476	2478	1882	2401	3572
1585CNA009.179	1747	3751	3111	3208	2426	3393	3809	2347	2499	5808	185	4449	3002	2341	2849	4177
1037CMT019.177	2543	2990	5160	2271	3124	2843	3615	2298	4370	5231	537	4186	2223	2214	2658	2821
409CNA004.171	1475	3978	3083	3196	2150	3250	3613	2210	2365	6784	107	4800	3119	2144	2666	4044
1333CMT008.179	1480	3587	2917	3021	1981	3474	3874	2434	2386	6247	212	4756	3000	2437	3083	3992
1467CMT019.179	1480	3587	2917	3021	1981	3474	3874	2434	2386	6247	212	4756	3000	2437	3083	3992
1671CNA004.179	1480	3587	2917	3021	1981	3474	3874	2434	2386	6247	212	4756	3000	2437	3083	3992
1367CNA008.179	1480	3587	2917	3021	1981	3474	3874	2434	2386	6247	212	4756	3000	2437	3083	3992
1249CMT002.179	1480	3587	2917	3021	1981	3474	3874	2434	2386	6247	212	4756	3000	2437	3083	3992
227CNA004.169	1715	4217	3742	3108	2408	2965	3717	2101	2798	5913	130	4425	2958	2069	2824	3785
213CNA008.169	1879	3768	4392	2717	2656	2907	3573	2250	3038	5350	59	3951	2931	2139	3711	3480
181CNA045.169	1879	3768	4392	2717	2656	2907	3573	2250	3038	5350	59	3951	2931	2139	3711	3480
1275CNA004.178	4133	2349	7107	1783	5623	1955	3282	1717	6497	3059	389	2935	1717	1599	2315	2231
783CMT008.176	2541	2991	5115	2262	3128	2801	3612	2261	4342	5141	525	4169	2157	2168	2641	2790
1121CMT013.180	2302	3131	4557	2485	2884	2884	3605	2411	3937	5388	480	4290	2308	2247	2684	3021
43CMT013.166	2001	3499	4118	3076	2710	2892	3463	2024	3140	6051	191	4532	2728	1928	2620	3620
39CMT008.166	2001	3499	4118	3076	2710	2892	3463	2024	3140	6051	191	4532	2728	1928	2620	3620
731CMT024.180	1729	3597	2843	3087	2118	3116	3786	2150	2524	6006	242	4631	3539	2263	2300	4584
305CNA045.172	1540	3817	2888	3288	2012	2750	3923	2305	2184	6155	106	4677	3132	2265	3292	4180
1439CNA004.179	1733	3704	3377	3294	2566	3178	3593	2259	2681	5456	143	4107	2904	2305	2790	4158
259CMT008.170	1714	3054	4043	2799	2421	3021	4107	2211	3025	5426	151	4864	2815	2150	2354	4087
513CNA008.173	1552	3921	2852	3312	2158	2431	3943	2443	2407	5857	111	4455	3291	2289	2801	4333
1445CMT039.180	1963	3498	4045	2937	2490	2438	3769	2437	3193	5601	158	4383	2506	2455	2913	3332
1323CMT028.180	1963	3498	4045	2937	2490	2438	3769	2437	3193	5601	158	4383	2506	2455	2913	3332
421CMT008.172	1457	3977	3121	3181	1913	3189	3684	2095	2353	6162	107	4655	3179	2263	2544	4224
1235CMT007.179	1960	3476	3239	2979	2307	2583	3776	2089	2932	5436	321	4618	3279	2161	2499	4269
719CNA004.174	1349	3099	3171	3684	1965	2799	3421	2001	2450	6751	95	4765	3267	2119	2328	4486
1457CNA009.179	2532	2409	3265	3838	3835	1725	3213	1546	4442	5424	230	3146	3624	1931	1596	4908
1227CMT002.179	2532	2409	3265	3838	3835	1725	3213	1546	4442	5424	230	3146	3624	1931	1596	4908
129CMT019.167	2524	2409	3253	3831	3812	1712	3206	1538	4433	5431	230	3146	3617	1923	1593	4903
505CMT020.175	2520	2889	5028	2199	3082	2711	3485	2224	4288	4991	509	4050	2100	2114	2579	2724
1425CNA004.178	1876	3804	3746	2690	2419	2905	3370	2156	2696	5414	249	4007	3087	2163	2834	4067
1811CMT019.180	1760	3481	3269	2752	2120	2902	3987	2255	2768	5210	299	4772	3123	2165	2387	4074
575CNA045.176	1669	3330	2932	3168	2403	3168	3743	2223	2459	5486	290	4452	2975	2335	2479	4116
1065CMT019.178	2434	3438	5833	2371	3688	2830	2965	1771	3863	4612	152	3173	2791	1661	2310	3282
673CMT008.175	2486	2842	4979	2164	3046	2662	3415	2177	4238	4932	507	4003	2054	2094	2506	2672
1455CNA009.179	2316	3329	4829	2583	2960	2221	3645	2161	3709	4805	164	3680	2199	2225	2968	2936
873CMT007.177	2476	2850	4967	2151	3038	2674	3398	2169	4228	4936	511	3996	2064	2089	2508	2655
1039CMT019.177	2476	2850	4967	2151	3038	2674	3398	2169	4228	4936	511	3996	2064	2089	2508	2655
935CMT008.177	2476	2850	4967	2151	3038	2674	3398	2169	4228	4936	511	3996	2064	2089	2508	2655
719CMT020.177	2476	2850	4967	2151	3038	2674	3398	2169	4228	4936	511	3996	2064	2089	2508	2655
989CNA008.177	2476	2850	4967	2151	3038	2674	3398	2169	4228	4936	511	3996	2064	2089	2508	2655
1523CMT008.180	2517	2909	5090	2781	3315	2018	3401	1901	3815	4604	163	4017	2688	1887	2194	3407
1229CNA004.178	1709	2848	3494	3293	2349	2802	3370	2160	2838	5822	185	4603	2777	2052	2371	3997
985CNA045.179	2429	3237	4951	2414	3491	2478	3078	1713	3964	4651	215	3632	2798	1809	2207	3464
111CMT008.167	3581	2632	8408	1558	4939	2008	2457	1374	5564	3342	331	2855	2008	1342	1582	2425
31CMT008.166	1743	4028	3831	2834	2390	2997	3400	1941	2640	5448	104	3811	2978	1956	2684	3560
1475CMT008.180	1328	3413	2908	3309	1839	2618	3429	2047	2167	6327	55	4370	3210	2076	2590	4246
695CNA020.179	1393	3672	2512	3301	1658	2874	3767	2008	2060	6052	71	4846	3231	2040	2290	4112
1081CMT028.179	1393	3672	2512	3301	1658	2874	3767	2008	2060	6052	71	4846	3231	2040	2290	4112
561CMT024.178	1670	3833	3113	2815	1900	2829	3879	2093	2617	5390	190	4354	2917	2023	2505	3714
1303CMT008.179	2279	3258	4778	2541	2920	2163	3559	2100	3666	4666	161	3600	2141	2171	2923	2859
797CMT015.178	2247	3266	4753	2530	2905	2169	3569	2117	3617	4736	108	3598	2146	2178	2917	2880
191CMT024.170	1417	3906	2991	3134	1937	2597	3520	2097	2284	5729	99	4058	2871	2056	2805	4024
1443CMT019.179	2450	2758	4860	2691	3162	2093	3603	1868	3852	4281	308	3516	2442	1903	2311	3402
1317CMT008.179	2450	2758	4860	2691	3162	2093	3603	1868	3852	4281	308	3516	2442	1903	2311	3402
991CMT013.179	2450	2758	4860	2691	3162	2093	3603	1868	3852	4281	308	3516	2442	1903	2311	3402
1033CNA045.179	2450	2758	4860	2691	3162	2093	3603	1868	3852	4281	308	3516	2442	1903	2311	3402
1113CNA012.179	2450	2758	4860	2691	3162	2093	3603	1868	3852	4281	308	3516	2442	1903	2311	3402
1009CMT020.179	2450	2758	4860	2691	3162	2093	3603	1868	3852	4281	308	3516	2442	1903	2311	3402
707CNA020.179	2450	2758	4860	2691	3162	2093	3603	1868	3852	4281	308	3516	2442	1903	2311	3402
1343CNA008.179	2450	2758	4860	2691	3162	2093	3603	1868	3852	4281	308	3516	2442	1903	2311	3402
1227CMT019.178	1730	3509	3055	2724	2057	2698	3757	2080	2682	5092	404	4420	2986	2084	2320	3898
1061CMT002.178	1730	3509	3055	2724	2057	2698	3757	2080	2682	5092	404	4420	2986	2084	2320	3898
1385CMT039.180	1304	3373	2876	3276	1799	2606	3395	2030	2122	6286	41	4308	3194	2063	2562	4204
109CNA004.167	1435	3455	2473	2976	1684	2527	3888	2056	2128	5822	166	4700	3348	2085	2322	4099
367CMT007.171	1701	4056	3562	2891	2254	2771	3522	1951	2727	5176	229	3972	2712	1811	2446	3364
803CMT039.177	4976	1589	11485	953	6996	1148	1434	859	7354	1824	294	1605	1232	804	1182	1304
655CNA009.174	2621	2500	5366	1992	3174	2457	3873	2061	4023	3696	405	3585	2064	1860	2362	2992
503CMT002.173	1427	4595	3091	2641	1932	2815	3772	1997	2422	5379	202	4016	2788	1996	2527	3190
691CMT015.177	1672	3804	2867	3171	2169	2202	3277	2033	2366	5682	80	4286	2973	2003	2296	3844
1613CNA004.179	1575	2186	2765	2899	2116	3041	3992	2305	2614	5116	361	4992	2705	2290	1906	3779
843CMT007.177	4962	1572	11419	931	6981	1121	1409	840	7355	1782	264	1535	1179	794	1152	1301
453CMT002.172	1424	4509	3168	2626	1966	2819	3738	2060	2351	5299	165	3963	2797	1989	2450	3197
71CMT013.166	2075	3070	4623	2723	2952	2217	2861	1671	3216	5332	94	3733	2661	1882	2049	3337
787CNA004.175	1312	3627	2779	2964	1719	2840	3617	2024	2175	5883	89	4534	2775	2046	2452	3609
1033CMT008.178	1898	3616	3764	2612	2351	2091	3416	1745	2848	4735	186	4162	2782	1976	2512	3519
159CNA004.167	1258	3183	2578	3233	1927	2804	3235	1974	2098	6599	73	4627	2771	1897	2268	3668
1883CNA004.180	1796	3319	3612	2685	2538	2932	3252	1847	2851	5009	109	3741	2795	1851	2342	3513
1165CNA045.180	1796	3319	3612	2685	2538	2932	3252	1847	2851	5009	109	3741	2795	1851	2342	3513
271CMT002.169	2022	3156	4308	2638	2516	2727	3143	1816	3126	4766	80	3571	2568	1796	2781	3111
663CNA004.174	1652	1764	3847	2277	2409	2374	4020	2064	3506	4793	364	4883	2530	1967	1560	3894
481CMT002.173	2104	3542	4073	2317	2560	2508	3270	1861	3203	4710	385	3914	2366	1806	2352	2828
1047CMT019.178	1689	2668	3099	2529	2033	2859	3597	2346	2898	4879	372	4453	2401	2217	2254	3344
577CMT039.174	1607	2717	3354	2812	2146	2778	3415	2139	2579	5249	288	4101	2550	2072	2386	3435
573CMT002.174	1607	2717	3354	2812	2146	2778	3415	2139	2579	5249	288	4101	2550	2072	2386	3435
775CMT007.177	1660	3816	3060	2416	2016	2614	3614	2116	2669	4944	311	3998	2579	2047	2373	3256
787CMT039.176	1748	3578	3190	2393	2146	2681	3510	2114	2732	4944	310	3940	2479	2122	2432	3166
771CMT039.176	2011	3061	3955	2330	2564	2523	3263	1970	3157	4705	343	3970	2396	1874	2360	2925
683CNA008.175	1459	3554	2803	2938	2108	2903	3344	2056	2152	4979	94	3708	2678	2056	2754	3706
109CNA045.168	3313	2346	6194	1628	4359	1793	3075	1679	5186	2993	392	2718	1607	1587	2301	2004
147CMT028.168	3313	2346	6194	1628	4359	1793	3075	1679	5186	2993	392	2718	1607	1587	2301	2004
1041CNA004.177	2091	3498	4156	2414	2622	1940	3214	1787	3140	4419	153	3348	2514	1847	2826	3185
329CMT015.171	2733	3194	6351	1846	3808	2001	2765	1422	4365	3588	222	2729	1960	1303	2405	2438
341CMT002.170	1514	3393	2865	2937	2090	3045	3279	2101	2213	4921	76	3525	2600	2089	2631	3796
693CNA008.176	1194	3041	2614	2668	1614	2690	3690	2221	2095	5524	108	4494	2592	2052	2662	3613
1635CNA004.179	1955	2964	4011	2604	2480	2129	3355	2042	3118	4604	163	3565	2185	2027	2597	2894
521CNA009.173	1472	4263	3066	2491	1894	2624	3531	1935	2444	4960	222	3817	2608	1900	2423	2945
453CNA008.173	1472	4263	3066	2491	1894	2624	3531	1935	2444	4960	222	3817	2608	1900	2423	2945
1237CMT028.180	1406	3303	2767	2723	1800	3080	3226	1845	2139	5644	206	4032	2756	1867	2336	3362
1985CNA004.180	1162	3038	2653	3285	1689	2462	3188	1793	2119	5849	104	4128	2928	1984	2202	3881
89CMT013.167	2066	2689	4319	2064	2591	2690	3153	1988	3560	4355	422	3777	2039	1878	2195	2561
1067CNA008.178	1577	2822	2768	2590	1854	2538	3851	2081	2358	4265	322	4219	3044	2203	2562	3287
701CNA045.177	1321	3227	2400	3232	1690	2370	3220	2039	1776	5555	32	3920	2774	2103	2594	4012
763CNA012.177	1321	3227	2400	3232	1690	2370	3220	2039	1776	5555	32	3920	2774	2103	2594	4012
901CNA008.177	1321	3227	2400	3232	1690	2370	3220	2039	1776	5555	32	3920	2774	2103	2594	4012
815CMT007.177	1321	3227	2400	3232	1690	2370	3220	2039	1776	5555	32	3920	2774	2103	2594	4012
839CMT002.177	1321	3227	2400	3232	1690	2370	3220	2039	1776	5555	32	3920	2774	2103	2594	4012
389CNA020.176	1318	3224	2396	3229	1685	2360	3215	2039	1773	5548	30	3920	2770	2093	2589	4009
1733CNA009.180	2380	2700	5169	2038	2938	2263	3253	1945	3672	3734	284	3097	1947	1781	2358	2584
1697CNA004.179	2121	2842	3576	2169	2442	2274	3370	2026	3231	4216	583	3648	2266	2024	2394	2934
1225CMT007.179	2121	2842	3576	2169	2442	2274	3370	2026	3231	4216	583	3648	2266	2024	2394	2934
729CNA020.179	2121	2842	3576	2169	2442	2274	3370	2026	3231	4216	583	3648	2266	2024	2394	2934
9CMT015.165	1806	3603	3535	2286	2285	2609	3259	1848	2836	4449	322	3523	2514	1854	2299	3033
313CNA008.171	1308	4263	2966	2537	1850	2661	3454	1954	2163	5118	135	3682	2674	1870	2321	3068
413CNA009.171	1308	4263	2966	2537	1850	2661	3454	1954	2163	5118	135	3682	2674	1870	2321	3068
751CMT019.176	1656	2482	2872	2258	1945	2834	3618	2165	2748	4524	754	4460	2425	2015	2064	3175
1491CMT002.180	2190	2658	4352	1991	2621	2372	3125	2034	3644	4381	439	3530	1903	1925	2326	2387
759CNA008.176	1484	3419	2551	2821	1848	2088	3193	1730	2058	5577	181	3907	2905	1875	2115	3875
731CNA012.177	1170	3588	2598	2492	1741	2691	3439	1960	2079	5183	97	3893	2728	1936	2564	3464
1237CNA009.178	1424	4057	2492	2295	1626	3123	3251	1821	1777	4479	181	3244	3100	1864	2989	3889
7CMT024.165	1293	3146	2367	3198	1659	2316	3148	2010	1747	5467	30	3866	2723	2069	2538	3946
187CMT013.169	1558	2670	2901	2410	2070	2796	3445	2139	2452	4509	357	3897	2527	1973	2384	3299
915CNA012.178	1417	2644	2949	2931	1952	2299	3334	1852	2384	5128	228	4277	2624	1924	1942	3454
1201CNA009.178	1417	2644	2949	2931	1952	2299	3334	1852	2384	5128	228	4277	2624	1924	1942	3454
1069CMT008.178	1417	2644	2949	2931	1952	2299	3334	1852	2384	5128	228	4277	2624	1924	1942	3454
1085CNA008.178	1417	2644	2949	2931	1952	2299	3334	1852	2384	5128	228	4277	2624	1924	1942	3454
809CMT020.178	1417	2644	2949	2931	1952	2299	3334	1852	2384	5128	228	4277	2624	1924	1942	3454
571CNA020.178	1417	2644	2949	2931	1952	2299	3334	1852	2384	5128	228	4277	2624	1924	1942	3454
1221CMT002.179	1924	2850	3930	2475	2463	1956	3208	1959	3037	4561	141	3499	2138	1978	2458	2717
47CMT002.166	1299	3093	2251	2790	1720	2445	3323	1891	2003	5197	130	4213	2983	1882	2179	3694
25CNA008.166	1454	3926	3069	2510	1962	2560	3331	1859	2377	4810	95	3518	2613	1692	2316	2984
27CNA012.166	1454	3926	3069	2510	1962	2560	3331	1859	2377	4810	95	3518	2613	1692	2316	2984
1653CNA004.179	1936	2737	4128	2160	2515	2158	3349	1739	3118	4048	333	3473	2320	1780	2222	2880
991CMT008.178	1227	3173	2210	2728	1530	2581	3368	1739	1891	5376	154	4268	2825	1860	2099	3783
1125CNA009.178	1227	3173	2210	2728	1530	2581	3368	1739	1891	5376	154	4268	2825	1860	2099	3783
953CMT002.178	1227	3173	2210	2728	1530	2581	3368	1739	1891	5376	154	4268	2825	1860	2099	3783
1079CNA004.177	1245	2720	2795	2936	1813	2599	3027	1842	2082	5641	72	4087	2538	1715	2019	3526
685CMT015.177	1245	2720	2795	2936	1813	2599	3027	1842	2082	5641	72	4087	2538	1715	2019	3526
133CMT028.167	1319	4215	3063	2384	1875	2613	3323	1817	2230	4635	145	3460	2633	1791	2177	2951
319CNA004.170	1845	3631	3744	2390	2487	2104	2882	1689	2700	4673	128	3158	2352	1594	2228	2997
327CNA009.170	1845	3631	3744	2390	2487	2104	2882	1689	2700	4673	128	3158	2352	1594	2228	2997
73CNA004.166	1469	2532	3385	2701	2092	2445	2982	1863	2510	4992	167	3709	2412	1857	2145	3238
877CNA012.178	1267	2667	2541	2318	1849	2840	3508	1951	2230	4740	245	4094	2290	1944	2639	3320
813CMT013.178	1267	2667	2541	2318	1849	2840	3508	1951	2230	4740	245	4094	2290	1944	2639	3320
153CMT028.168	1102	3031	2341	2999	1534	2598	2925	1742	1831	6051	114	4350	2509	1729	2107	3358
235CMT024.172	1268	3347	2514	2769	1840	2784	3152	1954	1857	4640	27	3446	2480	1933	2639	3556
95CMT007.167	1268	4096	2938	2375	1857	2541	3338	1837	2201	4697	135	3485	2491	1822	2116	2905
1777CMT019.180	1102	2933	2110	3077	1519	2629	2935	1742	1706	6142	159	4360	2410	1792	1966	3427
1211CMT039.179	1072	2856	2046	3103	1466	2655	2904	1771	1667	6223	32	4494	2442	1783	2007	3394
1009CNA045.179	1072	2856	2046	3103	1466	2655	2904	1771	1667	6223	32	4494	2442	1783	2007	3394
777CNA008.176	1376	2741	2705	2712	1775	2339	3195	1940	2348	4863	220	3875	2318	1932	2166	3196
127CNA004.167	1269	3219	3010	2566	1803	2423	2977	1796	2188	4886	154	3482	2436	1848	2391	3179
67CMT020.167	1009	3007	2073	2972	1586	2495	3081	1921	1724	5649	36	4300	2212	1906	2097	3541
1741CNA009.180	3218	2078	5994	1358	4272	1637	2745	1475	5112	2509	305	2409	1239	1347	2108	1662
1315CNA009.179	1463	2441	2735	2392	1821	2292	3233	1999	2326	4510	426	4070	2585	1979	2058	3112
1675CMT019.180	1591	2942	2617	2431	2046	2331	2894	1561	2448	4490	248	3589	2857	1814	1927	3645
1747CNA009.180	1205	2792	2390	2213	1652	2869	3295	1954	2012	4844	245	3763	2407	1844	2681	3222
1173CMT013.180	1205	2792	2390	2213	1652	2869	3295	1954	2012	4844	245	3763	2407	1844	2681	3222
1749CMT019.180	1205	2792	2390	2213	1652	2869	3295	1954	2012	4844	245	3763	2407	1844	2681	3222
1581CNA008.180	1205	2792	2390	2213	1652	2869	3295	1954	2012	4844	245	3763	2407	1844	2681	3222
245CNA020.172	1131	2652	2325	2948	1598	2478	2850	1758	1835	5969	63	4206	2428	1765	1993	3281
1223CMT028.180	1716	2477	2662	2244	1766	2541	3505	2061	2453	4185	791	3915	2222	1915	1951	2849
777CNA012.177	1268	3096	2321	2714	1607	2621	2975	1777	1875	5084	54	3744	2611	1801	2128	3538
733CMT013.177	1268	3096	2321	2714	1607	2621	2975	1777	1875	5084	54	3744	2611	1801	2128	3538
1029CNA009.177	1268	3096	2321	2714	1607	2621	2975	1777	1875	5084	54	3744	2611	1801	2128	3538
723CNA045.177	1268	3096	2321	2714	1607	2621	2975	1777	1875	5084	54	3744	2611	1801	2128	3538
659CMT007.176	1638	3116	3053	2165	1992	2413	3077	1830	2508	4435	364	3542	2258	1865	2160	2770
531CNA045.176	1638	3116	3053	2165	1992	2413	3077	1830	2508	4435	364	3542	2258	1865	2160	2770
1457CMT008.180	1397	2767	2580	2381	1767	2585	3180	1821	2124	4696	290	3932	2478	1797	2168	3180
1663CMT008.182	1056	2781	2183	2359	1421	2838	3226	1984	1693	4989	136	3879	2463	2013	2638	3304
667CMT028.177	1037	3080	2212	2782	1456	2490	3037	1857	1798	5072	43	3703	2675	1917	2237	3338
981CNA004.177	1037	3080	2212	2782	1456	2490	3037	1857	1798	5072	43	3703	2675	1917	2237	3338
879CMT019.177	1037	3080	2212	2782	1456	2490	3037	1857	1798	5072	43	3703	2675	1917	2237	3338
821CMT008.177	1037	3080	2212	2782	1456	2490	3037	1857	1798	5072	43	3703	2675	1917	2237	3338
629CMT020.177	1037	3080	2212	2782	1456	2490	3037	1857	1798	5072	43	3703	2675	1917	2237	3338
569CMT020.176	1515	2606	2662	2374	1833	2399	3400	1821	2365	3922	263	3710	2695	1936	2268	2912
971CMT013.179	1404	2542	2451	2521	1784	2360	3094	1726	2171	4671	411	3884	2640	1728	1660	3622
943CNA012.178	1741	2663	2736	2376	2019	1954	2989	1744	2441	4348	404	3735	2635	1742	1953	3167
855CMT013.178	1741	2663	2736	2376	2019	1954	2989	1744	2441	4348	404	3735	2635	1742	1953	3167
1341CNA004.178	1741	2663	2736	2376	2019	1954	2989	1744	2441	4348	404	3735	2635	1742	1953	3167
197CNA009.167	1037	3069	2206	2773	1456	2489	3031	1857	1792	5066	36	3693	2670	1917	2228	3327
589CNA020.178	1741	2663	2736	2376	2019	1954	2989	1744	2441	4348	404	3735	2635	1742	1953	3167
997CMT020.179	1552	2521	2831	2418	1732	2163	3117	1840	2232	4554	288	3716	2609	1790	2044	3237
999CNA045.179	1402	2554	2448	2520	1785	2358	3093	1726	2171	4672	394	3883	2639	1728	1658	3613
1309CMT008.179	1552	2521	2831	2418	1732	2163	3117	1840	2232	4554	288	3716	2609	1790	2044	3237
671CMT013.177	1037	3071	2211	2773	1456	2490	3024	1850	1783	5060	28	3688	2663	1917	2232	3348
19CMT039.165	1343	3066	2777	2322	1955	2340	2946	1821	2380	4603	155	3510	2408	1836	2081	3055
13CMT013.165	1343	3066	2777	2322	1955	2340	2946	1821	2380	4603	155	3510	2408	1836	2081	3055
865CNA009.176	1536	2516	2817	2413	1722	2151	3110	1834	2222	4550	276	3705	2608	1785	2039	3223
755CNA008.176	1536	2516	2817	2413	1722	2151	3110	1834	2222	4550	276	3705	2608	1785	2039	3223
719CMT008.176	1703	3419	3587	2324	2184	2034	2863	1508	2236	3973	121	3026	2327	1511	2622	3052
939CNA004.176	1703	3419	3587	2324	2184	2034	2863	1508	2236	3973	121	3026	2327	1511	2622	3052
677CNA004.174	1401	2514	2440	2509	1766	2343	3078	1717	2167	4642	407	3869	2627	1709	1643	3594
703CMT039.176	1483	2256	2533	2307	1759	2734	3235	1872	2189	4188	335	4033	2422	2017	1967	3080
19CNA009.165	1502	2589	2648	2354	1819	2380	3379	1808	2351	3904	255	3681	2674	1924	2248	2878
259CNA012.170	1701	2886	3558	1836	2034	2298	2929	1780	2846	4275	377	3131	2021	1781	2441	2477
827CMT015.178	1164	3040	2608	2486	1675	2329	3016	1832	1883	5062	71	3684	2363	1822	2123	3071
173CMT013.168	1995	2299	4104	1859	2477	2290	2796	1804	3372	3839	410	3317	1769	1688	1975	2217
823CNA004.176	1162	3869	2569	2278	1554	2496	3240	1809	1940	4557	164	3472	2430	1735	2139	2779
749CNA012.177	1485	2574	2577	2350	1803	2371	3366	1794	2298	3883	235	3672	2665	1905	2244	2893
119CNA009.167	1843	3163	3743	1920	2438	2248	2711	1555	3053	3777	377	3096	2208	1437	1757	2786
93CNA004.167	1843	3163	3743	1920	2438	2248	2711	1555	3053	3777	377	3096	2208	1437	1757	2786
891CMT019.177	2065	1990	4394	1957	2897	1960	2747	1563	3639	3581	301	3302	1838	1594	1763	2506
1479CNA004.179	1365	2942	2262	2476	1682	2130	2967	1718	2041	4766	245	3660	2702	1720	1919	3333
1011CMT028.179	1365	2942	2262	2476	1682	2130	2967	1718	2041	4766	245	3660	2702	1720	1919	3333
1327CMT019.179	1365	2942	2262	2476	1682	2130	2967	1718	2041	4766	245	3660	2702	1720	1919	3333
1203CNA008.179	1365	2942	2262	2476	1682	2130	2967	1718	2041	4766	245	3660	2702	1720	1919	3333
57CNA020.167	1856	3141	3729	1936	2427	2213	2680	1529	3056	3741	379	3071	2199	1410	1735	2771
109CMT039.167	1856	3141	3729	1936	2427	2213	2680	1529	3056	3741	379	3071	2199	1410	1735	2771
99CMT015.167	1856	3141	3729	1936	2427	2213	2680	1529	3056	3741	379	3071	2199	1410	1735	2771
35CNA008.166	1470	2559	2563	2334	1789	2353	3348	1782	2288	3865	232	3644	2645	1896	2224	2859
1907CNA004.180	1218	2940	2166	2436	1670	2428	2850	1591	2029	4555	171	3677	2781	1790	1941	3603
177CNA009.167	1813	2385	4148	2338	2695	1734	2359	1386	2862	4531	71	3258	2255	1591	1576	2803
697CMT013.177	1796	2596	4148	2191	2433	2057	2471	1401	2863	4139	138	2858	2335	1494	1940	2913
655CMT015.177	1796	2596	4148	2191	2433	2057	2471	1401	2863	4139	138	2858	2335	1494	1940	2913
2165CNA004.181	1923	2275	4981	1556	2508	2654	3058	2368	3040	3217	274	2424	1547	1832	1977	2109
1025CNA004.177	1278	2030	2320	2601	1832	2493	3202	1765	2051	4570	319	4208	2212	1871	1568	3399
433CMT024.177	1278	2030	2320	2601	1832	2493	3202	1765	2051	4570	319	4208	2212	1871	1568	3399
851CMT008.177	1278	2030	2320	2601	1832	2493	3202	1765	2051	4570	319	4208	2212	1871	1568	3399
1825CNA004.180	2057	2682	4659	1952	2792	2198	2421	1398	2999	3143	149	2468	2344	1496	2190	2690
1093CMT020.179	1183	4355	2051	2209	1396	2507	3104	1616	1743	4223	42	3362	2665	1492	2314	3366
275CMT013.170	2399	2692	5230	1848	3168	1888	2193	1305	3608	3378	190	2388	1915	1275	1817	2305
1105CNA004.177	1235	3235	2302	2563	1544	2590	2846	1620	1894	4791	180	3554	2407	1673	2097	3066
959CNA045.179	1279	2670	2557	2796	1707	2016	2715	1664	1907	4805	221	3612	2363	1766	1998	3470
203CMT008.169	1246	3146	2396	2267	1642	2215	3138	1704	2013	4450	234	3695	2461	1628	2098	3193
1505CMT039.180	1343	2938	2489	2435	1646	1970	3013	1724	1988	4697	104	3629	2668	1679	2018	3066
445CMT015.174	1701	2435	3666	1930	2295	2329	2894	1894	2957	3618	529	2989	1777	1808	2318	2249
1129CMT020.180	2059	2084	4636	1869	2925	1832	2499	1343	3138	3697	248	3150	2074	1468	1480	2771
1393CNA009.179	1296	2739	2489	2403	1861	2493	3028	1856	2051	4229	120	3322	2250	1763	2175	3194
579CMT024.179	1126	3347	1942	2628	1536	2281	2932	1701	1518	4570	19	3489	2266	1813	2357	3675
315CMT015.171	1798	2655	3590	1899	2202	2091	2914	1562	2687	3844	314	3207	2160	1577	2037	2652
1105CMT028.179	2135	2196	4540	1653	2657	1885	3160	1632	3385	3054	305	2854	1832	1576	2013	2236
1207CMT007.179	2135	2196	4540	1653	2657	1885	3160	1632	3385	3054	305	2854	1832	1576	2013	2236
1249CMT039.179	2135	2196	4540	1653	2657	1885	3160	1632	3385	3054	305	2854	1832	1576	2013	2236
121CNA008.168	1607	2623	3548	1994	2254	2226	2753	1615	2628	4005	167	3146	2076	1561	2017	2685
579CMT015.176	1159	2504	2196	2516	1354	2072	2769	1872	1880	4923	130	3774	2563	1902	1963	3242
571CNA009.173	1152	2487	2186	2507	1336	2068	2764	1840	1903	4910	130	3791	2555	1892	1959	3240
775CNA004.175	1152	2487	2187	2507	1337	2068	2764	1837	1880	4910	146	3774	2555	1892	1959	3240
1313CMT008.179	1229	2300	2022	2963	1542	1756	3040	1532	1829	4632	195	3395	2806	1757	1826	3725
1109CNA012.179	1229	2300	2022	2963	1542	1756	3040	1532	1829	4632	195	3395	2806	1757	1826	3725
1435CMT019.179	1229	2300	2022	2963	1542	1756	3040	1532	1829	4632	195	3395	2806	1757	1826	3725
1225CMT002.179	1229	2300	2022	2963	1542	1756	3040	1532	1829	4632	195	3395	2806	1757	1826	3725
867CMT007.177	1489	2307	3326	2352	2080	2316	2439	1429	2448	4876	130	3493	1951	1420	1820	2673
867CMT019.177	1489	2307	3326	2352	2080	2316	2439	1429	2448	4876	130	3493	1951	1420	1820	2673
989CMT013.179	1229	2300	2022	2963	1542	1756	3040	1532	1829	4632	195	3395	2806	1757	1826	3725
47CNA008.166	1178	3018	2914	2093	1733	2439	2747	1720	1804	4272	85	3059	2318	1679	2785	2689
711CNA008.176	1484	2307	3326	2352	2080	2316	2437	1429	2448	4870	122	3493	1951	1417	1820	2673
741CMT013.177	1480	2308	3326	2352	2080	2319	2433	1429	2448	4865	114	3493	1959	1414	1819	2678
715CMT020.177	1480	2308	3326	2352	2080	2319	2433	1429	2448	4865	114	3493	1959	1414	1819	2678
15CNA020.166	1301	2868	2370	2385	1656	2296	2770	1660	2029	4429	138	3443	2266	1756	2051	3049
641CMT002.175	3159	1775	5878	1112	4176	1453	2488	1317	5019	2007	288	1984	1089	1212	1883	1427
297CNA004.169	1263	3131	2343	2240	1745	2604	2797	1707	1911	4157	114	2903	2248	1720	2359	2991
27CMT028.166	1084	2699	2304	2484	1492	2490	2838	1520	1776	4801	144	3756	2216	1684	1956	2922
1601CNA004.179	1151	2960	2761	2297	1615	2214	2754	1690	1994	4540	100	3334	2305	1591	1805	2875
305CMT015.171	1476	2441	2947	2116	1995	2135	2856	1676	2387	3771	207	3481	2115	1722	1761	2831
1069CMT015.180	1381	1947	2970	1644	1755	2441	3194	1751	2337	4088	341	3896	1922	1614	1709	2865
1687CMT019.180	1179	2834	2036	2683	1639	1990	2779	1701	1781	4630	104	3521	2400	1641	1721	3207
815CNA020.180	1179	2834	2036	2683	1639	1990	2779	1701	1781	4630	104	3521	2400	1641	1721	3207
1407CMT002.180	1179	2834	2036	2683	1639	1990	2779	1701	1781	4630	104	3521	2400	1641	1721	3207
1191CNA045.180	1179	2834	2036	2683	1639	1990	2779	1701	1781	4630	104	3521	2400	1641	1721	3207
1933CNA004.180	1179	2834	2036	2683	1639	1990	2779	1701	1781	4630	104	3521	2400	1641	1721	3207
1357CMT007.180	1179	2834	2036	2683	1639	1990	2779	1701	1781	4630	104	3521	2400	1641	1721	3207
1023CMT028.179	1005	3140	1991	2515	1254	1908	2775	1503	1636	4983	32	3354	3045	1555	1680	3420
1247CNA008.179	1005	3140	1991	2515	1254	1908	2775	1503	1636	4983	32	3354	3045	1555	1680	3420
1385CNA009.179	1005	3140	1991	2515	1254	1908	2775	1503	1636	4983	32	3354	3045	1555	1680	3420
957CNA045.179	1005	3140	1991	2515	1254	1908	2775	1503	1636	4983	32	3354	3045	1555	1680	3420
1709CMT019.180	1159	1889	2232	2397	1678	2415	3170	1768	2049	4173	227	4053	2162	1827	1554	3010
1539CMT008.180	1159	1889	2232	2397	1678	2415	3170	1768	2049	4173	227	4053	2162	1827	1554	3010
1151CMT013.180	1159	1889	2232	2397	1678	2415	3170	1768	2049	4173	227	4053	2162	1827	1554	3010
1663CNA009.180	1186	2795	1980	2344	1563	2242	2674	1495	1889	4314	156	3411	2725	1682	1773	3498
281CNA009.169	1117	3017	1901	2420	1514	2379	2851	1771	1565	4331	112	3165	2185	1759	2335	3159
601CMT024.179	998	3114	1977	2509	1241	1892	2761	1493	1617	4950	36	3340	3034	1542	1662	3413
1155CMT002.179	998	3114	1977	2509	1241	1892	2761	1493	1617	4950	36	3340	3034	1542	1662	3413
315CNA008.171	2694	2567	6380	1227	3635	1532	1947	1023	4424	2592	123	2098	1434	886	1320	1583
217CMT020.170	1150	2394	1934	2307	1395	2603	3018	1805	1620	4237	161	3534	2282	2001	2217	2781
305CMT039.170	1150	2394	1934	2307	1395	2603	3018	1805	1620	4237	161	3534	2282	2001	2217	2781
493CNA008.173	1174	2765	1960	2328	1553	2221	2644	1485	1867	4266	146	3384	2704	1662	1742	3483
765CMT020.178	1279	2673	2585	2310	1700	2404	2594	1491	2050	4447	175	3408	2146	1500	1864	2740
777CMT007.177	1692	2534	2944	1952	2075	1893	2628	1638	2533	3837	370	3225	1938	1692	1833	2440
415CNA020.176	1708	2543	2950	1945	2083	1889	2621	1638	2533	3829	370	3225	1934	1682	1819	2432
1185CNA045.180	932	2479	2038	2696	1353	2260	2596	1518	1563	5452	33	3899	2113	1517	1704	2992
69CNA020.167	932	2478	2036	2694	1353	2260	2593	1517	1563	5452	33	3896	2113	1517	1704	2992
737CNA045.177	1410	2587	2808	2368	1840	1883	2754	1572	2156	4036	100	3275	2090	1575	1692	2952
137CMT024.169	2685	2548	6338	1203	3613	1511	1895	1005	4393	2537	120	2036	1415	867	1306	1535
1077CMT013.180	1508	2751	3098	2063	2116	2302	2471	1411	2358	3819	70	2743	2248	1414	1923	2668
1235CMT028.180	1508	2751	3098	2063	2116	2302	2471	1411	2358	3819	70	2743	2248	1414	1923	2668
1205CNA008.179	1412	2357	2724	1815	1671	2200	3185	1650	2398	4015	311	3163	1989	1635	1910	2501
13CNA004.165	1074	2820	2108	2335	1344	2480	2696	1554	1561	4477	56	3388	2371	1604	1878	3127
441CMT020.174	1107	3529	2189	2098	1449	2357	2805	1475	1819	3938	123	3232	2313	1545	2057	2765
1549CMT008.180	2099	1985	4288	1406	2588	1861	2855	1508	3178	2858	340	2835	1608	1407	1838	2088
1259CNA009.178	1186	2517	2608	2258	1658	2129	2566	1601	1939	4254	65	3382	2279	1597	1899	2742
1039CNA012.179	1979	2062	4234	1730	2709	1698	2393	1365	3404	3105	288	2695	1654	1413	1732	2162
1071CNA012.179	1121	2154	2074	2498	1469	2107	2590	1637	1865	4382	172	3497	2432	1681	1538	3350
467CNA004.172	1059	3728	1942	2141	1326	2189	2911	1505	1713	4028	69	3274	2549	1374	1762	2996
181CMT007.168	1114	3853	2005	2165	1362	2599	2696	1397	1473	3736	64	2628	2569	1381	2197	3088
1133CNA004.178	1018	3223	2126	2116	1460	2560	2547	1522	1710	4204	100	2846	2416	1524	1958	2848
421CMT020.174	1616	2473	3423	1964	2193	1814	2336	1484	2405	3514	103	2510	2048	1429	2108	2676
105CMT015.167	1417	2384	2876	1991	1796	2147	2595	1507	2084	3793	45	3029	2028	1483	2368	2477
477CMT039.173	1021	2997	2076	2199	1460	2565	2666	1550	1633	4102	73	3014	2290	1501	1996	2867
865CMT008.177	2209	1908	4608	1292	2604	1802	2902	1524	3389	2442	295	2423	1424	1328	1862	1980
253CNA004.169	1810	2363	3131	2010	2330	1532	2530	1302	2888	3242	319	3041	1963	1445	1538	2478
681CMT024.179	1360	2381	2808	1879	1834	2163	2705	1555	2295	3603	226	3076	1937	1486	1867	2736
697CMT002.176	980	2576	2019	1885	1226	2568	2763	1708	1584	4301	196	3183	2092	1567	2473	2778
15CNA045.165	1580	2447	3253	1670	1969	2122	2568	1646	2644	3553	300	2936	1667	1520	1918	2068
19CMT008.165	1135	2397	2503	2091	1563	2015	2676	1691	1868	4255	118	3243	2124	1558	1827	2769
417CMT002.172	1374	2336	2783	1993	1751	2111	2596	1499	2058	3770	69	3057	2061	1473	2310	2523
1161CMT008.179	1387	2983	2593	2129	1612	2066	2669	1506	2094	3596	44	2983	2128	1419	1794	2754
1137CNA004.178	2345	1713	2618	1619	2303	1860	2175	1686	2883	2733	1731	2600	1964	1826	1583	2098
583CNA009.173	779	3027	1850	2252	1140	2169	2764	1701	1416	4571	35	3235	2237	1632	1998	2767
1291CMT007.179	1243	2459	2568	2118	1704	1934	2607	1556	1896	4016	38	3079	2068	1463	1955	2832
577CMT028.176	1097	2318	1968	2510	1303	2237	2750	1618	1697	4236	26	3370	2026	1604	1826	2927
643CMT024.179	1672	2230	3576	1821	2175	1739	2486	1486	2701	3531	112	2711	1678	1462	1990	2133
723CNA020.179	1672	2230	3576	1821	2175	1739	2486	1486	2701	3531	112	2711	1678	1462	1990	2133
1263CMT002.179	1672	2230	3576	1821	2175	1739	2486	1486	2701	3531	112	2711	1678	1462	1990	2133
1265CMT039.179	1672	2230	3576	1821	2175	1739	2486	1486	2701	3531	112	2711	1678	1462	1990	2133
1477CMT019.179	1672	2230	3576	1821	2175	1739	2486	1486	2701	3531	112	2711	1678	1462	1990	2133
1691CNA004.179	1672	2230	3576	1821	2175	1739	2486	1486	2701	3531	112	2711	1678	1462	1990	2133
1143CNA012.179	1672	2230	3576	1821	2175	1739	2486	1486	2701	3531	112	2711	1678	1462	1990	2133
1349CMT008.179	1672	2230	3576	1821	2175	1739	2486	1486	2701	3531	112	2711	1678	1462	1990	2133
1097CMT039.179	1380	2971	2576	2122	1602	2043	2643	1489	2077	3576	42	2953	2111	1398	1783	2736
513CMT013.175	1080	2318	1956	2489	1291	2246	2730	1624	1676	4223	26	3370	2025	1602	1817	2933
539CMT039.174	1080	2318	1956	2489	1291	2246	2730	1624	1675	4223	26	3370	2025	1602	1817	2932
1765CNA009.180	1528	2429	2459	1917	1910	1795	2730	1695	2358	3191	411	3106	1912	1675	1786	2473
1825CNA009.180	1317	2590	2151	2097	1693	2000	2481	1338	2005	3822	248	2995	2356	1535	1708	2979
1813CMT019.180	1317	2590	2151	2097	1693	2000	2481	1338	2005	3822	248	2995	2356	1535	1708	2979
867CNA012.178	1317	2590	2150	2097	1690	2000	2481	1338	2003	3821	248	2994	2356	1533	1708	2976
623CNA012.176	1168	2603	1901	2267	1458	1824	2589	1489	1711	4246	179	3297	2459	1488	1594	3026
555CNA045.176	1168	2603	1901	2267	1458	1824	2589	1489	1711	4246	179	3297	2459	1488	1594	3026
989CMT015.179	1659	2205	3555	1804	2150	1715	2468	1496	2687	3500	101	2695	1661	1449	1965	2118
1031CMT020.179	1652	2209	3557	1804	2153	1724	2463	1477	2687	3492	99	2688	1678	1441	1966	2117
891CNA012.178	1712	2175	3482	2023	2296	1529	2301	1267	2667	3523	192	2918	1811	1343	1576	2365
539CNA020.178	2862	1511	7381	1044	4049	1173	1425	912	4336	2154	54	1617	1112	809	1270	1459
951CMT039.178	2862	1511	7381	1044	4049	1173	1425	912	4336	2154	54	1617	1112	809	1270	1459
1127CNA009.178	2862	1511	7381	1044	4049	1173	1425	912	4336	2154	54	1617	1112	809	1270	1459
1085CMT019.178	2862	1511	7381	1044	4049	1173	1425	912	4336	2154	54	1617	1112	809	1270	1459
795CMT013.178	2862	1511	7381	1044	4049	1173	1425	912	4336	2154	54	1617	1112	809	1270	1459
815CMT028.178	2862	1511	7381	1044	4049	1173	1425	912	4336	2154	54	1617	1112	809	1270	1459
489CMT024.178	2862	1511	7381	1044	4049	1173	1425	912	4336	2154	54	1617	1112	809	1270	1459
841CNA009.176	1155	2595	1893	2250	1444	1814	2576	1481	1721	4228	169	3286	2451	1480	1583	3014
1183CMT007.179	1169	2482	2319	2152	1457	2136	2503	1543	1814	4207	75	3169	2120	1523	1782	2684
1423CMT002.180	1356	2212	2519	2069	1512	1730	2468	1603	2025	3929	287	3149	2137	1682	1745	2673
35CNA004.166	803	2992	1876	2114	1159	1874	2723	1578	1352	4608	46	3329	2112	1583	2230	2631
697CMT020.177	1164	2543	2301	2166	1516	1976	2747	1429	1987	3892	127	3228	2158	1431	1666	2620
629CMT024.179	1273	2165	2504	1972	1522	1875	2593	1648	1940	3734	233	3383	2072	1689	1830	2434
1283CNA008.179	1712	1978	3452	1696	2061	1926	2337	1557	2891	3559	339	2891	1476	1426	1668	1895
1255CMT008.179	1712	1978	3452	1696	2061	1926	2337	1557	2891	3559	339	2891	1476	1426	1668	1895
1159CMT007.179	1712	1978	3452	1696	2061	1926	2337	1557	2891	3559	339	2891	1476	1426	1668	1895
1191CMT002.179	1712	1978	3452	1696	2061	1926	2337	1557	2891	3559	339	2891	1476	1426	1668	1895
1377CMT019.179	1712	1978	3452	1696	2061	1926	2337	1557	2891	3559	339	2891	1476	1426	1668	1895
1061CMT028.179	1712	1978	3452	1696	2061	1926	2337	1557	2891	3559	339	2891	1476	1426	1668	1895
1113CMT020.180	1404	2471	2157	1999	1735	1843	2463	1418	2108	3850	108	3025	2375	1491	1605	2807
895CMT013.179	1229	2186	2227	1924	1580	2130	2674	1589	1840	3917	269	3163	2080	1603	1670	2641
1111CMT008.178	1247	2587	2192	2356	1576	1468	2331	1328	1966	4049	159	3314	2316	1415	1576	2816
635CMT028.176	828	2366	1779	2422	1201	2144	2461	1477	1359	4985	36	3620	1994	1427	1648	2790
1219CNA045.180	1255	2523	2087	2370	1548	1672	2374	1310	1959	3866	128	3202	2258	1420	1597	2953
569CNA004.173	2126	1888	4394	1228	2803	1820	2261	1249	3516	2785	294	2233	1433	1265	1561	1659
179CNA004.168	1067	2601	1956	2221	1304	2213	2487	1393	1506	4176	65	3154	2197	1451	1707	2918
739CNA045.177	1757	2414	3419	1762	2181	1690	2219	1284	2590	3122	429	2491	1963	1279	1578	2219
917CNA009.176	817	2357	1762	2420	1192	2142	2442	1472	1354	4967	29	3599	1974	1419	1640	2774
681CNA012.176	817	2357	1762	2420	1192	2142	2442	1472	1354	4967	29	3599	1974	1419	1640	2774
623CNA045.176	817	2357	1762	2420	1192	2142	2442	1472	1354	4967	29	3599	1974	1419	1640	2774
797CNA008.176	817	2357	1762	2420	1192	2142	2442	1472	1354	4967	29	3599	1974	1419	1640	2774
613CMT019.174	810	2348	1760	2412	1189	2137	2436	1464	1347	4964	29	3582	1971	1414	1637	2764
1211CNA009.178	1505	2233	2409	1854	1852	1607	2611	1585	2318	3325	392	2938	1914	1510	1717	2488
973CMT007.178	1505	2233	2409	1854	1852	1607	2611	1585	2318	3325	392	2938	1914	1510	1717	2488
1075CMT008.178	1505	2233	2409	1854	1852	1607	2611	1585	2318	3325	392	2938	1914	1510	1717	2488
1269CMT028.180	1019	1739	2203	2199	1395	1950	2850	1561	1779	3789	255	3657	2065	1512	1316	2912
1131CMT020.180	1019	1739	2203	2199	1395	1950	2850	1561	1779	3789	255	3657	2065	1512	1316	2912
143CMT024.169	974	2578	1973	2266	1380	2204	2442	1385	1622	4275	104	3236	1933	1486	1820	2491
185CMT020.169	974	2578	1973	2266	1380	2204	2442	1385	1622	4275	104	3236	1933	1486	1820	2491
199CNA012.169	974	2578	1973	2266	1380	2204	2442	1385	1622	4275	104	3236	1933	1486	1820	2491
627CNA012.176	2785	1431	7315	993	3992	1123	1341	866	4279	2080	21	1518	1051	751	1205	1379
1053CMT020.179	1782	1810	2304	1673	1758	1808	2536	1498	2389	3116	1096	2731	2015	1662	1499	2420
847CMT039.177	1090	2332	2040	1889	1357	2206	2965	1713	1784	3387	104	3152	1993	1631	2023	2418
859CMT008.177	1090	2332	2040	1889	1357	2206	2965	1713	1784	3387	104	3152	1993	1631	2023	2418
865CNA008.177	1090	2332	2040	1889	1357	2206	2965	1713	1784	3387	104	3152	1993	1631	2023	2418
453CNA004.172	893	2848	2057	2021	1187	2146	2491	1550	1406	4346	52	3132	1965	1509	1836	2547
121CNA045.168	1083	2319	2033	1886	1356	2197	2956	1710	1768	3378	96	3144	1990	1631	2017	2412
289CNA004.169	986	4272	2016	1949	1316	2226	2609	1247	1507	3393	78	2340	2508	1127	1878	2515
457CMT015.174	1178	2119	2357	2205	1592	1954	2285	1393	1855	4405	214	3219	1842	1331	1550	2460
1131CNA045.180	1106	2115	1883	2074	1342	2068	2581	1581	1606	3594	535	3333	1895	1569	1868	2503
889CMT007.178	836	2612	1716	2325	1119	2027	2313	1532	1316	4237	32	2851	2174	1519	1914	3060
65CNA020.167	1824	1873	3640	1860	2320	1495	2054	1169	2766	3221	176	2501	1633	1294	1395	2345
177CMT002.168	1152	2089	2336	2185	1565	1935	2251	1365	1828	4373	196	3196	1821	1308	1528	2436
309CMT039.170	1323	2276	2597	1669	1732	1729	2466	1479	2267	3584	271	3039	1822	1455	1591	2260
815CNA045.178	1091	2357	1940	2060	1484	1881	2528	1373	1661	3932	142	3030	2283	1396	1680	2712
1151CNA009.178	1091	2357	1940	2060	1484	1881	2528	1373	1661	3932	142	3030	2283	1396	1680	2712
1199CMT007.179	1328	2141	2758	1852	1689	1498	2500	1504	2094	3456	157	2963	1763	1564	1916	2332
227CMT020.170	1313	2275	2576	1668	1722	1724	2462	1486	2249	3583	277	3039	1825	1455	1590	2257
467CMT013.174	1176	2085	2330	2170	1592	1915	2241	1357	1839	4363	193	3154	1807	1313	1529	2434
595CMT007.175	1360	2436	3110	1434	1897	2029	2547	1264	2419	3127	256	2650	1759	1338	1596	2228
643CNA009.174	1161	2076	2337	2169	1568	1931	2247	1363	1848	4340	171	3145	1819	1315	1532	2427
295CMT024.174	1161	2076	2337	2169	1568	1931	2247	1363	1848	4340	171	3145	1819	1315	1532	2427
339CNA009.170	823	2600	1692	2315	1122	2013	2307	1522	1316	4222	17	2837	2156	1508	1918	3049
1035CMT008.178	1753	2135	3839	1572	2433	1550	2198	1136	2874	2862	287	2592	1623	1184	1248	2019
1445CNA008.179	1172	2472	2094	2327	1506	1351	2214	1262	1846	3922	124	3204	2235	1353	1462	2757
1317CMT039.179	1172	2472	2094	2327	1506	1351	2214	1262	1846	3922	124	3204	2235	1353	1462	2757
137CNA020.169	1169	2067	2329	2150	1568	1905	2230	1348	1826	4337	174	3132	1810	1306	1520	2422
499CMT020.175	826	2233	1628	2453	1185	2019	2277	1379	1300	4933	28	3493	1888	1356	1539	2672
677CNA008.175	826	2233	1628	2453	1185	2019	2277	1379	1300	4933	28	3493	1888	1356	1539	2672
619CMT007.175	826	2233	1628	2453	1185	2019	2277	1379	1300	4933	28	3493	1888	1356	1539	2672
329CNA004.170	959	2460	1737	2064	1147	2107	2462	1521	1355	4183	127	3080	2093	1541	1803	2531
693CNA020.179	1646	2053	3549	1983	2209	1186	2123	1169	2620	3106	130	2676	1813	1239	1400	2260
1093CNA012.179	1646	2053	3549	1983	2209	1186	2123	1169	2620	3106	130	2676	1813	1239	1400	2260
1447CNA009.179	1646	2053	3549	1983	2209	1186	2123	1169	2620	3106	130	2676	1813	1239	1400	2260
1411CMT019.179	1646	2053	3549	1983	2209	1186	2123	1169	2620	3106	130	2676	1813	1239	1400	2260
555CMT002.174	1616	2030	3322	1916	2117	1397	2168	1184	2531	3265	206	2733	1692	1254	1503	2223
679CNA004.174	1616	2030	3322	1916	2117	1397	2168	1184	2531	3265	206	2733	1692	1254	1503	2223
561CNA008.174	1616	2030	3322	1916	2117	1397	2168	1184	2531	3265	206	2733	1692	1254	1503	2223
491CMT028.174	1616	2030	3322	1916	2117	1397	2168	1184	2531	3265	206	2733	1692	1254	1503	2223
409CNA045.174	1616	2030	3322	1916	2117	1397	2168	1184	2531	3265	206	2733	1692	1254	1503	2223
579CMT008.174	1616	2030	3322	1916	2117	1397	2168	1184	2531	3265	206	2733	1692	1254	1503	2223
427CMT020.174	1616	2030	3322	1916	2117	1397	2168	1184	2531	3265	206	2733	1692	1254	1503	2223
411CNA004.171	956	2856	2218	1907	1398	1932	2540	1436	1633	3822	148	2831	2072	1403	1599	2391
421CNA004.171	822	2225	1625	2443	1181	2015	2275	1373	1289	4930	36	3487	1883	1353	1537	2665
1331CMT039.179	921	2677	1978	1950	1223	1924	2401	1346	1592	3831	59	3455	2060	1412	1701	2469
469CMT013.174	1409	2236	3451	1448	2139	1736	2375	1296	2446	3046	162	2433	1826	1158	1477	2299
481CNA012.174	1097	1873	2125	1984	1313	1920	2528	1562	1820	3711	168	3190	1948	1516	1516	2585
27CNA004.166	2821	1158	6714	889	4035	1195	1185	768	4333	1937	238	1468	1085	770	918	1301
1005CMT020.179	1875	1831	4194	1442	2450	1463	2342	1216	3058	2500	164	2129	1378	1183	1687	1869
1441CMT019.179	1875	1831	4194	1442	2450	1463	2342	1216	3058	2500	164	2129	1378	1183	1687	1869
1203CMT007.179	1875	1831	4194	1442	2450	1463	2342	1216	3058	2500	164	2129	1378	1183	1687	1869
1111CNA012.179	1875	1831	4194	1442	2450	1463	2342	1216	3058	2500	164	2129	1378	1183	1687	1869
177CNA004.168	985	2430	1904	2052	1402	2142	2354	1492	1458	3799	66	2699	1882	1463	2022	2583
989CMT019.177	1709	2060	3787	1503	2375	1631	2078	1164	2566	2797	198	2380	1705	1291	1592	1897
39CMT039.166	963	2280	1984	2159	1235	1906	2407	1469	1543	3862	83	2952	1933	1462	1777	2557
727CNA020.179	1543	2028	2379	1762	1860	1532	2425	1422	2287	2997	461	2796	1723	1440	1560	2306
763CMT008.176	1539	2025	2377	1761	1845	1532	2422	1419	2283	2993	450	2785	1721	1440	1558	2297
579CMT020.176	1539	2025	2377	1761	1845	1532	2422	1419	2283	2993	450	2785	1721	1440	1558	2297
765CNA008.176	1539	2025	2377	1761	1845	1532	2422	1419	2283	2993	450	2785	1721	1440	1558	2297
771CMT024.180	1496	1979	2340	1776	1825	1522	2427	1481	2251	3049	393	2773	1760	1454	1585	2302
499CMT019.173	922	3025	2272	1808	1359	1908	2442	1378	1589	3663	72	2680	1970	1350	1596	2296
473CMT008.173	922	3025	2272	1808	1359	1908	2442	1378	1589	3663	72	2680	1970	1350	1596	2296
157CMT015.167	1379	1666	2202	1613	1625	1980	2266	1401	1813	3063	757	3059	2001	1546	1514	2366
159CMT002.167	1379	1666	2202	1613	1625	1980	2266	1401	1813	3063	757	3059	2001	1546	1514	2366
1699CNA004.179	1807	2025	4455	1492	2459	1479	1761	909	3017	3034	213	2202	1421	934	1251	1758
801CNA008.176	1122	2465	2050	1920	1326	1769	2551	1436	1739	3522	75	2749	1858	1337	1797	2428
117CMT020.168	1156	2528	2445	1679	1512	1794	2421	1308	1822	3462	178	2693	1877	1291	1726	2216
513CNA004.172	1077	3110	2365	1616	1439	1918	2290	1265	1710	3324	68	2451	1926	1252	2080	2209
1421CNA009.179	1070	2180	1785	1922	1423	1876	2329	1225	1702	3618	164	2854	2249	1393	1466	2835
1069CNA012.179	1070	2180	1785	1922	1423	1876	2329	1225	1702	3618	164	2854	2249	1393	1466	2835
1331CMT007.180	2176	1898	5142	1346	3195	1157	1542	914	3446	2371	49	1719	1258	814	1477	1546
1881CNA004.180	2176	1898	5142	1346	3195	1157	1542	914	3446	2371	49	1719	1258	814	1477	1546
575CMT024.179	1468	2745	3492	1447	2003	1721	2096	1252	2300	2928	143	2196	1458	1199	1763	1826
1119CMT015.180	892	2220	1688	1937	1145	1962	2407	1517	1448	3802	50	3235	1777	1487	1899	2559
735CMT024.180	892	2220	1688	1937	1145	1962	2407	1517	1448	3802	50	3235	1777	1487	1899	2559
1193CNA045.180	892	2220	1688	1937	1145	1962	2407	1517	1448	3802	50	3235	1777	1487	1899	2559
1675CNA008.181	1403	2574	3388	1612	2033	1715	2113	1139	2189	2991	41	2208	1615	1077	1688	2234
367CMT039.171	914	2989	2263	1785	1354	1876	2406	1367	1578	3627	68	2638	1952	1328	1570	2268
903CNA004.176	881	2418	1632	2418	1170	1651	2296	1358	1222	3916	45	2894	1986	1457	1716	2908
765CMT008.176	1500	1944	2372	1668	1805	1498	2424	1448	2278	2937	421	2707	1685	1435	1580	2246
1281CNA012.180	2168	1890	5136	1335	3192	1150	1532	909	3437	2365	40	1711	1248	806	1474	1545
431CNA004.171	1081	2707	2458	1645	1540	1588	2203	1309	1781	3686	144	2502	1860	1247	1757	2222
95CMT020.167	872	2131	1831	2022	1080	2044	2675	1429	1556	3599	85	2744	1718	1620	1982	2334
1015CNA009.177	899	1769	1749	2106	1231	1971	2254	1361	1423	4358	125	3232	1801	1354	1476	2583
709CNA045.177	899	1769	1749	2106	1231	1971	2254	1361	1423	4358	125	3232	1801	1354	1476	2583
1235CMT013.181	901	2575	1921	1816	1266	1857	2461	1416	1514	3686	80	2890	1978	1432	1537	2360
783CMT002.177	1219	1982	2178	1706	1585	1737	2340	1445	1910	3172	235	3040	1784	1478	1554	2322
157CMT039.167	750	2045	1546	2267	1122	2015	2254	1376	1227	4543	49	3199	1817	1322	1539	2533
561CMT028.175	983	2349	1889	1972	1347	1879	2397	1360	1569	3573	130	2844	1978	1389	1612	2332
951CMT007.178	1213	2102	2419	1813	1543	1873	2466	1418	1799	3151	224	2537	1831	1461	1530	2211
977CMT015.179	1421	1435	3002	1352	1956	1355	2661	1470	2634	2916	319	3008	1463	1206	1271	2083
1209CMT007.179	1421	1435	3002	1352	1956	1355	2661	1470	2634	2916	319	3008	1463	1206	1271	2083
1569CNA004.179	1622	1762	3277	1419	1957	1741	2118	1395	2729	2999	352	2514	1250	1253	1522	1601
785CMT002.177	866	1945	1774	2138	1104	1859	2449	1470	1356	3819	127	3067	1846	1453	1647	2589
1223CMT039.179	1136	2254	1875	2197	1411	1385	2105	1173	1815	3539	109	2951	2072	1292	1400	2727
747CMT019.175	1114	2084	2308	1617	1462	1723	2359	1327	1740	3452	184	2764	1930	1349	1643	2364
887CMT015.179	1143	2100	2384	1808	1549	1884	2128	1358	1851	3460	75	2775	1664	1351	1565	2301
229CNA004.169	1237	1347	2319	1443	1513	1937	2787	1339	2145	3164	266	3343	1654	1276	1186	2336
937CMT028.178	1027	2204	2052	1688	1291	1791	2500	1392	1599	3406	209	2799	1972	1343	1533	2439
131CMT008.167	850	2897	2101	1759	1251	1835	2379	1355	1512	3574	67	2628	1947	1288	1520	2250
159CNA009.167	850	2897	2101	1759	1251	1835	2379	1355	1512	3574	67	2628	1947	1288	1520	2250
571CMT007.174	743	2017	1525	2245	1091	1981	2209	1345	1212	4499	34	3171	1800	1306	1513	2513
19CMT007.165	1364	2487	2780	1582	1827	1862	1967	1155	1978	3119	139	2200	1796	1186	1617	2136
1159CMT013.180	1962	1959	4274	1085	2432	1488	2282	1232	3033	1961	255	1863	1238	1071	1628	1402
469CMT024.177	1025	2192	2040	1684	1289	1779	2489	1381	1595	3399	211	2792	1969	1338	1529	2438
713CMT020.177	1025	2192	2040	1684	1289	1779	2489	1381	1595	3399	211	2792	1969	1338	1529	2438
763CMT013.177	1025	2192	2040	1684	1289	1779	2489	1381	1595	3399	211	2792	1969	1338	1529	2438
987CMT019.177	1025	2192	2040	1684	1289	1779	2489	1381	1595	3399	211	2792	1969	1338	1529	2438
373CNA045.173	963	2003	1926	1845	1362	1805	2462	1468	1723	3407	126	2916	1909	1306	1353	2574
1429CMT019.179	1050	2250	1785	2092	1145	1757	2175	1330	1458	3983	81	2855	1960	1365	1496	2361
979CMT028.179	2085	1372	2274	1360	2023	1540	1898	1464	2517	2437	1557	2192	1664	1608	1376	1741
1071CNA004.177	812	2378	1695	1882	1242	1984	2238	1433	1308	3854	102	2563	1896	1394	1837	2468
69CMT020.167	1241	2601	2770	1536	1662	1891	2032	1167	1926	3115	88	2126	1712	1201	1829	2109
773CNA012.177	1004	2266	2224	1813	1486	1855	2331	1310	1751	3392	92	2546	1832	1294	1558	2251
931CNA008.177	1004	2266	2224	1813	1486	1855	2331	1310	1751	3392	92	2546	1832	1294	1558	2251
491CMT024.178	1008	2273	2246	1718	1237	1773	2384	1299	1614	3313	86	2783	1942	1283	1605	2318
1811CNA004.179	1049	2781	2250	1732	1353	1791	2241	1246	1725	3287	119	2434	1807	1180	1703	2098
473CMT020.175	2348	1567	5568	877	3101	1098	1616	777	3956	1891	175	1856	1145	727	720	1341
1165CMT007.179	1420	2064	2971	1672	1777	1288	2095	1164	2189	2883	111	2577	1610	1371	1461	2094
147CMT015.167	871	2279	1752	1987	1079	1958	2198	1226	1315	3712	16	2877	1993	1297	1492	2600
1245CMT039.179	1711	1714	3801	1352	2214	1388	2242	1173	2778	2314	150	1999	1281	1122	1612	1735
293CNA012.171	864	2408	2037	1769	1300	1807	2372	1374	1518	3542	71	2651	1842	1302	1516	2198
317CMT013.171	864	2408	2037	1769	1300	1807	2372	1374	1518	3542	71	2651	1842	1302	1516	2198
573CMT007.175	892	2138	1674	2046	1088	1921	2389	1379	1385	3606	31	2858	1719	1355	1670	2408
511CNA012.175	892	2138	1674	2046	1088	1921	2389	1379	1385	3606	31	2858	1719	1355	1670	2408
1073CMT013.179	847	2468	1858	1801	1131	1753	2194	1242	1467	3546	46	3147	1894	1280	1571	2280
241CNA004.169	901	3087	1927	1677	1217	1845	2446	1325	1500	3379	95	2460	1842	1211	1559	1991
1CNA004.165	796	2272	1835	2036	1410	1686	2174	1293	1448	3744	38	2897	1588	1357	1391	2449
317CMT020.171	863	2376	2026	1761	1295	1775	2335	1352	1517	3528	76	2635	1831	1281	1496	2193
1273CNA008.179	806	2052	1790	2082	1152	1741	2093	1228	1450	3859	35	2649	2033	1241	1448	2679
833CNA004.176	845	1905	1726	2154	1164	1688	2256	1425	1404	3666	90	2756	1759	1420	1622	2455
981CNA009.177	846	2093	1778	1637	1234	1648	2304	1444	1495	3341	103	2961	2023	1458	1692	2273
793CMT007.177	846	2093	1778	1637	1234	1648	2304	1444	1495	3341	103	2961	2023	1458	1692	2273
661CMT015.177	846	2093	1778	1637	1234	1648	2304	1444	1495	3341	103	2961	2023	1458	1692	2273
751CNA012.177	846	2093	1778	1637	1234	1648	2304	1444	1495	3341	103	2961	2023	1458	1692	2273
63CNA009.166	801	2048	1789	2082	1150	1738	2090	1227	1443	3854	30	2646	2030	1238	1444	2677
1257CMT008.179	968	2302	1727	1732	1257	1794	2172	1228	1453	3308	197	2708	2025	1326	1455	2522
191CMT007.168	2470	1623	5817	869	3433	905	1244	697	3872	1793	173	1276	1067	658	986	1283
111CMT028.167	834	2086	1765	1629	1221	1635	2290	1433	1482	3324	102	2951	2009	1450	1682	2258
661CNA009.174	742	2660	1512	2053	1025	1818	2371	1330	1202	3693	96	2724	1775	1266	1591	2269
2041CNA004.180	902	2056	1858	1992	1140	1674	2214	1380	1458	3626	123	2774	1678	1276	1552	2265
65CNA004.166	901	1964	1668	1822	1278	2035	2311	1369	1324	3237	135	2589	1794	1398	1683	2452
539CMT024.178	1987	1320	2170	1328	1960	1603	1875	1458	2353	2253	1497	2075	1521	1488	1324	1692
889CNA045.178	1987	1320	2170	1328	1960	1603	1875	1458	2353	2253	1497	2075	1521	1488	1324	1692
891CMT015.179	923	2261	1618	1814	1096	1758	2440	1285	1475	3176	129	2961	1887	1150	1348	2459
151CMT008.167	1811	1596	4134	1200	2554	1198	1651	987	3011	2611	112	2018	1209	993	1170	1504
459CMT039.172	845	3439	1485	1500	1076	1944	2231	1160	1283	3138	42	2325	1986	1114	1848	2309
361CMT020.172	845	3439	1485	1500	1076	1944	2231	1160	1283	3138	42	2325	1986	1114	1848	2309
849CNA008.177	1107	1763	2142	1518	1515	1420	2375	1237	1768	3193	147	2776	1782	1199	1335	2436
361CNA045.173	1624	1764	3376	1224	1970	1594	1879	1216	2723	2628	333	1958	1223	1158	1541	1497
395CNA004.171	1137	2856	2558	1382	1541	1731	2172	1104	1915	2856	152	2277	1653	1043	1481	1819
849CNA004.176	815	1381	1663	1773	1127	1917	2468	1296	1117	3536	140	3458	1795	1205	1297	2682
713CMT024.180	883	2380	1780	1760	1128	1851	2191	1317	1327	3506	57	2540	1746	1363	1636	2199
591CNA004.173	950	2152	1977	1633	1329	1780	2179	1336	1432	3168	143	2521	1743	1351	1667	2303
1279CNA012.180	883	2380	1780	1760	1128	1851	2191	1317	1327	3506	57	2540	1746	1363	1636	2199
1445CNA004.179	775	2525	1482	1867	1123	2155	2060	1220	1236	3517	147	2471	1956	1259	1489	2372
1571CNA009.179	865	2360	1633	1895	1160	1497	2148	1282	1184	3522	52	2645	1693	1359	1766	2474
745CMT015.178	834	2441	1661	1772	1310	2067	1996	1242	1346	3378	87	2373	1919	1285	1541	2246
1297CMT028.180	908	2200	1817	1952	1093	1617	2090	1272	1450	3574	29	2764	1754	1249	1415	2293
1465CMT007.181	712	2468	1396	1639	852	2018	2228	1236	1098	3788	14	2550	1871	1231	1784	2558
1633CMT008.181	712	2468	1396	1639	852	2018	2228	1236	1098	3788	14	2550	1871	1231	1784	2558
1081CMT020.179	1007	2052	2040	1679	1333	1424	2158	1301	1643	3247	151	2637	1708	1359	1607	2077
887CMT039.177	1417	1853	2729	1245	1598	1707	2008	1286	2297	2881	431	2147	1291	1243	1664	1606
1089CNA004.177	1417	1853	2729	1245	1598	1707	2008	1286	2297	2881	431	2147	1291	1243	1664	1606
377CNA020.175	1265	1968	2647	1545	1649	1753	1956	1137	1930	3004	182	2417	1528	1141	1368	1809
633CNA008.175	1265	1968	2647	1545	1649	1753	1956	1137	1930	3004	182	2417	1528	1141	1368	1809
477CNA004.172	908	2605	1785	1654	1135	1843	2166	1149	1413	3130	90	2440	1849	1113	1700	2313
67CMT007.166	872	1857	1759	1638	1281	2012	2363	1427	1570	3015	141	2618	1662	1347	1549	2158
23CMT013.165	883	2519	1829	1645	1282	1946	1994	1251	1359	3199	149	2290	1843	1222	1634	2221
161CMT028.168	1107	1884	1938	1553	1371	1731	2171	1314	1750	3208	288	2670	1538	1310	1558	1844
89CNA004.167	810	2983	1876	1629	1105	1778	2290	1269	1391	3141	91	2372	1800	1203	1492	2000
751CMT020.178	728	1757	1595	2106	1194	1698	2068	1228	1366	3903	25	3056	1578	1257	1319	2337
695CMT028.177	1165	1911	2327	1727	1534	1364	2213	1288	1872	3192	51	2316	1416	1328	1643	1828
127CMT024.169	2758	992	6376	666	3860	797	918	510	4598	1411	137	1196	805	535	612	910
743CNA004.175	829	1628	2051	1397	1417	1948	2196	1269	1719	3184	198	2752	1482	1284	1385	2327
933CMT007.178	1077	1438	2444	1535	1599	1617	2267	1269	1925	2909	216	2660	1453	1205	1274	2177
807CMT007.177	1117	2250	1949	1624	1408	1470	2166	1116	1549	3062	240	2453	1861	1117	1280	2257
107CMT013.167	861	1736	1513	1994	1149	1654	2011	1270	1403	3481	89	2629	1982	1293	1269	2572
1215CNA045.180	834	2206	1411	1802	1188	1929	2070	1208	1351	3399	59	2595	1784	1232	1430	2403
1487CNA008.180	834	2206	1411	1802	1188	1929	2070	1208	1351	3399	59	2595	1784	1232	1430	2403
1459CMT008.180	834	2206	1411	1802	1188	1929	2070	1208	1351	3399	59	2595	1784	1232	1430	2403
1711CNA009.180	834	2206	1411	1802	1188	1929	2070	1208	1351	3399	59	2595	1784	1232	1430	2403
499CMT028.174	1117	2248	1946	1624	1406	1470	2164	1109	1545	3062	239	2450	1859	1116	1274	2253
967CMT007.178	749	1836	1587	2014	1084	1738	2129	1328	1275	3511	61	2633	1685	1332	1526	2349
883CMT020.179	1095	1496	2116	1499	1559	1352	2295	1271	1956	2811	441	2681	1592	1245	1238	2121
13CNA009.165	2184	1646	5303	835	3020	1028	1321	677	3662	1869	84	1515	1007	611	879	1125
975CMT007.178	933	1734	1666	1891	1226	1738	2051	1222	1523	3284	166	2712	1663	1268	1280	2403
1771CNA004.179	1361	2247	2664	1374	1827	1641	1798	1047	1940	2689	199	1967	1666	1049	1379	1905
1201CNA012.179	1361	2247	2664	1374	1827	1641	1798	1047	1940	2689	199	1967	1666	1049	1379	1905
1413CMT008.179	1361	2247	2664	1374	1827	1641	1798	1047	1940	2689	199	1967	1666	1049	1379	1905
1053CNA009.177	640	2278	1312	1833	1025	1878	2071	1326	1114	3654	31	2431	1841	1285	1641	2343
751CMT039.176	910	1835	1931	1786	1131	1359	1918	1284	1546	3576	93	2538	1805	1303	1435	2237
1003CMT020.179	1071	2070	1890	1622	1242	1658	2173	1242	1608	3007	222	2420	1720	1232	1428	2056
1231CMT002.179	1071	2070	1890	1622	1242	1658	2173	1242	1608	3007	222	2420	1720	1232	1428	2056
1439CMT019.179	1071	2070	1890	1622	1242	1658	2173	1242	1608	3007	222	2420	1720	1232	1428	2056
1243CMT039.179	1071	2070	1890	1622	1242	1658	2173	1242	1608	3007	222	2420	1720	1232	1428	2056
1197CMT007.179	1071	2070	1890	1622	1242	1658	2173	1242	1608	3007	222	2420	1720	1232	1428	2056
1553CMT019.179	859	2073	1572	2046	1014	1483	1883	1161	1278	3687	33	2753	1904	1133	1263	2437
605CNA020.178	809	2330	1522	1828	1097	1439	2130	1234	1085	3390	47	2609	1634	1301	1722	2365
1141CNA008.178	809	2330	1522	1828	1097	1439	2130	1234	1085	3390	47	2609	1634	1301	1722	2365
935CMT028.178	809	2330	1522	1828	1097	1439	2130	1234	1085	3390	47	2609	1634	1301	1722	2365
735CNA008.176	844	1793	1433	1901	1049	1564	2058	1269	1387	3352	143	2641	1992	1269	1306	2522
687CMT002.176	1067	2016	1802	1422	1165	1824	2181	1242	1641	3055	247	2603	1467	1286	1572	1872
385CNA020.176	1067	2016	1802	1422	1165	1824	2181	1242	1641	3055	247	2603	1467	1286	1572	1872
709CMT008.176	1067	2016	1802	1422	1165	1824	2181	1242	1641	3055	247	2603	1467	1286	1572	1872
697CNA008.176	1067	2016	1802	1422	1165	1824	2181	1242	1641	3055	247	2603	1467	1286	1572	1872
517CMT028.174	786	2190	1737	1848	1209	1708	1955	1171	1332	3334	47	2357	1872	1166	1361	2366
1589CMT008.180	793	1956	1489	2216	1005	1371	2022	1181	1121	3575	46	2630	1729	1314	1395	2592
501CNA004.172	729	2420	1545	1902	955	1694	2140	1168	1252	3419	75	2535	1719	1316	1415	2142
1CNA045.165	713	2380	1574	1797	1013	1660	2166	1291	1240	3439	62	2538	1713	1259	1415	2153
1763CNA004.179	2135	1054	5200	812	3055	1177	1311	693	3535	1692	267	1578	1027	735	828	1306
925CMT039.178	852	2083	1576	1770	1078	1763	2016	1202	1260	3336	60	2550	1862	1268	1413	2304
301CMT028.171	1084	2047	2095	1495	1393	1498	2037	1259	1767	3061	220	2435	1503	1256	1392	1843
537CNA045.176	1074	1682	1952	1619	1329	1629	2027	1248	1625	3086	166	2532	1638	1288	1501	1975
529CMT020.176	1050	2008	1792	1407	1158	1824	2174	1225	1630	3054	228	2582	1478	1281	1571	1869
711CMT039.176	1050	2008	1792	1407	1158	1829	2174	1225	1630	3054	228	2582	1467	1281	1571	1869
1397CNA012.180	739	1927	1645	1845	1145	1829	1949	1162	1228	3899	57	2750	1572	1058	1337	2147
191CNA020.170	735	1925	1644	1841	1143	1829	1947	1162	1228	3896	52	2750	1572	1058	1337	2147
1075CMT007.179	1316	2392	2669	1329	1634	1562	1862	1041	1867	2527	255	1890	1427	957	1876	1660
1325CNA009.179	1316	2392	2669	1329	1634	1562	1862	1041	1867	2527	255	1890	1427	957	1876	1660
539CMT002.174	734	1924	1638	1832	1143	1828	1946	1158	1222	3890	53	2750	1570	1058	1336	2146
41CNA004.166	1193	2182	2389	1418	1613	1651	1894	1148	1858	2714	124	2130	1589	1101	1325	1897
1567CMT008.180	1276	1933	2048	1354	1659	1622	2140	1132	1730	2594	375	2262	1591	1145	1379	1979
1751CMT019.180	1276	1933	2048	1354	1659	1622	2140	1132	1730	2594	375	2262	1591	1145	1379	1979
1397CMT007.180	1276	1933	2048	1354	1659	1622	2140	1132	1730	2594	375	2262	1591	1145	1379	1979
1187CMT020.180	1276	1933	2048	1354	1659	1622	2140	1132	1730	2594	375	2262	1591	1145	1379	1979
707CMT008.176	792	1706	1578	2032	1072	1557	2055	1293	1314	3410	82	2592	1634	1312	1487	2300
111CMT013.167	1276	1932	2048	1354	1659	1619	2138	1131	1728	2590	375	2260	1588	1143	1377	1977
1145CMT019.178	1817	1397	3904	922	2316	1269	2117	1110	2802	1660	212	1652	1030	1038	1461	1307
1429CMT008.179	837	2303	1396	1755	974	1575	2245	1230	1281	3089	65	2658	1812	1094	1311	2355
1815CNA004.179	837	2303	1396	1755	974	1575	2245	1230	1281	3089	65	2658	1812	1094	1311	2355
683CMT024.179	837	2303	1396	1755	974	1575	2245	1230	1281	3089	65	2658	1812	1094	1311	2355
111CNA008.167	785	2149	1720	1819	1180	1677	1907	1157	1317	3267	44	2296	1838	1143	1332	2315
91CMT020.167	723	2208	1470	1707	946	1658	1967	1167	1263	3456	24	2502	1799	1197	1634	2224
1381CMT039.180	876	2205	1522	1647	1125	1500	2040	1116	1387	3312	190	2345	1894	1210	1341	2227
1625CMT019.180	876	2205	1522	1647	1125	1500	2040	1116	1387	3312	190	2345	1894	1210	1341	2227
1117CMT020.180	876	2205	1522	1647	1125	1500	2040	1116	1387	3312	190	2345	1894	1210	1341	2227
1021CMT039.178	1431	1752	2953	1272	1800	1277	1911	1131	2266	2584	124	2039	1214	1101	1597	1436
1089CNA008.178	1431	1752	2953	1272	1800	1277	1911	1131	2266	2584	124	2039	1214	1101	1597	1436
1021CMT002.178	1431	1752	2953	1272	1800	1277	1911	1131	2266	2584	124	2039	1214	1101	1597	1436
1311CNA004.178	1431	1752	2953	1272	1800	1277	1911	1131	2266	2584	124	2039	1214	1101	1597	1436
885CMT028.178	1431	1752	2953	1272	1800	1277	1911	1131	2266	2584	124	2039	1214	1101	1597	1436
1863CMT019.181	918	1866	1689	1564	1304	1949	1915	1225	1446	3022	140	2350	1567	1291	1505	2134
195CNA004.168	946	2315	1857	1638	1147	1609	2037	1099	1398	3077	137	2331	1623	1135	1536	1980
293CMT013.171	684	2008	1491	1782	949	1636	2025	1323	1152	3532	29	2597	1639	1263	1438	2219
1217CNA045.180	981	2382	1761	1812	1217	1219	1830	970	1527	3142	105	2498	1789	1042	1184	2288
215CMT024.171	1527	1834	3420	1111	1957	1441	2063	1085	2406	1996	162	1689	1169	1055	1480	1349
219CNA020.171	1527	1834	3420	1111	1957	1441	2063	1085	2406	1996	162	1689	1169	1055	1480	1349
1241CNA004.178	981	2381	1760	1811	1217	1219	1828	969	1526	3141	104	2496	1788	1040	1182	2286
235CNA004.169	1087	2192	2432	1422	1489	1649	1904	1036	1672	2798	71	1996	1572	1040	1463	1887
983CMT008.178	1421	1594	2895	1286	1770	1379	1772	1085	2316	2580	284	2300	1198	1077	1218	1510
1115CNA009.178	1421	1594	2895	1286	1770	1379	1772	1085	2316	2580	284	2300	1198	1077	1218	1510
901CMT007.178	1421	1594	2895	1286	1770	1379	1772	1085	2316	2580	284	2300	1198	1077	1218	1510
1125CMT020.180	973	1992	1924	1592	1336	1662	1980	1088	1547	3010	68	2197	1680	1084	1404	2095
651CNA012.176	727	1990	1366	1897	1076	1882	1907	1195	1218	3261	60	2432	1724	1228	1372	2252
285CMT024.174	646	1686	1441	2019	1085	1608	1946	1159	1210	3718	6	2870	1464	1183	1241	2222
363CNA045.173	2005	1971	4857	742	2759	988	1404	711	2898	1352	108	1144	1133	637	1714	1063
1209CNA009.178	1395	1743	2931	1244	1803	1227	1853	1103	2261	2557	86	2013	1191	1068	1579	1430
921CNA012.178	1395	1743	2931	1244	1803	1227	1853	1103	2261	2557	86	2013	1191	1068	1579	1430
353CNA004.170	1466	1578	3416	1390	2042	1205	1436	878	2473	2711	55	1933	1253	895	1092	1631
17CMT039.165	2569	939	6115	516	3591	682	954	516	4426	1339	120	1154	706	426	554	805
15CMT028.165	2569	939	6115	516	3591	682	954	516	4426	1339	120	1154	706	426	554	805
7CMT008.165	2569	939	6115	516	3591	682	954	516	4426	1339	120	1154	706	426	554	805
1073CMT008.178	1392	1735	2931	1243	1778	1226	1851	1101	2238	2543	86	2022	1191	1068	1580	1418
47CNA009.166	735	1666	1521	1987	1022	1501	1985	1254	1246	3340	47	2502	1588	1267	1442	2243
251CMT013.170	818	2880	1730	1480	1091	1674	2161	1166	1353	2910	90	2144	1653	1066	1341	1755
311CMT019.170	818	2880	1730	1480	1091	1674	2161	1166	1353	2910	90	2144	1653	1066	1341	1755
271CMT028.170	818	2880	1730	1480	1091	1674	2161	1166	1353	2910	90	2144	1653	1066	1341	1755
1115CMT028.179	803	2321	1530	1757	1048	1530	2002	1056	1174	3014	103	2268	1700	1136	1508	2213
1361CNA012.180	864	2039	1581	1752	1121	1592	1864	1154	1340	3030	151	2314	1719	1191	1324	2124
1239CNA045.180	864	2039	1581	1752	1121	1592	1864	1154	1340	3030	151	2314	1719	1191	1324	2124
1741CMT019.180	864	2039	1581	1752	1121	1592	1864	1154	1340	3030	151	2314	1719	1191	1324	2124
1645CNA008.180	1142	2077	2154	1380	1526	1601	1825	1112	1753	2633	113	2076	1525	1074	1276	1866
1411CNA012.180	1142	2077	2154	1380	1526	1601	1825	1112	1753	2633	113	2076	1525	1074	1276	1866
487CNA012.174	1215	1207	2628	1111	1708	1111	2275	1233	2254	2421	270	2526	1243	1005	1091	1800
423CNA009.171	946	2598	2001	1322	1258	1546	2046	1080	1677	2796	167	2141	1477	1028	1377	1632
1327CNA009.179	1072	1539	1776	1548	1253	1560	2061	1184	1655	2800	330	2590	1439	1146	1279	1849
985CMT028.179	1072	1539	1776	1548	1253	1560	2061	1184	1655	2800	330	2590	1439	1146	1279	1849
1079CMT007.179	1072	1539	1776	1548	1253	1560	2061	1184	1655	2800	330	2590	1439	1146	1279	1849
373CMT008.171	852	2387	1682	1491	1057	1688	1983	1051	1330	2879	85	2270	1668	1035	1536	2058
275CNA045.171	852	2387	1682	1491	1057	1688	1983	1051	1330	2879	85	2270	1668	1035	1536	2058
655CMT007.176	863	2195	1819	1336	1107	1793	2062	1113	1293	2781	169	2269	1586	1161	1687	1780
753CMT008.176	670	2154	1660	1660	946	1579	2001	1230	1219	3240	41	2408	1658	1180	1275	2042
699CMT007.176	670	2154	1660	1660	946	1579	2001	1230	1219	3240	41	2408	1658	1180	1275	2042
749CNA008.176	670	2154	1660	1660	946	1579	2001	1230	1219	3240	41	2408	1658	1180	1275	2042
703CNA012.177	920	2098	1623	1681	1168	1562	2021	1129	1399	2930	120	2258	1487	1147	1414	2002
1589CNA004.179	870	1649	1692	1542	1253	1528	2034	1081	1457	2894	209	2578	1621	1117	1148	2283
131CMT007.167	1065	2122	2390	1370	1467	1592	1820	1006	1635	2719	66	1898	1532	1009	1409	1842
149CMT002.167	1065	2119	2389	1374	1466	1597	1817	1005	1634	2715	70	1897	1530	1003	1409	1842
75CMT007.166	1010	2210	2142	1404	1406	1602	1780	991	1545	2781	98	1885	1556	1052	1459	1979
1057CMT008.178	1483	1546	3100	1130	1797	1312	1963	1037	2313	1992	176	1750	1270	1006	1379	1566
565CNA020.178	1483	1546	3100	1130	1797	1312	1963	1037	2313	1992	176	1750	1270	1006	1379	1566
805CMT015.178	1483	1546	3100	1130	1797	1312	1963	1037	2313	1992	176	1750	1270	1006	1379	1566
1147CMT019.178	1483	1546	3100	1130	1797	1312	1963	1037	2313	1992	176	1750	1270	1006	1379	1566
837CNA045.178	1483	1546	3100	1130	1797	1312	1963	1037	2313	1992	176	1750	1270	1006	1379	1566
735CMT002.176	657	1957	1367	1736	952	1798	1849	1056	1142	3379	26	2287	1828	1114	1294	2337
33CMT015.166	593	2059	1408	1677	861	1518	2055	1192	1063	3435	41	2504	1583	1179	1505	2078
699CMT028.177	1841	1535	4056	760	2379	1207	1940	1001	2925	1388	227	1324	930	848	1386	1003
537CNA009.173	1045	1735	2142	1304	1352	1454	1910	1073	1651	2760	187	2199	1561	1092	1342	1936
1517CMT019.179	871	1938	1543	1676	1058	1361	1910	1064	1276	3135	138	2515	1664	1082	1244	2263
167CMT007.168	987	1574	2035	1620	1299	1260	1967	1070	1585	2867	171	2564	1477	1105	1104	2018
195CMT039.168	987	1574	2035	1620	1299	1260	1967	1070	1585	2867	171	2564	1477	1105	1104	2018
695CMT024.180	921	1700	1641	1484	1069	1814	2142	1248	1451	2508	133	2473	1538	1191	1328	2046
59CMT028.166	2245	921	5060	674	3210	1002	1066	620	3989	1500	127	1239	640	642	806	890
71CMT019.166	2245	921	5060	674	3210	1002	1066	620	3989	1500	127	1239	640	642	806	890
41CNA008.166	2245	921	5060	674	3210	1002	1066	620	3989	1500	127	1239	640	642	806	890
219CMT015.169	822	1193	1738	1348	1135	1472	2368	1258	1599	2976	208	2817	1380	1133	1022	2157
185CMT028.168	984	1562	2035	1604	1297	1240	1971	1068	1583	2868	171	2561	1475	1090	1103	2013
341CNA012.172	1182	2793	2417	1234	1500	1441	1820	848	1724	2298	206	1844	1574	861	1240	1611
1053CNA004.177	1102	1646	2217	1146	1329	1840	1888	1141	1705	2684	212	2202	1242	1123	1385	1718
387CMT028.172	745	1810	1470	1842	1037	1506	1805	1040	1173	3507	113	2458	1595	1029	1298	2139
449CMT039.172	745	1810	1470	1842	1037	1506	1805	1040	1173	3507	113	2458	1595	1029	1298	2139
477CMT015.174	1668	1553	3669	1058	2489	1078	1382	745	2825	2025	56	1540	1198	750	1107	1410
157CNA009.167	712	2604	1691	1477	986	1556	2045	1152	1254	2926	96	2178	1665	1082	1282	1834
117CMT013.167	712	2604	1691	1477	986	1556	2045	1152	1254	2926	96	2178	1665	1082	1282	1834
879CNA045.178	758	1917	1324	1885	982	1502	1791	1097	1078	3361	39	2579	1806	1054	1173	2183
843CMT015.178	758	1917	1324	1885	982	1502	1791	1097	1078	3361	39	2579	1806	1054	1173	2183
871CMT002.177	758	1917	1324	1884	982	1502	1791	1097	1078	3361	39	2579	1806	1054	1173	2183
1379CNA004.178	758	1915	1324	1883	979	1502	1791	1094	1077	3360	39	2579	1805	1054	1173	2181
121CMT019.167	977	1670	2456	1186	1463	1379	2140	1016	1929	2425	252	2297	1497	1021	1001	1791
1043CNA012.179	750	2067	1438	1639	932	1665	1872	1084	1152	3028	31	2313	1837	1106	1379	2112
1251CNA008.179	750	2067	1438	1639	932	1665	1872	1084	1152	3028	31	2313	1837	1106	1379	2112
11CNA020.165	2231	895	5042	662	3205	990	1044	612	3974	1488	124	1215	627	631	795	867
273CMT013.170	1200	1041	1855	1254	1296	1778	2173	1282	1652	2441	260	2585	1299	1245	1166	1857
1201CMT007.179	1131	1451	2425	1307	1394	1303	1962	1180	1781	2383	162	2175	1368	1195	1453	1699
1315CMT008.179	1131	1451	2425	1307	1394	1303	1962	1180	1781	2383	162	2175	1368	1195	1453	1699
237CMT007.169	1155	2058	2256	1260	1472	1611	1757	961	1694	2541	169	1858	1424	1002	1401	1723
185CMT013.169	1155	2058	2256	1260	1472	1611	1757	961	1694	2541	169	1858	1424	1002	1401	1723
869CMT019.177	938	1937	1935	1408	1267	1446	1924	1087	1508	2816	126	2236	1517	1043	1246	1908
395CNA012.173	874	1814	1771	1380	1131	1454	1998	1104	1376	2885	186	2270	1609	1126	1365	1995
2187CNA004.182	728	2266	1615	1483	1072	1416	1989	1101	1166	3017	162	2210	1539	1098	1430	1964
1661CMT008.182	728	2266	1615	1483	1072	1416	1989	1101	1166	3017	162	2210	1539	1098	1430	1964
177CMT019.168	831	2526	1849	1295	1178	1547	2061	1079	1485	2714	123	2120	1453	1013	1298	1652
937CMT007.178	1053	1711	2424	1313	1431	1218	1803	1058	1874	2651	130	2233	1359	972	1203	1771
991CMT002.178	1053	1711	2424	1313	1431	1218	1803	1058	1874	2651	130	2233	1359	972	1203	1771
1267CNA009.178	734	2135	1370	1708	1048	1285	1895	1196	1066	3072	18	2294	1460	1176	1478	2227
23CNA004.166	1027	1980	2397	1265	1404	1367	1848	1046	1592	2541	111	1902	1452	987	1472	1724
663CMT013.177	1228	1028	2083	1137	1241	2037	2076	1339	1637	2248	361	2336	1177	1203	1139	1831
161CMT015.168	892	1684	1859	1503	1201	1177	1848	1190	1477	2860	148	2344	1466	1207	1398	1838
67CMT008.166	733	2515	1729	1324	957	1656	1992	1066	1085	2808	48	1892	1622	1065	1770	1791
69CMT039.166	733	2515	1729	1324	957	1656	1992	1066	1085	2808	48	1892	1622	1065	1770	1791
77CNA009.166	733	2515	1729	1324	957	1656	1992	1066	1085	2808	48	1892	1622	1065	1770	1791
41CMT020.166	733	2515	1729	1324	957	1656	1992	1066	1085	2808	48	1892	1622	1065	1770	1791
57CMT007.166	733	2515	1729	1324	957	1656	1992	1066	1085	2808	48	1892	1622	1065	1770	1791
1093CMT002.179	1681	1252	1867	1114	1664	1460	1593	1237	2048	1879	1223	1813	1349	1295	1150	1418
143CNA045.168	757	2725	1661	1402	1023	1599	2058	1089	1262	2734	86	2029	1615	1004	1278	1708
131CMT015.167	641	1885	1398	1679	867	1502	1856	1212	1047	3288	59	2411	1538	1178	1397	2056
623CMT007.175	693	2043	1690	1560	1061	1616	1938	1049	1270	2902	111	2333	1558	1072	1275	1828
1209CNA012.179	1198	2311	2489	1217	1522	1409	1723	933	1752	2309	154	1654	1259	863	1702	1504
565CMT028.175	782	1814	1498	1607	971	1608	1865	1112	1206	2983	53	2454	1674	1105	1211	2055
1013CNA012.179	628	2260	1227	1638	916	1895	1763	1124	1022	3127	48	2166	1704	1096	1306	2075
1299CMT019.179	628	2260	1227	1638	916	1895	1763	1124	1022	3127	48	2166	1704	1096	1306	2075
295CNA045.172	628	2259	1227	1638	916	1895	1762	1122	1019	3125	46	2163	1703	1095	1306	2075
347CNA020.175	622	2252	1222	1637	908	1894	1759	1102	1011	3122	42	2157	1702	1094	1304	2069
999CMT015.179	1123	1755	1809	1437	1279	1190	1850	985	1673	2456	208	2104	1570	1055	1306	2081
1091CNA009.178	725	2352	1515	1639	937	1534	1798	984	1068	2776	95	2031	1665	1004	1586	2144
3CNA012.165	870	1732	1793	1618	1154	1495	1823	1101	1327	2766	150	2087	1518	1134	1228	2044
1CMT015.165	870	1732	1793	1618	1154	1495	1823	1101	1327	2766	150	2087	1518	1134	1228	2044
1067CMT019.178	1291	2709	2886	1197	1795	1229	1546	741	1841	2117	94	1409	1447	787	1204	1542
785CNA045.178	1291	2709	2886	1197	1795	1229	1546	741	1841	2117	94	1409	1447	787	1204	1542
829CNA012.178	1291	2709	2886	1197	1795	1229	1546	741	1841	2117	94	1409	1447	787	1204	1542
475CMT024.178	1291	2709	2886	1197	1795	1229	1546	741	1841	2117	94	1409	1447	787	1204	1542
1099CNA009.178	1291	2709	2886	1197	1795	1229	1546	741	1841	2117	94	1409	1447	787	1204	1542
933CMT002.178	1291	2709	2886	1197	1795	1229	1546	741	1841	2117	94	1409	1447	787	1204	1542
1339CNA009.179	1213	2093	2459	1207	1650	1482	1574	911	1762	2389	126	1668	1441	919	1260	1669
3CMT039.165	680	1997	1567	1605	1097	1499	1757	1083	1279	3076	38	2051	1577	1129	1260	2055
905CMT013.179	813	1728	1341	1849	1040	1428	1764	994	1186	3133	85	2519	1541	1093	1150	2073
791CMT028.178	1281	2699	2880	1183	1787	1227	1552	739	1833	2105	79	1402	1444	785	1196	1538
249CMT020.170	949	1649	2364	1459	1290	1276	1767	989	1647	2721	59	2065	1380	1018	1171	1910
703CMT015.177	725	1964	1403	1467	968	1477	2112	1089	1130	2860	62	2481	1550	1166	1254	1993
851CNA004.176	792	1758	1725	1422	1100	1396	1922	1091	1395	2781	154	2265	1529	1144	1202	2009
867CMT028.178	994	1665	1483	1627	1160	1332	1723	1089	1467	2686	239	2145	1774	1118	1082	2076
215CNA012.169	1094	1997	2158	1240	1442	1535	1703	939	1603	2489	139	1834	1404	967	1358	1719
289CNA012.171	852	2097	1553	1336	1116	1405	1738	1128	1308	2809	35	2079	1622	1046	1415	2078
21CMT019.165	1141	1142	2468	1060	1575	1069	2170	1164	2083	2268	251	2368	1183	941	1042	1690
17CMT028.165	1141	1142	2468	1060	1575	1069	2170	1164	2083	2268	251	2368	1183	941	1042	1690
755CMT024.180	916	1584	2237	1384	1077	1554	1988	1328	1374	2566	118	2146	1161	1218	1373	1575
143CMT007.167	1194	2070	2432	1195	1637	1474	1550	896	1736	2359	113	1645	1427	908	1245	1653
135CNA009.167	1084	1361	2210	1533	1393	1180	1766	1014	1825	2679	136	2029	1336	1021	1041	1910
71CNA012.167	1084	1361	2210	1533	1393	1180	1766	1014	1825	2679	136	2029	1336	1021	1041	1910
219CNA009.168	977	1658	1475	1624	1158	1325	1709	1087	1445	2673	235	2134	1773	1103	1076	2063
91CMT007.167	843	2089	1537	1332	1108	1397	1733	1124	1293	2799	33	2069	1614	1041	1412	2073
7CNA045.165	694	1945	1553	1580	1104	1454	1724	1075	1280	3039	45	2040	1563	1124	1254	2020
3CMT008.165	694	1945	1553	1580	1104	1454	1724	1075	1280	3039	45	2040	1563	1124	1254	2020
247CNA008.170	808	2178	1658	1385	1190	1663	1780	1006	1340	2688	71	2070	1622	970	1295	1765
1447CMT039.180	868	1734	1565	1467	993	1331	1828	1026	1385	2894	133	2299	1667	1057	1212	1907
1723CNA009.180	868	1734	1565	1467	993	1331	1828	1026	1385	2894	133	2299	1667	1057	1212	1907
1339CNA012.180	868	1734	1565	1467	993	1331	1828	1026	1385	2894	133	2299	1667	1057	1212	1907
557CNA009.173	969	1931	2185	1438	1260	1390	1638	920	1556	2907	45	2137	1280	876	1189	1642
1515CMT008.180	1018	970	1523	1304	1245	1837	1985	1232	1460	2303	463	2537	1410	1148	993	1906
1693CMT019.180	1018	970	1523	1304	1245	1837	1985	1232	1460	2303	463	2537	1410	1148	993	1906
1351CMT028.180	1849	1339	4342	951	2473	827	1145	639	2808	1775	74	1412	1050	636	830	1178
1409CMT007.180	1849	1339	4342	951	2473	827	1145	639	2808	1775	74	1412	1050	636	830	1178
1477CMT039.180	1849	1339	4342	951	2473	827	1145	639	2808	1775	74	1412	1050	636	830	1178
391CMT024.176	1068	1443	1827	1691	1320	1274	1692	935	1651	2299	198	2005	1776	1066	1133	1946
1339CMT019.179	954	1860	1843	1134	1036	1574	1984	1104	1531	2712	182	1935	1294	1119	1498	1521
985CNA012.178	1608	1215	3744	927	2321	1153	1239	743	2438	1911	139	1610	1090	845	917	1367
967CMT028.178	1608	1215	3744	927	2321	1153	1239	743	2438	1911	139	1610	1090	845	917	1367
1081CMT039.178	1608	1215	3744	927	2321	1153	1239	743	2438	1911	139	1610	1090	845	917	1367
1081CMT002.178	1608	1215	3744	927	2321	1153	1239	743	2438	1911	139	1610	1090	845	917	1367
405CMT015.173	874	2447	1666	1218	1106	1391	1904	1025	1461	2709	143	2040	1430	982	1254	1610
685CMT039.175	680	1944	1325	1581	888	1404	2001	1141	1174	2827	52	2301	1588	1125	1332	1879
683CMT008.175	680	1944	1325	1581	888	1404	2001	1141	1174	2827	52	2301	1588	1125	1332	1879
733CMT019.175	680	1944	1325	1581	888	1404	2001	1141	1174	2827	52	2301	1588	1125	1332	1879
661CMT002.175	680	1944	1325	1581	888	1404	2001	1141	1174	2827	52	2301	1588	1125	1332	1879
2133CNA004.180	1227	1582	2462	993	1423	1414	1759	1086	2072	2239	367	1733	1070	1057	1406	1274
355CMT015.172	763	2536	1586	1298	1007	1519	2004	1082	1286	2630	118	2044	1413	1001	1309	1567
365CNA008.172	763	2536	1586	1298	1007	1519	2004	1082	1286	2630	118	2044	1413	1001	1309	1567
859CNA020.180	850	1740	1625	1431	1070	1581	1665	992	1341	3094	312	2241	1323	992	1126	1747
1611CNA008.180	850	1740	1625	1431	1070	1581	1665	992	1341	3094	312	2241	1323	992	1126	1747
1123CMT020.180	889	1474	1776	1384	1116	1480	2027	1123	1393	2403	234	2230	1308	1126	1261	1843
1263CMT028.180	889	1474	1776	1384	1116	1480	2027	1123	1393	2403	234	2230	1308	1126	1261	1843
237CNA020.172	945	1849	1820	1129	1020	1553	1973	1086	1503	2689	178	1909	1280	1116	1494	1499
377CMT028.172	945	1849	1820	1129	1020	1553	1973	1086	1503	2689	178	1909	1280	1116	1494	1499
681CNA020.179	678	2129	1296	1451	973	1765	1680	1071	1114	2802	83	1984	1662	1049	1314	1982
1287CNA008.179	678	2129	1296	1451	973	1765	1680	1071	1114	2802	83	1984	1662	1049	1314	1982
1055CMT013.179	678	2129	1296	1451	973	1765	1680	1071	1114	2802	83	1984	1662	1049	1314	1982
681CNA004.174	1067	1783	2286	1357	1390	1192	1597	917	1692	2541	134	1993	1317	919	1116	1700
175CMT015.168	740	1954	1526	1407	955	1559	1796	1049	989	2617	71	1920	1662	1067	1563	2094
19CMT020.165	726	2087	1539	1441	1061	1685	1678	1039	1125	2711	104	1897	1556	1034	1372	1901
39CNA004.166	1622	1573	3694	948	2205	1102	1266	674	2481	1874	147	1336	1024	724	997	1266
271CMT013.170	665	2414	1535	1404	904	1474	1894	1066	1134	2794	87	2033	1545	1023	1208	1749
1681CNA004.179	1114	2452	2206	1313	1420	1245	1530	827	1573	2362	74	1637	1454	778	1223	1719
327CMT024.175	963	1754	1880	1333	1238	1227	1721	1087	1563	2629	184	2104	1314	1095	1211	1623
1521CMT002.181	647	2144	1494	1436	879	1429	1892	1130	1168	2919	55	2147	1512	1065	1193	1813
1325CNA045.181	647	2144	1494	1436	879	1429	1892	1130	1168	2919	55	2147	1512	1065	1193	1813
1563CMT039.181	647	2144	1494	1436	879	1429	1892	1130	1168	2919	55	2147	1512	1065	1193	1813
1413CMT028.181	647	2144	1494	1436	879	1429	1892	1130	1168	2919	55	2147	1512	1065	1193	1813
1485CMT007.181	647	2144	1494	1436	879	1429	1892	1130	1168	2919	55	2147	1512	1065	1193	1813
1861CMT019.181	647	2144	1494	1436	879	1429	1892	1130	1168	2919	55	2147	1512	1065	1193	1813
881CNA004.176	674	2172	1279	1439	704	1314	1964	1317	908	2937	80	2121	1469	1122	1324	2080
799CMT019.176	674	2172	1279	1439	704	1314	1964	1317	908	2937	80	2121	1469	1122	1324	2080
757CNA008.176	674	2172	1279	1439	704	1314	1964	1317	908	2937	80	2121	1469	1122	1324	2080
353CMT039.171	1033	1931	2074	1237	1256	1380	1703	926	1470	2531	128	1733	1407	951	1446	1696
639CNA012.176	672	2172	1279	1439	704	1312	1964	1316	908	2936	79	2121	1469	1122	1324	2080
867CNA009.176	672	2172	1279	1439	704	1312	1964	1316	908	2936	79	2121	1469	1122	1324	2080
583CMT015.176	672	2172	1279	1439	704	1312	1964	1316	908	2936	79	2121	1469	1122	1324	2080
757CMT008.176	672	2172	1279	1439	704	1312	1964	1316	908	2936	79	2121	1469	1122	1324	2080
729CMT002.176	672	2172	1279	1439	704	1312	1964	1316	908	2936	79	2121	1469	1122	1324	2080
279CMT028.170	663	2409	1536	1404	906	1471	1901	1066	1134	2783	77	2033	1538	1022	1202	1741
1963CNA004.180	872	1427	1894	1527	1219	1418	1605	953	1447	3136	125	2308	1199	908	1117	1723
795CMT007.177	668	2172	1277	1436	702	1310	1963	1314	906	2935	77	2120	1469	1125	1322	2078
13CNA020.166	749	2522	1568	1274	1000	1480	1979	1046	1268	2603	107	2006	1403	982	1298	1556
725CNA012.177	797	1961	1794	1655	1145	1349	1480	942	1276	2850	55	1966	1522	908	1229	1894
569CNA045.176	660	2175	1262	1435	690	1304	1956	1305	893	2917	69	2117	1467	1118	1317	2077
171CNA045.169	1231	1658	2158	1280	1429	1252	1507	889	1759	2246	218	1808	1473	917	1113	1814
1285CMT028.180	766	1590	1422	1442	1002	1453	1792	1141	1224	2571	105	2450	1470	1025	1129	2159
1395CMT002.180	766	1590	1422	1442	1002	1453	1792	1141	1224	2571	105	2450	1470	1025	1129	2159
1413CMT039.180	766	1590	1422	1442	1002	1453	1792	1141	1224	2571	105	2450	1470	1025	1129	2159
355CMT007.171	1136	1818	2816	1006	1751	1279	1577	880	1899	2128	70	1463	1368	800	1136	1598
313CNA012.171	1136	1818	2816	1006	1751	1279	1577	880	1899	2128	70	1463	1368	800	1136	1598
555CNA004.173	1012	1617	1784	1216	1308	1290	1781	1044	1583	2262	225	2212	1362	1055	1145	1768
69CMT019.166	642	2376	1524	1380	883	1443	1903	1062	1129	2750	74	2032	1524	1000	1197	1699
249CMT039.169	655	2148	1249	1422	680	1320	1943	1293	886	2897	64	2103	1471	1103	1296	2077
1573CNA008.180	1108	2069	2859	1040	1566	1355	1516	837	1763	1985	113	1477	1383	752	1261	1520
467CNA012.174	824	1684	1596	1315	1013	1397	1883	1061	1263	2634	161	2128	1554	1029	1165	1885
547CNA008.174	824	1684	1596	1315	1013	1397	1883	1061	1263	2634	161	2128	1554	1029	1165	1885
571CMT020.176	653	2143	1247	1422	678	1313	1943	1293	886	2898	63	2102	1473	1103	1294	2076
981CMT028.179	941	1936	2081	1083	1134	2140	1785	930	1502	2216	44	1825	997	1043	1548	1304
259CNA008.170	684	1848	1592	1478	1006	1326	1853	1022	1320	2552	140	2196	1404	1000	1127	1954
347CNA009.170	684	1848	1592	1478	1006	1326	1853	1022	1320	2552	140	2196	1404	1000	1127	1954
1175CMT007.179	762	1592	1257	1759	1000	1333	1682	923	1154	3013	80	2387	1465	1046	1056	1971
1439CNA009.179	762	1592	1257	1759	1000	1333	1682	923	1154	3013	80	2387	1465	1046	1056	1971
53CMT028.166	631	2359	1510	1371	878	1432	1894	1058	1133	2717	86	2013	1516	989	1184	1699
63CMT015.166	631	2359	1510	1371	878	1432	1894	1058	1133	2717	86	2013	1516	989	1184	1699
1249CNA012.180	1108	1219	2157	1144	1397	1267	1650	998	1636	2362	176	2164	1252	1101	1225	1596
379CNA009.170	597	1796	1432	1647	866	1402	1704	1026	1146	2941	64	2107	1415	1012	1310	1954
233CMT020.170	652	1891	1362	1540	880	1462	1773	1043	1115	2704	155	2088	1533	1059	1191	1952
335CNA004.170	652	1891	1362	1540	880	1462	1773	1043	1115	2704	155	2088	1533	1059	1191	1952
287CMT015.170	652	1891	1362	1540	880	1462	1773	1043	1115	2704	155	2088	1533	1059	1191	1952
115CMT020.168	736	2475	1548	1246	987	1452	1946	1029	1259	2547	97	1956	1373	956	1257	1528
151CMT028.168	736	2475	1548	1246	987	1452	1946	1029	1259	2547	97	1956	1373	956	1257	1528
87CMT013.167	2189	831	5145	568	3051	774	808	439	3466	1290	171	947	786	498	586	841
79CMT028.167	2189	831	5145	568	3051	774	808	439	3466	1290	171	947	786	498	586	841
485CMT039.173	826	2350	1545	1195	1045	1351	1837	994	1368	2615	130	1981	1387	954	1216	1570
163CMT019.167	571	1483	1202	1708	841	1535	1676	1007	931	3566	9	2506	1341	947	1119	1883
2109CNA004.180	687	3297	1498	1254	1022	1633	1745	857	1033	2383	96	1682	1552	747	1257	1571
387CMT007.172	721	2455	1534	1253	954	1469	1940	1041	1248	2538	102	1959	1366	978	1240	1512
37CMT002.166	888	1449	2190	1002	1432	1079	1905	964	1849	2421	251	2207	1206	905	879	1665
33CNA045.166	888	1449	2190	1002	1432	1079	1905	964	1849	2421	251	2207	1206	905	879	1665
181CNA020.170	617	2435	1286	1185	793	1537	1812	965	950	2720	70	1995	1541	988	1682	1702
1071CMT015.180	788	1171	1814	1349	1195	1404	1887	1051	1525	2400	212	2424	1228	1110	898	1815
421CNA045.174	638	1872	1244	1538	838	1342	1937	1095	1092	2713	38	2230	1540	1080	1263	1809
233CMT039.169	597	1888	1274	1701	773	1409	1784	1001	1073	2877	25	2158	1486	1064	1245	1914
223CMT028.169	597	1888	1274	1701	773	1409	1784	1001	1073	2877	25	2158	1486	1064	1245	1914
963CMT019.177	1023	1674	1857	1202	1216	1345	1724	1010	1612	2235	216	1853	1440	1030	1266	1559
437CMT039.172	666	1719	1542	1532	917	1337	1696	940	1107	2980	33	1949	1614	986	1227	1987
999CNA012.179	680	2045	1299	1377	964	1704	1601	1024	1107	2721	113	1854	1575	1005	1274	1870
1323CNA009.179	680	2045	1299	1377	964	1704	1601	1024	1107	2721	113	1854	1575	1005	1274	1870
603CMT015.176	707	1845	1393	1410	1005	1705	1700	1100	1085	2625	42	1855	1287	1104	1538	1809
5CNA045.165	874	1658	2180	1029	1239	1334	1959	980	1737	2266	213	2035	1304	861	897	1558
509CMT002.173	832	1246	1837	1314	1236	1158	1901	1008	1470	2418	180	2437	1284	964	973	1859
1139CMT019.178	707	1672	1317	1744	995	934	1555	942	1098	3163	20	2247	1512	1060	1046	2073
825CMT013.178	707	1672	1317	1744	995	934	1555	942	1098	3163	20	2247	1512	1060	1046	2073
1187CNA009.178	707	1672	1317	1744	995	934	1555	942	1098	3163	20	2247	1512	1060	1046	2073
667CMT019.175	902	1412	1668	1374	1110	1378	1698	1030	1350	2570	135	2089	1336	1078	1256	1659
393CNA008.172	668	1689	1507	1518	901	1324	1685	923	1097	2953	42	1934	1609	979	1219	1966
293CNA045.172	668	1689	1507	1518	901	1324	1685	923	1097	2953	42	1934	1609	979	1219	1966
339CNA012.172	668	1689	1507	1518	901	1324	1685	923	1097	2953	42	1934	1609	979	1219	1966
621CMT007.175	585	1741	1405	1633	865	1354	1661	1016	1107	2905	74	2072	1379	996	1280	1940
889CMT015.179	739	1955	1245	1487	833	1259	1830	1042	1113	2729	26	2256	1530	901	1054	2002
35CMT020.166	596	2097	1412	1381	836	1370	1821	1096	1104	2819	45	2078	1464	1012	1133	1727
173CNA008.169	1113	1738	2759	974	1688	1224	1516	854	1835	2045	68	1419	1327	760	1104	1554
1215CMT020.180	624	1715	1413	1540	1090	1368	1621	1024	1120	2789	53	2326	1288	1036	1111	1840
1387CNA012.180	624	1715	1413	1540	1090	1368	1621	1024	1120	2789	53	2326	1288	1036	1111	1840
2075CNA004.180	624	1715	1413	1540	1090	1368	1621	1024	1120	2789	53	2326	1288	1036	1111	1840
1607CNA008.180	624	1715	1413	1540	1090	1368	1621	1024	1120	2789	53	2326	1288	1036	1111	1840
1597CMT008.180	624	1715	1413	1540	1090	1368	1621	1024	1120	2789	53	2326	1288	1036	1111	1840
165CMT013.168	800	1655	1530	1377	1003	1483	1571	949	1254	2961	296	2112	1262	928	1034	1662
709CNA012.177	664	2590	1233	1205	862	1514	1740	886	1072	2418	76	1990	1497	963	1444	1717
657CMT024.179	1006	1870	2087	1562	1338	1059	1470	783	1425	2455	35	1785	1329	894	961	1797
[truncated: 9,773 more rows]
