# Supplementary material for: Maize (Zea mays L.) genome size indicated by 180-bp knob abundance is associated with flowering time
Source: Sci Rep. 2017 Jul 20;7:5954. doi: 10.1038/s41598-017-06153-8 (PMC5519714; doi:10.1038/s41598-017-06153-8)
Supplement: Supplementary file 5 — Table S4 [file 41598_2017_6153_MOESM5_ESM.xlsx]

## Sheet: Flowering time
Table S4.Flowering time for tropical and temperate inbred maize lines
Inbred lines	Ecotype	Origin	DTA in tropical region	DTS in tropical region	DTA in temperate region	DTS in temperate region	ASI in tropical region	ASI in temperate region	PRDTA	PRDTS	Genome Size (pg/2C)
Duzi	tropical	China	63	64	80	84	1	4	17	20	5.6581
ShuangM9	tropical	China	66	70	95	105	4	NA	29	35	5.7617
Sichuandifangzhongzhi	tropical	China	49	51	70	72	2	2	21	21	5.4152
CML31	tropical	CIMMYT	69	69	95	97	0	2	26	28	5.7827
CML114	tropical	CIMMYT	64	69	72	74	5	2	8	5	5.5461
CML116	tropical	CIMMYT	64	67	73	76	3	3	9	9	5.4761
CML118	tropical	CIMMYT	64	67	80	85	3	5	16	18	5.7827
CML122	tropical	CIMMYT	68	69	80	85	1	5	12	16	5.6875
CML130	tropical	CIMMYT	61	63	78	78	2	0	17	15	5.6112
CML134	tropical	CIMMYT	61	69	73	75	NA	2	12	6	5.7799
CML139	tropical	CIMMYT	64	68	81	85	4	4	17	17	5.5664
CML162	tropical	CIMMYT	66	68	83	86	2	3	17	18	6.0074
CML169	tropical	CIMMYT	75	78	94	99	3	5	19	21	5.8835
CML172	tropical	CIMMYT	69	72	84	87	3	3	15	15	5.922
CML191	tropical	CIMMYT	64	67	79	80	3	1	15	13	6.0123
CML283	tropical	CIMMYT	70	70	89	95	0	6	19	25	5.9304
CML304	tropical	CIMMYT	75	78	84	88	3	4	9	10	5.6441
CML312SR	tropical	CIMMYT	70	71	83	85	1	2	13	14	5.691
CML312SRQ=[[(CLQ-RCWQ83xCML312SR)xCML312SR]xCML312SR)]-15-1-BBB	tropical	CIMMYT	67	66	85	84	1	1	18	18	5.47302
CML325	tropical	CIMMYT	63	66	76	78	3	2	13	12	5.7211
CML364	tropical	CIMMYT	70	71	91	97	1	6	21	26	5.9276
CML415	tropical	CIMMYT	70	70	80	85	0	5	10	15	5.5594
CML454	tropical	CIMMYT	70	70	98	102	0	4	28	32	5.6315
CML470	tropical	CIMMYT	63	63	82	84	0	2	19	21	5.789
CML473	tropical	CIMMYT	58	59	84	89	1	5	26	30	5.4698
CML486	tropical	CIMMYT	69	72	84	89	3	5	15	17	5.5748
[CML198/LPSC3H144-1-2-2-2-2-#-BB]-1-4-1-1-4-B*4-B-B-B	tropical	China	77	78	NA	106	1	NA	NA	28	5.9437
[CML199/[EV7992#/EV8449-SR]C1F2-334-1(OSU8i)-6-3-Sn]-B-23-2-2-B*4-B-B-B	tropical	China	69	70	84	87	1	3	15	17	5.8814
[CML312/[TUXPSEQ]C1F2/P49-SR]F2-45-3-2-1-BB//INTA-F2-192-2-1-1-1-BBBB]-1-5-1-1-1-BBB-B-B-B	tropical	China	66	70	80	80	4	0	14	10	5.5692
[CML444/CML395//DTPWC8F31-1-1-2-2-BB]-4-2-2-1-1-BB-B-B-B	tropical	China	77	78	91	94	1	3	14	16	5.9997
[CML444/CML395//DTPWC8F31-1-1-2-2-BB]-4-2-2-1-2-BB-B-B-B	tropical	China	66	70	91	104	4	NA	25	34	5.8709
CML311/MBR C3 BC F23-1-2-1-B-B-B	tropical	China	67	70	88	94	3	6	21	24	5.6539
CML311/MBR C3 BC F3-1-1-2-B-B	tropical	China	65	69	80	84	4	4	15	15	5.4866
CML311/MBR C3 BC F43-2-1-1-B-B-B	tropical	China	77	71	84	85	6	1	7	14	5.7001
CML311/MBR C3 BC F65-1-2-2-B-B-B	tropical	China	71	72	84	85	1	1	13	13	5.8058
CML311/MBR C3 BC F95-2-2-1-B-B-B	tropical	China	68	69	83	86	1	3	15	17	5.9773
CML380xMBR/MDR C3 BC F21-1-1-2-B-B-B-B-3-1-B-B-B	tropical	China	68	71	78	75	3	3	10	4	5.8639
(CUBA/GUAD C1 F27-4-3-3-B-1-Bx[KILIMA ST94A]-30/MSV-03-2-10-B-2-B-B)-160-1-B-3-B	tropical	China	66	69	82	85	3	3	16	16	5.7071
[(SML*SMQPM)*(MTL*SMQPM)]F1S6-1-25-BB-1-B	tropical	China	74	77	82	91	3	NA	8	14	5.7246
[[MSRXPOOL9]C1F2-176-4-7-X-1-B/CML206]-5-2-3-1-BBBBB-B-B-B	tropical	China	58	60	75	78	2	3	17	18	5.6238
[LZ956441/LZ966205]-B-3-4-4-B-5-BBBBB-B-B-B	tropical	China	69	71	84	86	2	2	15	15	5.9143
[MSRXPOOL9]C1F2-205-1(OSU23i)-5-3-X-X-1-B//EV7992/EV8449...-3-2-2-1-BBBBB-B-B-B	tropical	China	73	77	89	94	4	5	16	17	5.8968
20V-18	tropical	China	61	63	78	80	2	2	17	17	5.46735
622016-ZCN-2	tropical	China	65	70	76	80	5	4	11	10	5.9696
DTPW C9	tropical	China	69	69	80	84	0	4	11	15	6.0753
ECA-MOROSR( BC1)F2-7-ECAVEE7/PL15QPMC7SRC1F2//POOL15QPMSR-B-4-B-B	tropical	China	53	51	75	75	2	0	22	24	5.6756
La Posta Seq C7-F180-1-1-2-2-B-B-B	tropical	China	70	70	80	83	0	3	10	13	5.7323
MBR C5 BC F4-1-2-2-B-1-2-B	tropical	China	66	66	84	84	0	0	18	18	6.2412
P501SRc0-F2-47-3-1-1-B-B-B-B	tropical	China	73	75	98	101	2	3	25	26	5.7295
P591c41y2GENF3-1-1-2-B-B-B	tropical	China	60	62	86	92	2	6	26	30	5.8471
PAZM 6053	tropical	China	66	67	86	93	1	7	20	26	6.1873
RDOM 330	tropical	China	71	70	94	99	1	5	23	29	5.7666
VL0510821	tropical	China	62	63	79	79	1	0	17	16	5.8282
VL0512442	tropical	China	73	73	88	89	0	1	15	16	5.9185
VL0512452	tropical	China	69	71	94	105	2	NA	25	34	5.6917
VL0512464	tropical	China	69	71	101	103	2	2	32	32	5.6315
VL05128	tropical	China	71	73	79	79	2	0	8	6	5.5468
VL05353	tropical	China	67	69	84	86	2	2	17	17	6.0053
VL05561	tropical	China	71	71	88	86	0	2	17	15	5.8499
VL0558	tropical	China	71	72	80	81	1	1	9	9	5.6189
VL056942	tropical	China	57	61	76	76	4	0	19	15	5.8786
VL062785	tropical	China	66	66	91	95	0	4	25	29	5.6672
VL06382	tropical	China	66	66	84	86	0	2	18	20	5.5755
CML69	tropical	CIMMYT	66	69	84	89	3	5	18	20	5.3935
CML509	tropical	CIMMYT	58	61	88	99	3	NA	30	38	5.5433
VL054881	tropical	China	66	66	98	99	0	1	32	33	5.5587
VL05616	tropical	China	66	67	78	79	1	1	12	12	5.5916
[DRB-F2-180-2/DRB-3-4-1]-X-6-1-3-BB-2-BBBBBB-B-B-B	tropical	China	68	72	77	86	4	NA	9	14	5.614
Pool 21 x Pool 22	tropical	China	60	63	84	95	3	NA	24	32	5.6756
DTPY C9	tropical	China	62	62	88	95	0	7	26	33	5.7953
VL058454	tropical	China	68	70	91	96	2	5	23	26	5.8338
CML480	tropical	CIMMYT	71	73	84	88	2	4	13	15	5.8492
VL052	tropical	China	73	73	98	103	0	5	25	30	5.8541
CML229	tropical	CIMMYT	67	68	98	105	1	7	31	37	5.9199
LX9801	temperate	China	56	56	77	80.5	0	3.5	21	24.5	5.3837
53 xuan 3	temperate	China	60	62	83	85.5	2	2.5	23	23.5	5.5573
465	temperate	China	56	57	84	85	1	1	28	28	5.4474
8107	temperate	China	54	56	84.5	87.5	2	3	30.5	31.5	5.523
Dhuang212	temperate	China	52	54	84	85	2	1	32	31	5.1548
412	temperate	China	54	56	84	85	2	1	30	29	5.25
B84	temperate	China	60	63	87.5	90.5	3	3	27.5	27.5	5.7624
C649	temperate	China	56	57	83	87.5	1	4.5	27	30.5	5.3767
200B	temperate	China	66	70	88	90	4	2	22	20	5.7589
9046	temperate	China	57	59	89	98.5	2	NA	32	39.5	5.6161
CA339	temperate	China	63	67	93	97	4	4	30	30	5.6637
B234	temperate	China	60	62	85.5	87.5	2	2	25.5	25.5	5.4775
888-9	temperate	China	60	62	87	88.5	2	1.5	27	26.5	5.5489
DH34	temperate	China	62	63	86.5	91.5	1	5	24.5	28.5	5.4782
434	temperate	China	56	57	84.5	88	1	3.5	28.5	31	5.2605
CA091	temperate	China	58	62	84	87.5	4	3.5	26	25.5	5.5258
CN165	temperate	China	63	68	84.5	86.5	5	2	21.5	18.5	5.4628
698-3	temperate	China	66	67	85	87.5	1	2.5	19	20.5	5.7946
Dong46	temperate	China	55	57	89	92.5	2	3.5	34	35.5	5.5825
C8605-2	temperate	China	60	62	86.5	93	2	6.5	26.5	31	5.4817
2002F17	temperate	China	54	55	82	85	1	3	28	30	5.5608
C416	temperate	China	58	63	84.5	86	5	1.5	26.5	23	5.3067
Mo17	temperate	China	53	56	82.5	85	3	2.5	29.5	29	5.5468
501	temperate	China	60	63	88	89	3	1	28	26	5.5762
BИP44	temperate	China	54	56	85	87	2	2	31	31	5.4271
B73	temperate	China	63	67	83	84	4	1	20	17	5.6315
706 fu	temperate	China	56	58	85.5	88.5	2	3	29.5	30.5	5.3956
ES40	temperate	China	65	67	77.5	80.5	2	3	12.5	13.5	5.2892
F42	temperate	USA	61	62	77.5	78.5	1	1	16.5	16.5	5.2087
4F1	temperate	China	58	60	85	87.5	2	2.5	27	27.5	5.6469
832	temperate	China	63	67	85.5	88.5	4	3	22.5	21.5	5.4131
31778	temperate	China	54	57	87	87	3	0	33	30	5.7568
8902	temperate	China	59	60	85.5	87	1	1.5	26.5	27	5.418
CA335	temperate	China	60	61	87.5	89.5	1	2	27.5	28.5	6.1201
5311	temperate	China	57	58	85	87	1	2	28	29	5.5706
PH4CV	temperate	China	58	58	84.5	85.5	0	1	26.5	27.5	5.2682
Ji 419	temperate	China	56	57	83	87	1	4	27	30	5.1807
3189	temperate	China	58	59	86.5	92.5	1	6	28.5	33.5	5.3928
CA112	temperate	China	54	54	84	86.5	0	2.5	30	32.5	5.4467
H152	temperate	China	57	59	84	85.5	2	1.5	27	26.5	5.6567
653	temperate	China	62	63	88	94	1	6	26	31	5.3172
D387	temperate	China	62	62	87.5	87.5	0	0	25.5	25.5	5.3711
Dan 340	temperate	China	57	59	92.5	94	2	1.5	35.5	35	5.5503
803	temperate	China	56	59	90.5	94.5	3	4	34.5	35.5	5.4208
CA156	temperate	China	60	62	88.5	90	2	1.5	28.5	28	5.5825
7537-1	temperate	China	56	56	84.5	86.5	0	2	28.5	30.5	5.5265
2002F22	temperate	China	53	53	82.5	85.5	0	3	29.5	32.5	5.6371
502	temperate	China	53	52	83.5	85.5	1	2	30.5	33.5	5.3193
PH6WC	temperate	China	59	60	87	92.5	1	5.5	28	32.5	5.3592
5 gong	temperate	China	58	60	85.5	92	2	6.5	27.5	32	5.8317
CAL70	temperate	China	62	63	89	88	1	1	27	25	5.3109
Huangzaosi	temperate	China	53	54	84	84.5	1	0.5	31	30.5	5.42556
81565	temperate	China	57	58	77.5	79	1	1.5	20.5	21	5.481
495	temperate	China	54	56	84	85.5	2	1.5	30	29.5	5.2486
PHN47	temperate	USA	54	56	77	80.5	2	3.5	23	24.5	5.6896
835	temperate	China	57	57	87	89.5	0	2.5	30	32.5	5.4243
W8304	temperate	USA	55	56	76	76.5	1	0.5	21	20.5	5.3277
FR19	temperate	USA	66	67	78	81	1	3	12	14	5.5181
793	temperate	USA	54	54	75.5	78.5	0	3	21.5	24.5	5.1156
Ji853	temperate	China	56	58	80	81.5	2	1.5	24	23.5	5.3858
CA375	temperate	China	60	63	91.5	92	3	0.5	31.5	29	5.6056
Nan21-3	temperate	China	58	62	81	83	4	2	23	21	5.6483
D185	temperate	China	57	57	84	84.5	0	0.5	27	27.5	5.4033
Si287	temperate	China	54	54	79.5	83	0	3.5	25.5	29	5.4992
764	temperate	USA	57	58	80.5	81	1	0.5	23.5	23	5.4215
Han21	temperate	China	60	61	81.5	82	1	0.5	21.5	21	5.6518
Qi205	temperate	China	64	67	81.5	83.5	3	2	17.5	16.5	5.7099
Zheng22	temperate	China	52	52	79.5	82.5	0	3	27.5	30.5	5.1471
CN962	temperate	China	49	49	82.5	87	0	4.5	33.5	38	5.3837
Zhao835	temperate	China	NA	NA	80	85.5	NA	5.5	NA	NA	5.5783
NS701	temperate	China	58	58	79.5	81.5	0	2	21.5	23.5	5.5797
7379-2	temperate	China	52	53	82	86	1	4	30	33	5.3599
LH51	temperate	USA	50	55	73	74.5	5	1.5	23	19.5	5.3592
273	temperate	China	57	58	77	80.5	1	3.5	20	22.5	5.5076
698-1	temperate	China	60	63	77.5	79	3	1.5	17.5	16	5.7554
634-11511	temperate	China	58	61	77.5	81	3	3.5	19.5	20	5.7295
R09	temperate	China	63	66	78.5	80	3	1.5	15.5	14	5.6546
FAPW	temperate	USA	58	60	78.5	83	2	4.5	20.5	23	5.3018
PHG83	temperate	USA	57	60	79.5	80	3	0.5	22.5	20	5.3172
LH132	temperate	USA	54	57	79.5	81	3	1.5	25.5	24	5.3109
Tie7922	temperate	China	56	57	80.5	81	1	0.5	24.5	24	5.6714
Qi319	temperate	China	54	57	82	84	3	2	28	27	5.5559
407	temperate	China	54	57	83	86	3	3	29	29	5.3557
6523	temperate	China	48	48	84	88	0	4	36	40	5.3123
812	temperate	China	59	62	95.5	101.5	3	6	36.5	39.5	5.4299
