# Supplementary material for: Maize (Zea mays L.) genome size indicated by 180-bp knob abundance is associated with flowering time
Source: Sci Rep. 2017 Jul 20;7:5954. doi: 10.1038/s41598-017-06153-8 (PMC5519714; doi:10.1038/s41598-017-06153-8)
Supplement: Supplementary file 6 — Table S5 [file 41598_2017_6153_MOESM6_ESM.xlsx]

## Sheet: Inbred lines of GWAS
Table S5. Inbred lines of GWAS
Name	14code	Origin	Genome size (pg/2C)
Mo17	14HF0142	China	5.5468
32	14HF0278	China	5.5636
178	14HF0280	China	5.8471
273	14HF0282	China	5.5076
374	14HF0283	China	5.1303
407	14HF0284	China	5.3557
412	14HF0285	China	5.25
434	14HF0289	China	5.2605
465	14HF0291	China	5.4474
495	14HF0293	China	5.2486
501	14HF0294	China	5.5762
502	14HF0295	China	5.3193
653	14HF0297	China	5.3172
803	14HF0300	China	5.4208
812	14HF0301	China	5.4299
832	14HF0302	China	5.4131
835	14HF0303	China	5.4243
3189	14HF0306	China	5.3928
5311	14HF0312	China	5.5706
6523	14HF0314	China	5.3123
8107	14HF0318	China	5.523
8129	14HF0319	China	5.3347
8902	14HF0321	China	5.418
9046	14HF0322	China	5.6161
48-2	14HF0324	China	5.4026
31778	14HF0325	China	5.7568
7379-2	14HF0330	China	5.3599
7537-1	14HF0331	China	5.5265
2002F17	14HF0333	China	5.5608
2002F22	14HF0334	China	5.6371
200B	14HF0335	China	5.7589
4F1	14HF0337	China	5.6469
53 xuan 3	14HF0339	China	5.5573
5 gong	14HF0340	China	5.8317
634-11511	14HF0341	China	5.7295
698-1	14HF0343	China	5.7554
698-3	14HF0344	China	5.7946
706 fu	14HF0345	China	5.3956
888-9	14HF0346	China	5.5489
B234	14HF0349	China	5.4775
B84	14HF0351	China	5.7624
BИP44	14HF0353	China	5.4271
C416	14HF0356	China	5.3067
C649	14HF0357	China	5.3767
C8605-2	14HF0358	China	5.4817
CA091	14HF0360	China	5.5258
CA112	14HF0361	China	5.4467
CA156	14HF0362	China	5.5825
CA335	14HF0363	China	6.1201
CA339	14HF0364	China	5.6637
CA375	14HF0365	China	5.6056
CAL70	14HF0366	China	5.3109
CN165(baochixi)	14HF0367	China	5.4628
CN962	14HF0368	China	5.3837
D185	14HF0372	China	5.4033
D387	14HF0373	China	5.3711
DH34	14HF0374	China	5.4782
Dong46	14HF0362	China	5.5825
Dhuang212	14HF0377	China	5.1548
E28	14HF0378	China	5.292
ES40	14HF0379	China	5.2892
H152	14HF0384	China	5.6567
LX9801	14HF0368	China	5.3837
PH6WC	14HF0416	China	5.3592
PHN47	14HF0418	USA	5.6896
R08	14HF0423	China	5.4411
R09	14HF0424	China	5.6546
RP125	14HF0425	China	5.4929
W8304	14HF0437	USA	5.3277
Zhao835	14HF0445	China	5.5783
Chuan 29♀	14HF0458	China	5.8625
Cixibainuo	14HF0460	China	5.5748
Dan 340	14HF0463	China	5.5503
Duzi	14HF0476	China	5.6581
Han 21	14HF0483	China	5.6518
HuangC	14HF0285	China	5.25
Huangzaosi	14HF0490	China	5.42556
Ji 853	14HF0506	China	5.3858
Jiao 51	14HF0511	China	5.2661
Lan21-3	14HF0542	China	5.6483
Qi205	14HF0548	China	5.7099
Qi319	14HF0551	China	5.5559
ShuangM9	14HF0561	China	5.7617
Si287	14HF0565	China	5.4992
Sichuandifangzhongzhi	14HF0572	China	5.4152
Silunuo	14HF0573	China	5.5216
Tie7922	14HF0580	China	5.6714
Zheng22	14HF0600	China	5.1471
P1	14HF1163	CIMMYT	5.7925
CML31	14HF1377	CIMMYT	5.7827
CML84	14HF0361	China	5.4467
CML85	14HF1384	CIMMYT	5.8513
CML96	14HF1386	CIMMYT	5.7029
CML99	14HF0483	China	5.6518
CML114	14HF1390	CIMMYT	5.5461
CML116	14HF1392	CIMMYT	5.4761
CML118	14HF1377	CIMMYT	5.7827
CML122	14HF1395	CIMMYT	5.6875
CML130	14HF1397	CIMMYT	5.6112
CML133	14HF1398	CIMMYT	6.0221
CML134	14HF1399	CIMMYT	5.7799
CML139	14HF1401	CIMMYT	5.5664
CML162	14HF1406	CIMMYT	6.0074
CML169	14HF1410	CIMMYT	5.8835
CML172	14HF1413	CIMMYT	5.922
CML191	14HF1414	CIMMYT	6.0123
CML192	14HF1415	CIMMYT	5.894
CML202	14HF1416	CIMMYT	5.9038
CML206	14HF1417	CIMMYT	5.7015
CML283	14HF1430	CIMMYT	5.9304
CML304	14HF1438	CIMMYT	5.6441
CML312SR	14HF1441	CIMMYT	5.691
CML312SRQ=[[(CLQ-RCWQ83xCML312SR)xCML312SR]xCML312SR)]-15-1-BBB	14HF1442	CIMMYT	5.47302
CML319	14HF1443	CIMMYT	5.4201
CML325	14HF1446	CIMMYT	5.7211
CML328	14HF1448	CIMMYT	5.628
CML330	14HF1449	CIMMYT	5.4936
CML364	14HF1461	CIMMYT	5.9276
CML411	14HF1475	CIMMYT	5.4138
CML415	14HF1476	CIMMYT	5.5594
CML418	14HF1477	CIMMYT	5.7155
CML428	14HF1480	CIMMYT	5.8478
CML454	14HF1490	CIMMYT	5.6315
CML465	14HF1491	CIMMYT	5.5349
CML470	14HF1493	CIMMYT	5.789
CML473	14HF1494	CIMMYT	5.4698
CML479	14HF1495	CIMMYT	5.7869
CML486	14HF0460	China	5.5748
[CML159/[CML159/[MSRXPOOL9]C1F2-205-1(OSU23i)-5-3-X-X-1-BB]F2-3sx]-8-1-1-BB-1-B	14HF1415	CIMMYT	5.894
[CML198/LPSC3H144-1-2-2-2-2-#-BB]-1-4-1-1-4-B*4-B-B-B	14HF1713	China	5.9437
[CML199/[EV7992#/EV8449-SR]C1F2-334-1(OSU8i)-6-3-Sn]-B-23-2-2-B*4-B-B-B	14HF1715	China	5.8814
[CML312/[TUXPSEQ]C1F2/P49-SR]F2-45-3-2-1-BB//INTA-F2-192-2-1-1-1-BBBB]-1-5-1-1-1-BBB-B-B-B	14HF1716	China	5.5692
[CML389/CML176]-B-29-2-2-B*5	14HF1728	China	6.0529
[CML444/CML395//DTPWC8F31-1-1-2-2-BB]-4-2-2-1-1-BB-B-B-B	14HF1735	China	5.9997
[CML444/CML395//DTPWC8F31-1-1-2-2-BB]-4-2-2-1-2-BB-B-B-B	14HF1736	China	5.8709
CML311/MBR C3 BC F23-1-2-1-B-B-B	14HF1748	China	5.6539
CML311/MBR C3 BC F3-1-1-2-B-B	14HF1752	China	5.4866
CML311/MBR C3 BC F43-2-1-1-B-B-B	14HF1754	China	5.7001
CML311/MBR C3 BC F65-1-2-2-B-B-B	14HF1755	China	5.8058
CML311/MBR C3 BC F95-2-2-1-B-B-B	14HF1756	China	5.9773
CML380xMBR/MDR C3 BC F21-1-1-2-B-B-B-B-3-1-B-B-B	14HF1763	China	5.8639
CML445/CML144//CML159//POOL15QPMSR-B-55-B-B	14HF1769	China	5.9003
(CUBA/GUAD C1 F27-4-3-3-B-1-Bx[KILIMA ST94A]-30/MSV-03-2-10-B-2-B-B)-160-1-B-3-B	14HF1833	China	5.7071
[(SML*SMQPM)*(MTL*SMQPM)]F1S6-1-25-BB-1-B	14HF1965	China	5.7246
[[MSRXPOOL9]C1F2-176-4-7-X-1-B/CML206]-5-2-3-1-BBBBB-B-B-B	14HF1969	China	5.6238
[DTPWC8F31-4-2-1-6/CML444//ZM521B-66-4-1-1-1-BB]-3-2-1-B-B-B	14HF1977	China	5.8464
[Ent320:92SEW2-77/[DMRESR-W]EarlySel-#I-2-4-B/CML386]-B-11-3-B-2-#-B*4	14HF1981	China	5.7897
[LZ956441/LZ966205]-B-3-4-4-B-5-BBBBB-B-B-B	14HF1988	China	5.9143
[MSRXPOOL9]C1F2-205-1(OSU23i)-5-3-X-X-1-B//EV7992/EV8449...-3-2-2-1-BBBBB-B-B-B	14HF1999	China	5.8968
20V-18	14HF2019	China	5.4061
622016-ZCN-2	14HF2028	China	5.9696
Cuba/Guad C3 F53-3-1-1-B-B-B	14HF2214	China	5.3333
DTPW C9	14HF2243	China	6.0753
ECA-MOROSR( BC1)F2-7-ECAVEE7/PL15QPMC7SRC1F2//POOL15QPMSR-B-4-B-B	14HF2311	China	5.6756
H-16	14HF2334	China	5.8002
La Posta Seq C7-F180-1-1-2-2-B-B-B	14HF2358	China	5.7323
La Posta Seq C7-F64-2-6-1-2-B-B-B	14HF1410	CIMMYT	5.8835
MBR C5 BC F4-1-2-2-B-1-2-B	14HF2406	China	6.2412
MBR/MDR C3 BC F1-1-1-1-B-3-2-B	14HF2410	China	5.7512
P501SRc0-F2-47-3-1-1-B-B-B-B	14HF0341	China	5.7295
P591c41y2GENF3-1-1-2-B-B-B	14HF0280	China	5.8471
PAZM 6053	14HF2491	China	6.1873
RDOM 330	14HF2505	China	5.7666
VL0510821	14HF2529	China	5.8282
VL0512442	14HF2531	China	5.9185
VL0512452	14HF2532	China	5.6917
VL0512464	14HF1490	CIMMYT	5.6315
VL05128	14HF0142	China	5.5468
VL05353	14HF2537	China	6.0053
VL05561	14HF2545	China	5.8499
VL0558	14HF2546	China	5.6189
VL05610	14HF2547	China	5.8107
VL056942	14HF2550	China	5.8786
VL062785	14HF2555	China	5.6672
VL06382	14HF2556	China	5.5755
