# Supplementary material for: Maize (Zea mays L.) genome size indicated by 180-bp knob abundance is associated with flowering time
Source: Sci Rep. 2017 Jul 20;7:5954. doi: 10.1038/s41598-017-06153-8 (PMC5519714; doi:10.1038/s41598-017-06153-8)
Supplement: Supplementary file 7 — Table S6 [file 41598_2017_6153_MOESM7_ESM.csv]

rs#	alleles	chrom	pos	strand	assembly#	center	protLSID	assayLSID	panelLSID	QCcode	14HF2556	14HF2555	14HF2550	14HF2546	14HF2545	14HF2537	14HF2534	14HF2533	14HF2532	14HF2531	14HF2529	14HF2505	14HF2491	14HF2489	14HF2467	14HF2410	14HF2406	14HF2372	14HF2358	14HF2334	14HF2311	14HF2243	14HF2214	14HF2028	14HF2019	14HF1999	14HF1988	14HF1981	14HF1977	14HF1969	14HF1965	14HF1833	14HF1769	14HF1763	14HF1756	14HF1755	14HF1754	14HF1752	14HF1748
AX-90649714	T/C	1	127822	+	NA	NA	NA	NA	NA	NA	T	T	T	T	T	T	T	T	T	T	T	T	T	T	N	T	T	T	T	T	T	T	T	T	T	C	T	C	C	T	T	T	T	T	T	T	T	T	T
AX-91453494	A/C	1	275095	+	NA	NA	NA	NA	NA	NA	C	A	A	A	C	A	A	A	A	A	A	A	A	A	N	A	A	A	A	A	A	A	A	A	A	A	C	A	A	A	A	A	A	A	A	A	A	A	A
AX-90649767	A/G	1	324832	+	NA	NA	NA	NA	NA	NA	A	N	A	A	A	N	A	A	G	A	A	A	A	A	N	A	A	A	A	A	A	A	A	A	A	A	A	G	A	N	N	A	A	A	A	A	A	A	G
AX-91333304	G/A	1	333078	+	NA	NA	NA	NA	NA	NA	G	A	G	G	G	G	G	G	G	G	G	A	G	G	N	G	A	G	G	G	N	G	A	G	G	G	G	G	G	G	G	G	G	A	G	G	G	G	G
AX-90649761	G/T	1	388189	+	NA	NA	NA	NA	NA	NA	T	G	G	G	T	G	G	G	G	G	G	G	G	G	N	G	G	G	G	G	G	G	G	G	G	G	T	G	G	G	G	G	G	G	G	G	G	G	G
AX-90649822	C/T	1	625270	+	NA	NA	NA	NA	NA	NA	T	C	C	C	T	T	C	T	C	C	C	C	C	T	T	C	C	C	C	C	C	C	C	C	C	C	T	C	C	C	C	T	T	C	C	C	C	T	C
AX-90649848	T/C	1	648669	+	NA	NA	NA	NA	NA	NA	C	N	N	C	C	C	T	C	T	N	C	N	C	C	T	C	N	C	C	C	T	N	N	T	C	C	C	T	T	T	T	C	C	N	N	C	C	C	N
AX-86239162	A/G	1	668012	+	NA	NA	NA	NA	NA	NA	A	A	A	G	A	A	A	A	A	A	G	A	G	A	A	G	A	G	G	G	A	A	A	A	G	A	A	A	A	A	A	A	A	A	A	A	A	A	A
AX-90649838	T/C	1	683368	+	NA	NA	NA	NA	NA	NA	T	T	T	T	T	T	T	T	T	T	C	T	C	T	T	C	T	T	T	T	T	T	T	T	C	T	T	T	T	T	T	T	T	T	T	T	T	T	T
AX-90649924	G/T	1	983240	+	NA	NA	NA	NA	NA	NA	T	T	T	T	T	T	G	T	G	T	G	T	G	G	T	G	T	T	G	G	T	T	T	G	G	T	T	G	G	G	G	T	T	T	T	T	T	T	T
AX-90649942	T/C	1	1007183	+	NA	NA	NA	NA	NA	NA	C	T	T	C	C	C	C	C	C	T	C	T	C	T	T	C	T	C	C	C	C	T	T	C	N	C	T	T	C	T	C	C	C	T	N	T	T	C	T
AX-90649960	A/G	1	1026947	+	NA	NA	NA	NA	NA	NA	A	A	A	A	A	A	A	A	A	A	A	A	A	A	A	A	A	A	G	G	G	A	A	A	A	A	A	A	A	A	A	A	A	A	A	A	A	A	A
AX-90649927	G/A	1	1099053	+	NA	NA	NA	NA	NA	NA	G	G	G	G	G	G	G	G	G	G	G	G	G	G	G	G	G	G	G	G	G	G	G	G	G	G	G	G	G	G	G	G	G	G	G	G	G	G	G
AX-91453628	G/A	1	1128822	+	NA	NA	NA	NA	NA	NA	G	G	G	G	G	N	G	A	G	G	G	G	G	G	G	G	G	G	N	A	A	G	G	G	G	A	G	G	G	G	G	A	A	G	N	G	G	N	G
AX-90649987	G/A	1	1148744	+	NA	NA	NA	NA	NA	NA	A	G	G	G	A	G	G	G	A	G	A	G	A	G	G	A	G	G	G	G	G	G	G	A	A	G	G	G	G	A	A	G	G	G	G	G	G	G	G
AX-86284486	C/T	1	1167803	+	NA	NA	NA	NA	NA	NA	T	C	C	C	T	C	C	C	T	C	C	C	C	C	T	C	C	C	T	T	T	C	C	C	C	T	C	C	C	T	T	C	C	C	C	C	C	C	C
AX-90649973	G/A	1	1198997	+	NA	NA	NA	NA	NA	NA	A	G	G	G	A	G	G	G	A	G	G	G	G	G	A	G	G	G	A	A	A	G	G	G	G	A	G	G	G	A	A	G	G	G	G	G	G	G	G
AX-91453639	A/G	1	1201149	+	NA	NA	NA	NA	NA	NA	G	A	A	A	G	A	A	A	G	A	A	A	A	A	G	A	A	A	G	G	G	A	A	A	A	G	A	A	A	G	G	A	A	A	A	A	A	A	A
AX-91453648	C/T	1	1260408	+	NA	NA	NA	NA	NA	NA	N	C	C	T	C	C	T	C	C	C	T	C	T	T	C	T	C	T	T	T	T	C	C	T	T	C	T	C	T	C	C	C	C	C	C	C	C	C	C
AX-90650028	G/A	1	1322900	+	NA	NA	NA	NA	NA	NA	A	G	G	G	A	G	G	G	A	G	G	G	G	G	A	N	G	G	G	G	G	G	G	G	G	A	G	G	G	A	A	G	G	G	G	G	G	G	G
AX-90650064	C/A	1	1491139	+	NA	NA	NA	NA	NA	NA	C	C	C	C	C	C	C	C	C	C	A	C	A	A	A	A	C	C	C	C	A	C	C	A	A	A	A	C	C	C	C	C	C	C	C	C	C	C	C
AX-86284490	C/T	1	1746768	+	NA	NA	NA	NA	NA	NA	N	C	C	N	C	C	T	C	C	C	C	C	T	C	C	T	T	C	C	C	C	C	T	C	N	T	C	C	C	C	C	C	C	C	N	C	C	C	T
AX-91453725	A/G	1	1762060	+	NA	NA	NA	NA	NA	NA	A	G	A	G	A	G	A	G	G	G	G	G	A	N	G	A	A	G	G	G	G	G	A	N	A	N	N	G	G	G	G	G	G	G	A	A	A	G	A
AX-86283084	C/A	1	1773938	+	NA	NA	NA	NA	NA	NA	C	C	N	C	C	C	C	C	A	C	A	C	C	C	C	C	C	C	C	C	A	C	C	A	C	C	A	C	C	C	A	A	C	A	A	A	A	A	C
AX-91453734	G/T	1	1803560	+	NA	NA	NA	NA	NA	NA	T	G	G	G	T	G	G	G	G	G	T	T	G	T	G	G	T	G	G	G	T	N	G	G	G	T	G	T	G	T	G	G	G	G	G	G	G	G	G
AX-90650194	A/G	1	1909376	+	NA	NA	NA	NA	NA	NA	N	A	N	N	N	A	A	N	G	A	A	G	A	G	G	A	A	G	N	N	A	A	A	G	N	A	A	G	G	A	G	A	A	A	A	A	A	A	A
AX-91453527	A/G	1	1930848	+	NA	NA	NA	NA	NA	NA	N	A	A	G	N	A	A	A	G	A	A	G	A	G	G	A	A	G	N	N	A	A	A	G	N	A	A	G	G	A	G	A	A	A	A	A	A	A	A
AX-90650192	T/C	1	1959866	+	NA	NA	NA	NA	NA	NA	C	C	T	T	C	T	T	T	C	N	C	C	C	C	C	C	T	C	T	T	C	N	T	T	T	T	T	C	C	C	C	C	T	C	T	T	T	T	T
AX-90650228	T/C	1	2016467	+	NA	NA	NA	NA	NA	NA	C	C	C	C	C	C	T	C	C	T	T	C	T	C	C	T	T	C	T	T	T	C	T	T	C	T	T	C	C	C	C	C	C	C	C	C	T	T	C
AX-123945718	A/G	1	2039793	+	NA	NA	NA	NA	NA	NA	G	G	G	G	G	G	G	G	G	G	G	G	G	G	A	G	G	G	G	A	G	G	A	A	G	A	A	A	A	A	A	A	A	G	G	A	G	A	A
AX-123945719	A/C	1	2039830	+	NA	NA	NA	NA	NA	NA	C	C	A	C	C	C	A	C	A	C	A	A	A	A	A	A	A	A	A	A	A	N	A	C	C	A	A	A	A	C	A	A	C	A	A	A	A	A	A
AX-86305960	T/G	1	2039864	+	NA	NA	NA	NA	NA	NA	T	T	T	T	T	T	T	T	G	T	T	T	T	T	T	T	T	G	T	T	T	T	T	T	T	T	T	T	T	T	G	T	T	T	T	T	T	T	T
AX-123945720	C/T	1	2039971	+	NA	NA	NA	NA	NA	NA	C	C	C	C	C	C	C	C	T	C	C	C	C	C	C	C	C	T	C	C	C	C	C	C	C	C	C	C	C	C	T	C	C	C	C	C	C	C	C
AX-90650226	G/A	1	2047054	+	NA	NA	NA	NA	NA	NA	G	G	G	G	G	G	G	G	G	G	A	A	G	A	G	G	A	G	G	G	A	A	G	G	G	G	A	A	A	G	G	A	G	A	G	G	A	A	G
AX-91453774	A/C	1	2087748	+	NA	NA	NA	NA	NA	NA	C	C	C	C	C	C	A	C	A	A	C	C	C	C	C	C	A	C	C	C	C	C	C	A	C	C	A	C	C	A	A	C	C	C	A	A	A	A	A
AX-123944356	C/A	1	2087962	+	NA	NA	NA	NA	NA	NA	A	C	A	A	A	A	A	A	A	C	C	A	A	A	C	A	C	A	A	A	A	N	C	C	C	A	C	A	C	C	C	A	A	A	C	C	C	C	C
AX-90591037	C/A	1	2096906	+	NA	NA	NA	NA	NA	NA	C	C	C	C	C	C	C	C	C	C	C	C	C	C	C	C	A	C	C	C	C	C	C	C	C	C	A	C	C	A	C	C	C	C	C	C	A	A	C
AX-91453819	A/C	1	2149501	+	NA	NA	NA	NA	NA	NA	A	C	C	C	A	A	C	A	C	C	C	N	C	A	C	C	A	A	C	C	A	N	A	N	N	A	A	A	A	A	A	C	A	C	C	C	A	A	A
AX-91453810	T/C	1	2185315	+	NA	NA	NA	NA	NA	NA	T	C	T	T	T	T	C	T	C	T	T	C	T	T	T	T	T	C	T	T	T	C	T	N	N	T	T	T	T	N	T	T	T	C	C	C	T	T	T
AX-86282515	A/G	1	2195336	+	NA	NA	NA	NA	NA	NA	G	G	G	G	G	A	A	A	G	G	A	G	G	G	G	G	A	A	A	A	A	G	A	A	G	G	A	G	G	A	A	G	A	G	A	A	A	A	G
AX-90607771	A/G	1	2210229	+	NA	NA	NA	NA	NA	NA	A	A	A	A	A	G	G	G	A	A	A	A	A	A	A	A	G	G	A	A	G	A	G	G	A	A	G	A	A	G	G	A	G	A	G	G	G	G	A
AX-91453825	G/A	1	2210906	+	NA	NA	NA	NA	NA	NA	A	A	A	A	A	G	G	G	A	A	G	A	A	A	A	A	G	G	G	G	G	A	G	G	A	A	G	A	A	G	G	A	G	A	G	G	G	G	A
AX-91453862	G/T	1	2428589	+	NA	NA	NA	NA	NA	NA	G	G	G	G	G	T	G	T	G	G	G	G	G	G	G	G	G	G	G	G	G	G	G	G	G	G	G	G	G	T	G	G	T	G	G	G	G	G	T
AX-90595801	T/C	1	2432072	+	NA	NA	NA	NA	NA	NA	C	C	T	C	C	C	T	C	T	T	C	C	T	T	T	C	T	T	C	C	T	T	C	T	T	C	T	T	T	C	C	T	C	T	T	T	C	T	C
AX-91203025	T/C	1	2470443	+	NA	NA	NA	NA	NA	NA	T	T	N	C	T	T	T	T	C	T	T	T	T	T	C	T	T	T	T	T	T	T	C	T	T	C	T	T	T	T	T	T	T	T	T	T	C	T	T
AX-90650365	C/T	1	2541628	+	NA	NA	NA	NA	NA	NA	C	C	C	C	C	C	C	C	C	T	T	T	C	C	C	T	C	T	C	C	T	C	C	C	C	C	C	C	C	T	C	C	C	C	C	C	C	C	C
AX-91197413	G/T	1	2601824	+	NA	NA	NA	NA	NA	NA	G	G	G	G	G	G	N	G	G	T	T	T	N	G	G	G	G	T	G	N	T	G	G	G	G	T	G	G	G	T	N	G	G	G	G	N	G	G	N
AX-90650398	T/C	1	2659838	+	NA	NA	NA	NA	NA	NA	C	C	C	T	N	C	N	C	T	T	T	T	N	N	C	C	C	T	C	C	T	C	T	T	T	N	C	C	C	T	T	C	C	C	C	C	T	C	C
AX-90648907	G/T	1	2691620	+	NA	NA	NA	NA	NA	NA	G	G	G	G	G	T	G	T	G	T	G	T	G	T	G	T	G	T	G	G	T	N	G	G	G	T	G	G	G	G	G	T	T	T	G	G	G	T	G
AX-90634740	C/T	1	2691656	+	NA	NA	NA	NA	NA	NA	C	C	N	C	C	C	T	C	T	C	C	C	T	C	C	C	T	C	C	C	C	C	C	T	C	C	T	C	C	C	C	C	C	C	T	T	T	C	C
AX-86261310	A/G	1	2727529	+	NA	NA	NA	NA	NA	NA	G	G	A	G	G	A	G	A	A	G	A	A	A	A	A	G	A	G	A	A	G	A	A	A	A	G	G	A	A	A	A	A	A	A	A	A	G	A	A
AX-90650439	A/G	1	2729477	+	NA	NA	NA	NA	NA	NA	A	A	A	A	A	G	A	G	A	A	A	A	A	A	A	A	A	A	A	A	A	N	A	A	A	A	G	A	A	A	A	A	G	A	A	A	A	A	A
AX-86327324	G/T	1	2742603	+	NA	NA	NA	NA	NA	NA	G	G	T	G	G	T	G	T	G	G	G	G	G	T	G	G	G	G	G	G	G	N	G	G	T	G	G	T	T	T	G	G	T	T	G	G	G	G	G
AX-91445036	G/A	1	2799806	+	NA	NA	NA	NA	NA	NA	A	A	G	G	A	G	A	G	G	G	G	G	G	G	G	G	G	G	G	G	G	G	G	A	G	G	G	G	G	G	G	G	G	G	G	G	A	G	G
AX-91453949	G/A	1	2842775	+	NA	NA	NA	NA	NA	NA	G	G	N	G	G	G	G	G	G	A	A	G	G	N	A	A	A	A	G	A	A	N	A	A	G	G	A	G	G	G	A	A	G	A	N	N	G	A	A
AX-86261315	A/C	1	2843728	+	NA	NA	NA	NA	NA	NA	A	A	A	C	A	A	A	A	C	C	A	C	C	C	C	C	A	C	C	C	C	N	C	A	C	A	A	A	C	C	C	C	A	A	C	C	A	C	A
AX-90630697	G/A	1	2937941	+	NA	NA	NA	NA	NA	NA	G	G	A	A	G	A	G	A	G	A	G	G	A	A	A	A	G	A	G	A	A	G	A	A	N	G	A	G	G	G	G	G	A	G	A	A	G	G	A
AX-90594557	C/T	1	2938315	+	NA	NA	NA	NA	NA	NA	C	C	T	T	C	T	C	T	C	T	C	C	T	T	T	T	C	T	C	T	T	C	T	T	T	C	T	C	C	C	C	C	T	C	T	T	C	C	T
AX-91386297	A/T	1	2941488	+	NA	NA	NA	NA	NA	NA	A	A	N	N	A	A	A	A	T	A	A	A	A	A	A	A	A	A	A	N	A	N	A	A	A	A	A	A	A	T	A	A	A	A	A	A	A	A	A
AX-91427472	A/G	1	2941639	+	NA	NA	NA	NA	NA	NA	A	A	G	G	A	G	A	G	A	G	G	G	G	G	G	G	G	G	A	G	G	A	G	G	G	A	G	A	G	A	A	A	G	G	G	G	N	A	G
AX-90641200	C/T	1	3025283	+	NA	NA	NA	NA	NA	NA	C	C	C	C	C	C	C	C	C	C	T	C	T	T	C	C	C	C	T	C	C	C	C	C	C	C	C	C	T	T	C	C	C	C	C	C	C	C	C
AX-86299657	T/G	1	3051634	+	NA	NA	NA	NA	NA	NA	T	T	T	T	T	T	T	T	T	T	T	T	G	T	T	T	T	T	T	T	T	N	T	G	T	T	T	G	T	T	G	T	T	T	T	T	T	T	T
AX-123944357	G/T	1	3078257	+	NA	NA	NA	NA	NA	NA	G	G	G	G	G	T	T	T	G	G	T	G	G	G	T	G	T	G	N	T	G	N	T	G	G	T	G	T	T	G	T	G	T	G	G	G	G	G	G
AX-90650562	G/T	1	3138306	+	NA	NA	NA	NA	NA	NA	G	G	T	N	G	T	G	G	T	G	T	G	T	G	T	G	G	N	G	T	G	G	G	G	T	G	G	G	T	T	G	N	G	G	T	T	T	N	T
AX-123944358	G/A	1	3138346	+	NA	NA	NA	NA	NA	NA	G	G	A	A	G	A	G	G	A	G	A	G	A	G	A	G	G	A	G	A	G	G	G	G	A	G	G	G	A	A	G	G	G	G	A	A	A	G	A
AX-116872590	T/C	1	3166873	+	NA	NA	NA	NA	NA	NA	T	T	T	N	T	T	N	T	T	T	T	T	C	T	C	T	T	T	N	C	T	T	T	T	T	T	T	T	C	C	T	T	T	T	T	T	T	T	T
AX-91454017	C/A	1	3180824	+	NA	NA	NA	NA	NA	NA	A	A	C	C	A	C	A	C	A	C	C	C	C	C	A	C	A	C	A	A	A	C	C	C	A	A	A	C	C	C	C	A	C	C	A	A	C	A	A
AX-123945682	T/C	1	3192090	+	NA	NA	NA	NA	NA	NA	C	C	T	T	C	T	C	T	C	T	T	T	T	T	C	T	C	T	C	C	C	T	T	T	N	C	C	T	T	T	T	C	T	T	C	C	T	C	C
AX-90650568	T/C	1	3234267	+	NA	NA	NA	NA	NA	NA	C	N	T	C	C	T	C	T	C	C	C	C	C	C	C	C	T	T	C	C	C	N	C	T	N	T	T	T	T	T	C	T	T	C	C	C	T	T	C
AX-91380366	C/T	1	3269383	+	NA	NA	NA	NA	NA	NA	T	T	C	T	T	C	T	C	T	T	T	T	T	T	T	T	C	N	T	T	T	N	T	C	N	C	C	C	C	C	T	C	C	T	T	T	C	C	T
AX-90604461	G/T	1	3406626	+	NA	NA	NA	NA	NA	NA	G	G	G	G	G	G	G	T	G	G	T	T	T	T	G	T	T	T	G	G	T	T	G	G	N	G	T	T	T	G	G	G	T	T	T	T	G	G	T
AX-90650630	C/T	1	3444963	+	NA	NA	NA	NA	NA	NA	C	C	C	C	C	C	C	C	C	C	C	C	C	C	C	C	C	C	C	C	C	C	C	C	C	C	C	C	C	C	C	C	C	C	C	C	C	C	C
AX-91404088	T/C	1	3450570	+	NA	NA	NA	NA	NA	NA	T	T	N	T	T	T	T	T	C	T	T	T	T	T	T	T	T	T	T	T	T	T	T	T	T	T	T	T	T	T	T	T	T	T	T	T	C	C	T
AX-90650681	T/C	1	3563883	+	NA	NA	NA	NA	NA	NA	T	T	T	T	T	T	C	T	C	T	T	C	C	T	T	T	T	C	T	T	T	N	T	T	T	T	C	C	T	C	T	T	T	T	T	T	T	T	T
AX-90650669	A/G	1	3599842	+	NA	NA	NA	NA	NA	NA	A	G	A	A	A	A	G	A	G	A	A	G	G	A	A	A	A	G	N	A	A	N	A	A	G	A	N	A	G	G	A	A	A	A	G	G	A	A	A
AX-91203051	C/T	1	3601104	+	NA	NA	NA	NA	NA	NA	C	N	C	C	C	C	C	C	T	C	C	T	C	C	C	C	C	T	N	C	C	C	C	C	C	C	T	C	N	C	C	C	C	C	C	C	C	C	C
AX-91385107	C/T	1	3646924	+	NA	NA	NA	NA	NA	NA	C	T	C	C	C	T	C	T	C	T	T	C	C	T	C	T	T	T	T	C	C	N	T	C	T	T	C	T	T	C	T	T	C	C	C	C	C	C	C
AX-91436923	A/C	1	3664982	+	NA	NA	NA	NA	NA	NA	A	A	A	A	A	C	A	A	A	A	A	C	C	A	C	C	C	A	A	A	A	N	C	A	A	C	C	C	C	A	A	C	A	A	A	A	A	A	A
AX-86278484	G/A	1	3680967	+	NA	NA	NA	NA	NA	NA	G	N	G	G	G	G	A	G	G	N	G	G	A	N	G	G	G	G	A	G	G	A	G	G	G	G	G	G	G	A	G	G	G	G	A	A	G	G	G
AX-86323444	G/T	1	3682040	+	NA	NA	NA	NA	NA	NA	G	G	N	G	G	T	T	G	G	G	G	G	T	G	T	G	T	T	G	G	T	T	T	G	G	G	G	T	T	T	G	G	T	G	G	G	G	G	G
AX-90650739	C/A	1	3709763	+	NA	NA	NA	NA	NA	NA	C	A	C	C	C	C	C	A	A	C	C	C	C	C	C	C	C	C	C	C	C	C	C	C	C	C	C	C	C	C	C	C	C	C	C	C	C	C	C
AX-91454134	A/C	1	3733108	+	NA	NA	NA	NA	NA	NA	A	A	C	A	A	A	C	A	A	A	C	C	A	A	A	C	A	A	C	A	A	N	A	C	A	C	A	A	A	C	A	C	A	A	A	A	C	C	A
AX-91197429	G/A	1	3799345	+	NA	NA	NA	NA	NA	NA	G	G	G	G	G	G	G	A	A	G	A	G	N	A	G	G	G	A	G	G	A	G	G	G	G	A	G	G	G	G	G	G	A	G	A	A	G	G	A
AX-90628735	A/G	1	3894205	+	NA	NA	NA	NA	NA	NA	A	G	A	A	A	A	A	G	A	G	G	A	A	G	A	G	A	G	G	A	G	N	G	A	A	A	G	A	A	A	G	G	G	A	A	A	A	A	G
AX-91203061	G/T	1	4019910	+	NA	NA	NA	NA	NA	NA	G	T	T	G	G	G	N	T	G	T	T	T	G	G	G	G	G	G	T	G	T	G	T	G	G	N	G	G	G	G	G	G	T	T	T	T	G	G	T
AX-91454189	C/T	1	4039120	+	NA	NA	NA	NA	NA	NA	T	C	N	T	T	C	T	T	C	C	C	T	C	C	C	T	T	T	C	T	C	N	C	C	T	T	T	C	C	C	T	T	C	T	T	T	T	T	T
AX-86299559	C/T	1	4048522	+	NA	NA	NA	NA	NA	NA	N	C	T	T	T	C	C	C	C	C	C	C	T	C	C	C	T	C	C	T	C	T	C	C	T	C	C	T	C	C	T	C	C	C	C	C	T	T	C
AX-90650822	C/A	1	4064482	+	NA	NA	NA	NA	NA	NA	C	C	C	C	C	C	C	C	A	C	C	C	C	C	A	A	C	C	C	A	C	N	C	C	C	C	C	C	C	C	C	A	C	A	C	C	C	C	C
AX-90650825	C/T	1	4084582	+	NA	NA	NA	NA	NA	NA	T	C	C	C	C	C	C	C	C	C	C	C	C	C	C	C	C	T	T	N	T	C	C	C	C	C	T	T	T	T	C	C	T	C	C	C	C	C	C
AX-86284511	A/T	1	4123578	+	NA	NA	NA	NA	NA	NA	A	A	A	A	A	A	A	A	N	A	T	A	A	A	T	T	A	A	A	A	A	N	A	A	A	A	A	A	A	A	A	T	A	T	A	A	A	A	A
AX-91454209	A/G	1	4156585	+	NA	NA	NA	NA	NA	NA	G	G	A	A	A	A	A	A	G	A	G	A	A	A	G	G	A	G	G	G	G	A	A	A	A	A	G	G	G	G	A	G	G	G	A	A	N	G	A
AX-90650877	T/C	1	4225365	+	NA	NA	NA	NA	NA	NA	T	T	T	T	T	T	T	T	C	T	C	T	T	T	C	C	T	T	T	C	T	T	T	T	T	T	T	T	T	T	T	C	T	C	T	T	T	T	T
AX-91840340	C/T	1	4244847	+	NA	NA	NA	NA	NA	NA	T	C	C	C	C	C	C	C	C	C	C	C	C	C	C	C	C	C	C	C	C	C	C	C	C	C	T	C	T	T	C	C	C	C	C	C	C	C	C
AX-90605553	C/T	1	4288901	+	NA	NA	NA	NA	NA	NA	C	C	C	C	C	T	C	T	C	T	T	T	C	T	T	C	T	C	C	T	C	T	T	T	C	C	C	T	C	C	T	C	C	C	T	T	C	C	T
AX-86328325	C/T	1	4297281	+	NA	NA	NA	NA	NA	NA	T	T	T	T	T	C	T	T	C	C	T	C	C	T	C	C	T	T	T	T	T	N	C	C	T	C	T	C	C	T	C	C	T	C	C	C	C	C	C
AX-90650908	G/A	1	4305530	+	NA	NA	NA	NA	NA	NA	G	G	G	G	G	G	A	G	A	G	G	G	G	G	A	A	G	G	G	A	G	G	G	G	N	G	G	G	G	G	G	A	G	G	G	G	N	A	G
AX-90622063	T/C	1	4307186	+	NA	NA	NA	NA	NA	NA	T	T	T	T	T	C	T	T	C	C	T	C	C	T	C	C	T	T	T	T	T	N	C	C	T	C	T	C	C	T	C	C	T	C	C	C	C	C	C
AX-90650900	T/C	1	4354262	+	NA	NA	NA	NA	NA	NA	T	C	C	C	C	T	C	C	C	T	C	T	C	C	C	C	C	T	T	T	T	T	T	T	C	T	T	C	T	T	T	C	T	T	T	T	C	C	T
AX-91454264	G/T	1	4420270	+	NA	NA	NA	NA	NA	NA	G	G	N	G	G	G	G	G	G	G	G	G	T	G	G	G	G	G	G	N	G	N	G	T	G	N	G	G	G	N	T	G	G	T	G	G	G	G	G
AX-90650933	A/C	1	4443321	+	NA	NA	NA	NA	NA	NA	C	C	C	A	A	A	A	A	A	A	A	C	A	A	A	A	A	A	A	A	A	C	C	C	C	A	C	A	A	C	A	A	A	C	A	A	C	C	C
AX-90650951	C/T	1	4553644	+	NA	NA	NA	NA	NA	NA	T	T	C	T	T	C	C	C	C	C	C	C	C	C	C	C	T	T	T	T	T	N	C	T	C	T	T	C	C	C	T	C	T	C	C	C	C	C	C
AX-91454305	T/A	1	4627824	+	NA	NA	NA	NA	NA	NA	T	A	T	T	T	T	T	T	T	T	T	T	T	T	T	T	T	T	T	T	T	T	T	T	T	T	T	T	T	T	T	T	T	T	T	T	T	T	T
AX-86278362	A/G	1	4738754	+	NA	NA	NA	NA	NA	NA	A	G	A	A	A	G	G	G	A	G	A	A	G	A	A	A	A	G	G	G	A	A	G	A	G	G	A	G	A	A	G	A	A	G	G	G	A	A	G
AX-91407316	C/T	1	4764981	+	NA	NA	NA	NA	NA	NA	T	C	T	T	T	T	C	T	T	T	C	C	T	C	C	C	C	C	C	C	C	T	C	C	T	C	T	C	C	C	C	C	C	T	C	C	T	T	C
AX-90651028	C/A	1	4766389	+	NA	NA	NA	NA	NA	NA	A	C	C	A	A	C	C	C	A	C	C	C	C	C	C	C	C	C	C	C	A	N	C	C	C	C	A	C	C	C	C	C	A	C	A	A	C	C	A
AX-90651051	C/T	1	4898354	+	NA	NA	NA	NA	NA	NA	C	C	C	N	N	C	C	T	C	N	C	T	C	T	C	N	N	C	C	N	C	C	C	C	C	N	C	N	C	C	C	N	C	T	C	C	C	C	C
AX-91203090	C/G	1	4930013	+	NA	NA	NA	NA	NA	NA	C	C	C	G	G	G	C	C	G	G	C	C	G	C	C	G	G	C	C	G	C	N	G	C	C	G	C	G	G	C	C	G	C	C	C	C	G	G	C
AX-90651066	A/G	1	4978266	+	NA	NA	NA	NA	NA	NA	A	A	A	A	A	G	A	G	G	G	G	G	G	G	G	G	G	A	G	A	A	N	G	A	A	A	A	G	G	A	A	G	A	G	A	A	G	G	A
AX-123944360	T/C	1	4983841	+	NA	NA	NA	NA	NA	NA	C	C	T	C	C	C	C	T	C	T	T	T	T	T	T	T	T	C	T	T	C	C	C	T	T	T	C	C	C	C	C	T	C	T	T	T	C	C	T
AX-90651117	G/A	1	5001367	+	NA	NA	NA	NA	NA	NA	G	G	G	A	A	G	G	G	G	G	A	G	G	G	N	G	G	G	A	G	G	A	G	G	G	G	G	A	G	G	G	G	G	A	A	A	G	G	A
AX-90651105	C/T	1	5013853	+	NA	NA	NA	NA	NA	NA	C	T	C	C	C	T	C	C	C	T	C	C	C	T	C	C	C	C	C	C	N	N	T	T	T	C	C	C	C	T	C	C	N	T	T	T	N	C	T
AX-86257258	G/A	1	5065707	+	NA	NA	NA	NA	NA	NA	G	G	N	A	A	G	G	G	G	G	G	G	G	A	A	G	G	G	A	A	G	G	G	A	N	A	G	G	G	A	A	G	G	G	G	G	G	G	G
AX-91840353	C/T	1	5090917	+	NA	NA	NA	NA	NA	NA	C	C	C	C	C	T	C	C	C	C	C	C	C	C	C	C	C	C	C	C	C	C	C	C	C	C	C	T	C	C	C	C	C	C	C	C	C	C	C
AX-90651132	C/T	1	5243426	+	NA	NA	NA	NA	NA	NA	N	N	C	C	C	C	C	C	C	C	C	C	C	T	C	C	C	C	C	C	C	C	C	C	N	C	C	T	C	C	C	C	C	C	C	C	N	C	C
AX-91454406	C/T	1	5253257	+	NA	NA	NA	NA	NA	NA	C	T	C	C	C	T	C	C	N	C	C	T	C	C	C	T	T	C	C	C	C	N	T	C	C	C	C	T	T	C	T	T	C	C	C	C	T	T	C
AX-91427717	A/C	1	5391225	+	NA	NA	NA	NA	NA	NA	A	C	A	A	A	A	A	C	A	A	A	A	A	A	A	A	A	A	A	A	A	N	C	A	A	A	A	A	C	C	A	A	A	A	A	A	A	A	A
AX-90651149	G/A	1	5391304	+	NA	NA	NA	NA	NA	NA	G	A	A	G	G	A	G	A	A	A	G	G	G	G	G	G	G	G	G	G	G	N	A	G	A	G	G	A	A	A	G	G	G	G	G	G	G	G	G
AX-86299534	C/T	1	5411694	+	NA	NA	NA	NA	NA	NA	C	C	C	C	C	C	T	C	C	C	T	C	C	C	C	C	C	C	C	C	C	C	C	C	C	C	C	T	C	C	C	C	C	T	C	C	C	C	C
AX-91454455	A/C	1	5454362	+	NA	NA	NA	NA	NA	NA	A	A	A	C	C	C	A	A	A	C	A	A	C	C	A	C	A	C	A	C	C	C	A	C	A	C	A	A	A	C	C	C	C	A	A	C	C	C	C
AX-91840355	G/A	1	5570243	+	NA	NA	NA	NA	NA	NA	N	A	G	G	G	A	A	G	G	G	G	A	G	G	G	G	A	A	A	G	A	N	G	G	G	G	G	A	G	A	A	G	A	G	A	A	G	G	N
AX-91454466	A/G	1	5587017	+	NA	NA	NA	NA	NA	NA	N	G	N	N	A	A	G	A	A	A	A	G	A	A	A	A	A	A	G	A	G	N	N	A	A	A	A	G	A	G	A	A	G	A	A	A	A	A	A
AX-91454495	A/G	1	5633389	+	NA	NA	NA	NA	NA	NA	A	A	A	A	A	A	G	A	A	A	A	A	A	A	A	A	A	A	G	A	A	A	A	A	G	A	A	A	A	A	A	A	A	A	A	A	A	A	A
AX-90651254	C/T	1	5687825	+	NA	NA	NA	NA	NA	NA	T	C	C	T	N	T	T	C	C	C	C	C	C	T	T	C	C	C	T	C	C	N	C	T	C	C	T	T	C	C	C	C	C	T	C	C	C	C	T
AX-91454525	A/G	1	5723228	+	NA	NA	NA	NA	NA	NA	A	G	A	A	G	A	A	G	G	G	G	G	G	A	A	G	G	G	A	G	G	A	G	A	G	G	A	A	G	G	A	G	G	A	G	G	G	G	A
AX-90651281	A/G	1	5738174	+	NA	NA	NA	NA	NA	NA	A	G	A	A	G	A	A	G	G	G	G	G	G	A	A	G	G	G	A	G	G	A	G	A	G	G	A	A	G	G	A	G	G	A	G	G	G	G	A
AX-90620498	G/A	1	5811451	+	NA	NA	NA	NA	NA	NA	G	G	G	G	G	G	G	G	G	G	G	G	G	G	G	G	G	G	G	G	G	G	G	G	G	G	G	A	G	G	G	G	G	G	G	G	G	G	G
AX-91454548	A/G	1	5814264	+	NA	NA	NA	NA	NA	NA	A	G	A	A	A	G	G	A	G	A	A	A	A	G	G	A	G	G	A	G	A	A	A	A	G	G	A	A	G	A	A	A	A	G	A	A	G	G	A
AX-91454533	C/A	1	5823336	+	NA	NA	NA	NA	NA	NA	C	C	C	C	C	C	C	A	C	C	C	C	C	C	C	C	C	C	C	C	C	A	C	C	C	C	C	C	C	A	C	C	C	C	A	A	C	A	A
AX-90651320	C/A	1	5877143	+	NA	NA	NA	NA	NA	NA	C	N	C	C	C	C	C	C	C	A	C	A	C	C	A	C	A	A	C	N	C	C	A	C	N	N	C	A	N	A	N	C	C	A	A	A	C	C	C
AX-91454557	A/G	1	5951888	+	NA	NA	NA	NA	NA	NA	N	A	A	N	G	G	G	G	A	A	N	A	G	A	A	A	A	A	G	A	A	A	A	G	A	A	A	A	A	A	A	A	A	A	A	A	G	G	N
AX-91381833	G/A	1	5987727	+	NA	NA	NA	NA	NA	NA	G	A	G	G	G	G	G	G	G	A	A	G	A	G	G	G	A	G	G	G	G	G	G	G	G	G	G	G	G	G	G	G	G	G	G	G	A	A	G
AX-90651369	T/G	1	6005144	+	NA	NA	NA	NA	NA	NA	T	T	T	T	T	T	T	T	T	T	T	T	T	T	T	T	T	T	T	T	T	N	G	T	T	T	T	T	T	T	T	T	T	T	T	T	T	T	T
AX-91454590	T/G	1	6068796	+	NA	NA	NA	NA	NA	NA	G	T	T	G	T	T	T	T	T	T	T	T	T	T	G	T	T	T	T	G	T	N	T	G	G	G	T	T	G	T	G	T	T	T	G	G	T	T	G
AX-123944361	G/A	1	6171432	+	NA	NA	NA	NA	NA	NA	A	A	G	A	A	A	A	G	A	A	G	G	G	G	G	G	A	A	A	G	G	G	G	G	A	G	G	A	G	G	A	G	G	A	A	A	A	A	G
AX-90639449	G/C	1	6173185	+	NA	NA	NA	NA	NA	NA	G	G	G	G	G	G	N	G	G	G	G	G	G	G	G	G	G	G	G	G	G	G	G	G	G	G	G	G	G	G	G	G	G	G	G	G	G	G	G
AX-90651414	C/T	1	6179066	+	NA	NA	NA	NA	NA	NA	C	C	C	C	T	C	N	C	C	C	C	C	C	T	C	C	C	T	T	C	C	N	C	C	C	C	T	T	C	C	N	C	C	T	T	T	C	C	C
AX-86262326	A/G	1	6182716	+	NA	NA	NA	NA	NA	NA	G	A	A	G	A	A	A	A	A	A	A	A	A	A	A	A	A	A	A	A	G	A	A	A	A	A	G	G	A	A	A	A	G	A	A	A	A	A	A
AX-91203118	T/C	1	6198776	+	NA	NA	NA	NA	NA	NA	T	C	T	T	T	T	T	T	T	T	C	T	T	T	T	T	T	T	T	T	T	C	C	T	T	T	C	T	T	T	C	T	T	T	T	T	C	C	C
AX-86328393	T/C	1	6206622	+	NA	NA	NA	NA	NA	NA	T	T	C	T	T	C	C	C	C	C	T	T	T	C	T	T	C	T	T	C	C	C	C	T	T	C	C	T	C	T	C	T	C	T	T	T	T	T	T
AX-90651423	C/G	1	6217509	+	NA	NA	NA	NA	NA	NA	C	C	G	C	C	G	C	C	G	C	C	C	C	C	C	C	C	C	C	C	C	C	C	C	C	C	C	C	C	C	C	C	C	C	C	C	G	G	C
AX-91454622	C/T	1	6221257	+	NA	NA	NA	NA	NA	NA	C	C	C	C	C	C	C	N	C	C	C	C	C	C	C	C	C	C	C	C	C	C	C	C	C	C	T	C	C	C	C	C	C	C	C	C	C	C	C
AX-91420086	T/G	1	6243601	+	NA	NA	NA	NA	NA	NA	T	T	T	T	T	T	T	T	T	T	T	G	T	T	T	T	T	T	T	T	G	T	G	T	G	T	T	T	T	T	T	T	G	G	T	T	T	T	T
AX-86281821	C/A	1	6397026	+	NA	NA	NA	NA	NA	NA	N	C	C	C	C	C	C	C	C	C	C	C	C	A	C	C	C	C	C	C	C	C	C	C	A	C	C	C	C	C	C	C	C	C	C	C	A	N	C
AX-91454642	C/T	1	6410320	+	NA	NA	NA	NA	NA	NA	T	C	C	T	C	T	C	T	T	C	C	T	T	C	C	C	C	C	C	T	C	N	T	C	C	T	C	C	C	T	T	C	C	T	T	T	C	C	C
AX-90651473	T/C	1	6423005	+	NA	NA	NA	NA	NA	NA	C	C	C	C	T	T	T	T	T	T	T	T	C	C	C	C	T	C	C	T	T	N	T	T	C	T	C	C	T	C	C	C	C	C	T	T	T	T	T
AX-90618859	G/T	1	6536057	+	NA	NA	NA	NA	NA	NA	G	T	T	G	G	G	G	G	G	G	T	G	G	G	G	G	G	G	T	G	T	G	G	G	G	G	G	G	G	G	G	G	G	G	G	G	G	G	G
AX-90651517	T/C	1	6548963	+	NA	NA	NA	NA	NA	NA	C	T	T	C	T	T	C	T	T	T	C	T	T	C	C	N	C	C	T	C	C	N	C	T	T	C	C	C	C	N	C	N	C	C	C	C	C	C	T
AX-90651523	T/G	1	6570953	+	NA	NA	NA	NA	NA	NA	G	T	T	G	T	T	T	T	T	T	T	T	T	T	T	T	T	T	T	T	T	T	T	T	T	T	T	T	G	T	T	T	T	T	T	T	T	T	T
AX-86257587	G/A	1	6813012	+	NA	NA	NA	NA	NA	NA	G	G	G	G	G	G	G	G	G	G	G	G	G	G	G	G	G	G	G	G	G	G	G	G	A	G	G	G	A	G	G	G	G	G	A	A	G	G	G
AX-123944362	T/C	1	6843871	+	NA	NA	NA	NA	NA	NA	T	C	C	T	T	T	T	T	C	T	T	T	T	T	C	C	C	C	T	T	C	T	T	T	T	C	T	C	T	T	T	C	C	T	T	T	N	C	C
AX-91454739	C/T	1	6846338	+	NA	NA	NA	NA	NA	NA	C	T	T	C	C	C	C	C	T	C	C	C	N	C	T	T	T	T	C	C	T	C	C	C	C	T	C	T	C	C	C	T	T	C	C	C	T	T	T
AX-90651601	G/A	1	6886495	+	NA	NA	NA	NA	NA	NA	G	G	G	G	A	A	G	G	A	G	G	A	A	G	A	G	A	A	G	G	G	N	G	A	A	G	G	G	A	G	A	G	A	A	A	A	G	G	G
AX-90651607	G/T	1	6930747	+	NA	NA	NA	NA	NA	NA	G	G	G	G	G	G	G	G	T	T	G	G	T	T	G	G	T	G	G	G	G	N	G	G	G	G	G	G	G	T	T	G	G	G	G	G	G	G	G
AX-90651656	G/A	1	7075806	+	NA	NA	NA	NA	NA	NA	G	G	G	G	G	G	A	G	G	G	G	G	G	G	G	A	G	G	G	G	G	G	G	G	A	G	G	G	G	G	G	A	G	G	G	G	G	G	G
AX-90627941	C/T	1	7090129	+	NA	NA	NA	NA	NA	NA	T	T	N	T	C	C	C	T	C	T	T	T	C	T	C	C	T	C	T	T	T	T	C	C	C	T	C	C	C	C	T	C	T	T	C	C	C	C	T
AX-91835514	A/G	1	7120586	+	NA	NA	NA	NA	NA	NA	G	N	A	G	A	A	A	N	A	G	A	G	G	G	A	A	A	A	A	A	A	G	A	G	A	A	A	A	A	A	G	A	A	G	A	A	A	A	A
AX-123945722	A/G	1	7160469	+	NA	NA	NA	NA	NA	NA	G	A	A	N	N	N	A	A	A	A	A	A	A	A	A	A	A	A	A	A	A	A	A	G	A	A	G	A	A	A	A	A	A	A	A	A	A	A	A
AX-90651667	A/G	1	7160617	+	NA	NA	NA	NA	NA	NA	G	A	A	G	A	A	A	A	A	A	A	A	A	A	A	A	A	A	A	A	A	N	A	G	A	A	A	A	A	A	A	A	A	A	A	A	A	A	A
AX-123945727	A/C	1	7161470	+	NA	NA	NA	NA	NA	NA	C	A	A	C	C	A	A	C	A	C	A	C	A	C	C	A	C	C	A	A	A	C	A	C	A	C	C	A	C	A	C	A	A	A	A	A	A	A	A
AX-123949849	C/G	1	7161920	+	NA	NA	NA	NA	NA	NA	C	G	G	C	C	C	G	C	C	G	G	C	G	C	G	C	C	G	C	C	C	N	G	G	G	G	G	C	G	C	C	C	C	C	G	G	C	C	C
AX-90651669	T/G	1	7165554	+	NA	NA	NA	NA	NA	NA	T	T	T	T	G	T	T	G	T	T	T	T	T	G	T	T	T	T	T	G	G	N	G	T	T	T	T	T	T	G	G	T	G	T	G	G	G	G	T
AX-91203142	C/T	1	7195762	+	NA	NA	NA	NA	NA	NA	N	C	C	C	C	T	C	C	C	C	C	C	C	C	C	C	T	C	C	C	C	N	C	N	C	C	C	C	C	C	C	C	C	T	C	C	C	C	C
AX-91203143	G/A	1	7200170	+	NA	NA	NA	NA	NA	NA	G	G	A	G	A	A	A	G	A	G	G	G	A	A	G	G	A	G	G	A	A	A	G	A	G	G	A	G	G	G	A	G	A	A	N	N	A	A	A
AX-86299835	T/C	1	7310139	+	NA	NA	NA	NA	NA	NA	C	C	C	C	C	T	T	T	T	T	T	C	C	T	T	T	T	T	T	T	T	T	T	T	T	T	T	T	C	T	T	T	T	C	T	T	T	T	T
AX-91454846	T/A	1	7356432	+	NA	NA	NA	NA	NA	NA	T	T	A	T	A	T	T	T	T	T	T	T	T	A	T	A	T	T	T	A	A	T	A	A	A	T	A	T	T	T	T	N	A	T	T	T	T	T	T
AX-91401741	C/T	1	7400373	+	NA	NA	NA	NA	NA	NA	C	C	T	C	C	C	C	C	C	T	C	C	C	C	C	T	C	C	C	C	T	N	C	C	T	C	T	T	C	C	C	T	C	C	C	C	C	C	C
AX-91203152	A/G	1	7402733	+	NA	NA	NA	NA	NA	NA	A	A	A	A	A	A	A	A	A	A	G	A	A	A	A	G	G	A	A	A	A	A	G	A	A	A	A	A	A	A	A	G	A	A	G	G	A	A	A
AX-91454859	G/A	1	7432905	+	NA	NA	NA	NA	NA	NA	G	G	G	G	G	G	N	G	N	G	G	N	G	G	A	G	G	A	N	G	N	G	G	G	G	A	G	G	N	G	N	G	G	G	N	N	G	G	N
AX-90651773	C/T	1	7454293	+	NA	NA	NA	NA	NA	NA	C	C	N	C	C	C	T	C	T	C	C	T	C	C	T	C	C	T	T	C	T	N	C	C	C	T	C	C	T	C	T	C	C	C	T	T	C	C	T
AX-91454878	T/C	1	7490947	+	NA	NA	NA	NA	NA	NA	T	T	T	T	T	T	T	T	C	T	T	C	T	T	T	T	T	T	T	T	T	T	T	T	T	T	T	T	C	C	T	T	T	C	T	T	T	T	C
AX-91454892	G/T	1	7557041	+	NA	NA	NA	NA	NA	NA	T	G	G	T	G	T	G	T	G	G	G	G	G	G	G	G	T	G	G	G	T	G	G	G	G	G	G	G	G	T	G	G	G	G	G	G	G	G	G
AX-91454884	T/G	1	7565914	+	NA	NA	NA	NA	NA	NA	T	T	G	T	T	T	T	T	T	G	T	G	G	T	T	G	T	T	G	G	G	G	G	T	T	T	T	T	T	G	G	G	G	G	G	G	T	T	T
AX-91840397	G/C	1	7568413	+	NA	NA	NA	NA	NA	NA	G	G	G	G	C	G	C	G	G	G	G	G	G	C	C	G	G	C	C	G	G	G	G	G	N	C	N	G	C	C	G	G	G	C	G	G	G	G	G
AX-90651824	G/A	1	7657942	+	NA	NA	NA	NA	NA	NA	G	G	N	G	G	G	N	G	N	G	G	G	G	A	G	G	A	G	G	G	G	G	N	N	A	G	G	N	G	G	G	G	G	G	G	G	N	N	N
AX-90651870	T/G	1	7777288	+	NA	NA	NA	NA	NA	NA	T	T	G	T	T	T	T	T	G	G	G	T	T	G	G	G	G	G	T	G	T	T	G	G	T	G	G	T	T	G	T	T	G	T	T	T	T	T	T
AX-91454937	C/T	1	7812995	+	NA	NA	NA	NA	NA	NA	T	C	C	T	C	T	T	T	T	T	T	C	T	C	C	T	T	C	C	T	N	C	T	C	C	C	C	C	C	T	C	C	T	C	C	C	C	C	C
AX-90651905	C/T	1	7858046	+	NA	NA	NA	NA	NA	NA	C	C	T	C	C	C	C	C	T	C	C	C	C	T	C	N	C	C	T	C	N	N	C	C	C	C	C	T	T	C	C	T	C	T	C	C	C	C	C
AX-91387847	T/C	1	7867223	+	NA	NA	NA	NA	NA	NA	C	C	T	C	T	C	T	T	C	T	T	T	T	C	C	T	T	C	C	T	C	N	T	T	C	C	C	N	C	T	T	N	T	C	C	C	T	T	T
AX-91454959	T/C	1	7946750	+	NA	NA	NA	NA	NA	NA	T	T	N	N	T	N	T	T	C	T	T	T	T	C	C	T	T	C	C	T	C	N	T	T	N	C	C	T	C	N	T	N	T	C	T	T	T	T	T
AX-123944363	C/T	1	7955274	+	NA	NA	NA	NA	NA	NA	C	C	T	C	C	C	C	T	T	T	T	C	T	C	C	T	T	T	C	T	T	N	T	T	C	C	T	C	T	C	C	T	T	C	C	C	T	T	T
AX-91454951	T/C	1	7959812	+	NA	NA	NA	NA	NA	NA	T	T	T	T	T	T	T	T	T	T	T	T	C	T	T	C	T	T	T	T	T	T	T	T	T	T	T	T	T	T	T	T	T	T	T	T	N	C	C
AX-86264418	C/G	1	7960963	+	NA	NA	NA	NA	NA	NA	C	C	C	C	C	C	C	C	C	C	C	G	C	C	C	C	C	C	C	C	C	C	C	C	C	C	C	C	C	C	C	C	C	C	C	C	C	C	C
AX-91383920	G/A	1	7996886	+	NA	NA	NA	NA	NA	NA	A	G	N	A	A	A	A	G	G	A	A	A	A	A	A	A	A	G	A	G	G	G	G	G	G	A	G	A	G	G	G	G	G	A	G	A	A	A	A
AX-90651965	T/C	1	8035833	+	NA	NA	NA	NA	NA	NA	T	C	N	T	C	T	T	C	C	T	C	T	C	T	T	T	C	T	T	C	C	C	T	T	C	T	C	T	C	T	T	T	C	C	C	T	T	T	T
AX-90651962	G/A	1	8041241	+	NA	NA	NA	NA	NA	NA	G	G	A	G	G	G	A	G	G	G	G	G	G	G	G	G	G	G	G	G	A	N	A	A	A	A	G	G	G	G	G	G	G	G	G	G	G	G	G
AX-86239197	G/A	1	8063131	+	NA	NA	NA	NA	NA	NA	G	G	A	G	G	G	A	G	G	A	G	G	A	G	G	G	G	G	A	G	A	G	A	G	G	A	G	A	G	A	G	G	G	G	G	G	G	G	G
AX-86303943	C/T	1	8098703	+	NA	NA	NA	NA	NA	NA	C	C	C	C	T	C	C	C	T	C	C	C	C	C	C	C	T	C	C	C	C	N	C	T	T	C	C	T	C	C	T	C	C	C	C	C	C	C	C
AX-86328482	G/T	1	8098811	+	NA	NA	NA	NA	NA	NA	G	N	G	T	T	T	G	G	T	G	G	T	G	G	T	G	T	G	G	G	G	T	G	T	T	G	G	T	G	G	T	G	G	G	G	G	G	G	G
AX-90585193	A/G	1	8099865	+	NA	NA	NA	NA	NA	NA	A	A	G	A	A	A	G	A	A	A	A	A	A	A	A	A	A	A	A	A	G	A	A	A	A	G	A	A	A	G	A	A	A	G	A	A	A	A	A
AX-91445247	C/A	1	8100204	+	NA	NA	NA	NA	NA	NA	C	C	N	C	C	C	A	C	C	A	C	C	A	C	C	C	C	C	A	C	A	C	A	C	C	A	C	A	C	A	C	C	C	A	C	C	C	C	C
AX-90640742	C/G	1	8113723	+	NA	NA	NA	NA	NA	NA	C	C	C	C	C	C	C	C	C	C	C	C	C	C	G	C	C	C	C	C	C	N	C	C	C	C	C	G	C	C	C	C	C	C	C	C	C	C	C
AX-91203177	G/A	1	8136511	+	NA	NA	NA	NA	NA	NA	A	A	G	G	G	G	G	A	G	G	A	G	A	G	G	G	G	G	G	G	G	G	A	G	G	G	A	G	G	G	G	G	G	G	A	G	G	G	G
AX-123944364	T/C	1	8267250	+	NA	NA	NA	NA	NA	NA	C	C	T	C	T	T	N	N	T	N	T	C	T	T	T	T	T	C	C	C	C	T	C	T	T	C	C	C	T	C	T	C	C	T	T	C	N	N	C
AX-91450449	C/T	1	8272543	+	NA	NA	NA	NA	NA	NA	C	C	T	T	C	C	C	C	C	C	C	C	C	C	C	C	C	C	C	C	C	N	C	C	C	C	T	C	C	T	C	C	C	C	C	C	C	C	C
AX-91455000	C/T	1	8294094	+	NA	NA	NA	NA	NA	NA	C	C	C	T	C	C	C	C	C	C	C	C	C	C	C	C	C	C	C	C	C	C	T	C	C	C	T	C	C	C	C	C	C	C	C	C	C	C	C
AX-90652063	G/A	1	8310459	+	NA	NA	NA	NA	NA	NA	G	G	G	N	G	G	G	G	G	A	G	G	G	G	G	G	G	G	G	G	G	G	A	G	N	G	A	G	G	G	G	G	G	A	G	G	G	G	G
AX-91455027	C/A	1	8353825	+	NA	NA	NA	NA	NA	NA	A	N	N	A	A	C	C	A	A	C	C	C	C	A	A	A	C	A	A	C	C	N	C	A	A	C	C	C	C	C	A	C	C	C	C	C	C	C	C
AX-86327368	T/G	1	8366413	+	NA	NA	NA	NA	NA	NA	T	T	G	G	G	T	T	T	T	G	T	T	G	T	G	G	G	G	T	T	T	T	T	G	G	T	G	T	T	T	T	T	T	G	T	T	T	T	T
AX-86263744	C/A	1	8367944	+	NA	NA	NA	NA	NA	NA	C	A	C	A	A	C	C	C	C	C	C	C	C	C	A	C	C	C	C	C	C	C	C	C	C	C	C	C	C	C	C	C	C	C	C	C	C	C	C
AX-91203188	T/C	1	8374275	+	NA	NA	NA	NA	NA	NA	T	T	T	C	C	T	C	T	T	T	T	T	T	T	C	T	T	T	T	C	T	T	C	T	T	T	C	T	T	C	T	T	T	T	T	T	T	T	T
AX-90652104	G/A	1	8400960	+	NA	NA	NA	NA	NA	NA	G	G	G	A	G	G	A	G	G	G	A	G	G	G	G	G	G	A	G	G	G	G	G	N	N	G	G	G	G	G	G	G	N	G	G	G	G	G	G
AX-90652101	G/A	1	8450064	+	NA	NA	NA	NA	NA	NA	G	G	G	G	A	A	G	A	A	G	A	A	G	G	G	A	A	A	G	G	G	N	G	G	G	G	A	A	A	G	A	A	G	A	A	A	A	A	A
AX-90652082	G/A	1	8461935	+	NA	NA	NA	NA	NA	NA	A	G	G	G	G	G	G	G	G	G	G	G	G	G	G	G	G	G	G	G	G	G	G	A	G	G	G	G	G	G	G	G	G	A	G	G	G	G	G
AX-91455059	T/C	1	8517366	+	NA	NA	NA	NA	NA	NA	T	T	T	C	T	T	T	T	T	T	C	T	T	T	T	T	T	T	T	T	T	T	T	C	T	T	T	T	C	T	T	T	C	C	T	T	T	T	T
AX-86323512	T/C	1	8551265	+	NA	NA	NA	NA	NA	NA	T	T	T	C	T	T	T	T	T	T	C	T	T	T	T	T	T	T	T	T	T	T	N	C	T	T	T	T	C	T	T	T	C	C	T	T	T	T	T
AX-91203191	C/T	1	8573672	+	NA	NA	NA	NA	NA	NA	C	C	N	T	C	T	C	T	C	C	T	C	T	C	C	C	C	C	T	T	T	T	C	T	T	C	C	T	C	C	T	C	T	C	C	C	C	C	C
AX-90652135	G/A	1	8581215	+	NA	NA	NA	NA	NA	NA	G	G	G	A	N	G	A	A	G	G	G	G	G	G	A	G	A	A	G	G	G	N	G	G	G	G	G	G	A	G	A	G	G	A	G	G	G	G	G
AX-86323519	T/C	1	8594112	+	NA	NA	NA	NA	NA	NA	T	T	T	C	T	T	C	T	C	C	C	C	T	T	T	T	T	T	C	C	T	T	C	T	T	T	C	C	T	C	T	C	T	T	C	C	C	C	C
AX-90594409	T/C	1	8622788	+	NA	NA	NA	NA	NA	NA	C	C	C	T	C	C	T	T	T	T	C	C	C	T	C	T	T	T	T	T	T	N	T	C	C	C	T	C	C	C	C	T	C	C	T	T	T	T	T
AX-86239202	G/A	1	8633823	+	NA	NA	NA	NA	NA	NA	A	A	G	G	A	G	G	A	G	G	A	A	G	G	A	A	G	G	A	G	G	A	A	A	G	A	A	G	G	G	A	G	A	G	G	G	G	G	G
AX-90652155	A/T	1	8651070	+	NA	NA	NA	NA	NA	NA	A	A	A	A	A	A	A	A	A	A	A	A	A	A	A	T	A	A	A	A	A	T	A	A	A	A	A	A	A	A	T	A	A	A	A	A	A	A	A
AX-91455101	T/C	1	8742837	+	NA	NA	NA	NA	NA	NA	C	T	T	C	T	T	T	T	T	T	C	C	T	T	T	T	T	T	T	C	T	T	T	T	T	T	T	C	T	C	T	T	T	C	T	T	T	T	T
AX-91455088	C/T	1	8768661	+	NA	NA	NA	NA	NA	NA	C	T	C	C	C	T	T	T	C	C	C	C	C	N	T	C	C	C	C	C	T	C	T	C	C	T	T	C	C	C	C	C	C	C	T	C	C	C	C
AX-90652211	G/A	1	8877450	+	NA	NA	NA	NA	NA	NA	A	A	G	G	G	A	G	G	G	G	A	G	G	A	G	G	G	A	G	G	A	G	A	A	G	G	G	G	A	G	G	G	G	G	G	A	A	A	A
AX-90652212	A/G	1	8883362	+	NA	NA	NA	NA	NA	NA	A	A	A	A	A	A	A	A	A	A	A	A	A	A	A	A	A	A	A	A	A	A	A	A	A	A	A	A	A	A	A	A	A	G	A	A	A	A	A
AX-86282540	G/A	1	8917547	+	NA	NA	NA	NA	NA	NA	G	G	G	G	G	G	G	G	G	G	G	G	G	G	G	G	G	G	A	G	A	G	G	G	G	G	G	G	G	G	G	G	G	G	G	G	G	G	G
AX-90652227	G/A	1	8933180	+	NA	NA	NA	NA	NA	NA	A	N	G	G	G	G	A	A	G	A	G	N	G	N	G	N	G	G	G	G	G	G	G	A	N	G	A	G	G	G	G	G	N	G	N	N	N	N	N
AX-90603845	T/C	1	8946380	+	NA	NA	NA	NA	NA	NA	T	T	T	T	T	T	T	T	T	T	T	T	C	T	T	C	T	T	C	T	C	C	T	T	T	T	T	T	T	C	C	C	C	T	T	T	T	T	T
AX-90645916	G/C	1	8946533	+	NA	NA	NA	NA	NA	NA	G	G	G	G	G	G	G	G	G	G	G	G	C	G	G	C	G	G	C	G	C	C	G	G	G	G	G	G	G	C	C	C	G	G	G	G	G	G	G
AX-90652239	A/G	1	8970671	+	NA	NA	NA	NA	NA	NA	A	A	A	A	A	A	A	A	A	A	A	A	A	A	A	A	A	A	A	A	A	A	G	A	A	A	A	A	A	A	A	A	G	A	A	A	A	A	A
AX-90652243	C/T	1	8972623	+	NA	NA	NA	NA	NA	NA	C	C	C	C	C	C	C	C	C	C	C	C	C	C	C	C	C	C	C	C	C	C	C	C	C	C	C	C	C	C	C	C	C	C	C	C	C	C	C
AX-91406593	A/C	1	8973979	+	NA	NA	NA	NA	NA	NA	A	A	A	A	A	A	A	C	A	A	A	A	A	A	C	A	A	A	A	A	A	A	A	C	A	C	C	A	A	A	A	A	C	C	A	A	A	A	A
AX-91455155	T/C	1	9045711	+	NA	NA	NA	NA	NA	NA	T	T	T	T	T	T	C	T	T	T	T	T	T	T	T	T	T	T	T	T	C	T	C	C	T	T	T	C	T	T	T	T	T	T	T	T	T	T	T
AX-91455161	G/A	1	9058253	+	NA	NA	NA	NA	NA	NA	A	G	G	G	G	G	G	G	G	G	G	G	G	G	G	G	G	G	G	G	G	G	G	G	G	G	G	G	G	A	G	G	A	G	G	G	G	G	G
AX-90652274	T/C	1	9059970	+	NA	NA	NA	NA	NA	NA	C	C	C	T	T	C	T	T	T	T	T	C	C	C	C	T	C	C	T	C	C	C	T	T	C	C	T	C	C	T	C	C	C	T	C	C	C	C	C
AX-90652270	T/G	1	9089333	+	NA	NA	NA	NA	NA	NA	T	T	T	T	T	T	G	T	T	T	T	T	T	T	T	T	T	T	T	T	T	T	T	T	T	T	T	T	T	T	T	T	T	T	T	T	T	T	T
AX-91432267	G/A	1	9119335	+	NA	NA	NA	NA	NA	NA	N	N	N	A	N	N	A	G	G	G	G	N	N	N	A	G	N	N	G	A	N	N	G	G	N	A	G	A	A	G	A	A	A	G	N	A	N	A	A
AX-90652305	C/T	1	9126853	+	NA	NA	NA	NA	NA	NA	C	C	C	T	C	C	C	C	C	N	C	C	C	C	C	C	C	C	C	C	C	C	C	C	C	C	C	T	C	C	C	C	C	C	N	C	C	C	C
AX-90652287	C/G	1	9168914	+	NA	NA	NA	NA	NA	NA	G	G	C	C	C	C	G	C	G	G	C	C	G	G	N	G	C	G	C	C	G	C	C	G	N	C	C	C	C	N	N	N	N	C	G	C	C	C	G
AX-90584465	G/A	1	9190800	+	NA	NA	NA	NA	NA	NA	G	A	A	G	G	A	G	G	G	G	A	N	A	G	A	G	G	A	G	A	A	N	G	A	G	A	G	A	G	G	G	G	G	G	A	G	G	G	G
AX-90652345	T/C	1	9215034	+	NA	NA	NA	NA	NA	NA	T	N	T	N	T	T	N	T	T	T	T	T	T	C	T	T	T	T	C	N	T	T	T	N	T	T	N	T	T	T	T	T	T	T	T	T	T	T	T
AX-91455206	G/C	1	9299714	+	NA	NA	NA	NA	NA	NA	G	G	N	G	G	G	G	G	G	C	G	C	G	G	G	C	C	G	G	C	G	N	C	N	C	C	G	C	C	C	C	G	C	G	C	G	G	G	G
AX-86238792	G/A	1	9300391	+	NA	NA	NA	NA	NA	NA	A	A	N	G	G	A	G	A	G	A	A	A	A	G	A	A	A	A	G	A	A	A	A	A	A	A	A	A	A	G	A	A	A	A	A	A	A	A	G
AX-90580305	C/T	1	9301439	+	NA	NA	NA	NA	NA	NA	C	T	C	C	T	C	T	C	C	C	C	C	C	C	C	T	C	C	C	C	C	C	C	C	C	T	C	C	C	T	C	C	C	C	C	C	C	C	C
AX-90631913	G/A	1	9303243	+	NA	NA	NA	NA	NA	NA	A	A	A	G	G	A	G	A	G	A	A	A	A	G	A	A	A	A	G	A	A	A	A	A	A	A	A	A	A	G	A	A	A	A	A	A	A	A	G
AX-90628550	C/T	1	9304353	+	NA	NA	NA	NA	NA	NA	T	T	T	C	C	T	C	T	C	T	T	T	T	C	T	T	T	T	C	T	T	T	T	T	T	T	T	T	T	C	T	T	T	T	T	T	T	T	C
AX-86325022	G/T	1	9349123	+	NA	NA	NA	NA	NA	NA	T	G	N	G	N	T	G	N	G	N	N	N	T	G	G	N	T	N	N	T	N	T	G	T	T	T	N	G	T	T	T	G	T	N	G	G	G	G	T
AX-91401484	C/T	1	9358869	+	NA	NA	NA	NA	NA	NA	C	C	C	C	C	C	C	C	C	C	C	C	C	T	C	C	C	C	C	C	C	C	C	C	C	C	C	C	C	C	C	C	C	C	C	C	C	C	C
AX-91411995	G/A	1	9363075	+	NA	NA	NA	NA	NA	NA	G	G	A	G	A	G	G	A	G	A	G	A	G	G	G	A	G	A	A	G	A	N	A	G	A	A	G	G	G	G	G	G	A	A	G	G	G	G	G
AX-86300105	T/C	1	9415659	+	NA	NA	NA	NA	NA	NA	C	N	T	T	T	T	T	T	T	T	T	T	T	T	T	T	T	T	T	T	T	T	T	T	C	T	T	T	C	C	T	T	T	T	T	C	T	C	T
AX-86257742	A/G	1	9416227	+	NA	NA	NA	NA	NA	NA	G	A	A	A	G	N	A	A	A	A	A	A	A	A	A	A	A	A	A	A	A	N	A	G	A	A	A	A	A	G	A	A	A	A	G	A	G	A	A
AX-90562383	A/G	1	9434555	+	NA	NA	NA	NA	NA	NA	G	A	A	A	G	G	A	A	G	G	A	G	A	A	A	A	G	A	G	A	G	A	A	A	A	G	A	G	A	G	G	A	G	A	A	A	A	A	A
AX-91455235	G/A	1	9450836	+	NA	NA	NA	NA	NA	NA	G	N	G	N	G	A	G	G	G	G	G	A	G	G	G	G	G	G	A	G	N	A	N	A	G	A	N	A	A	A	G	G	G	N	G	G	G	G	G
AX-91840425	C/T	1	9491935	+	NA	NA	NA	NA	NA	NA	C	C	C	T	C	T	C	C	C	C	C	T	C	C	C	C	C	C	T	C	T	T	T	T	C	T	T	T	T	T	C	C	C	C	C	C	C	C	C
AX-90652423	C/A	1	9528320	+	NA	NA	NA	NA	NA	NA	C	C	C	A	C	A	C	C	C	C	C	A	C	C	C	C	C	C	A	C	A	A	A	A	C	A	A	A	N	A	C	C	C	C	C	C	C	C	C
AX-86257111	A/C	1	9565541	+	NA	NA	NA	NA	NA	NA	A	A	N	A	A	A	A	A	A	A	A	A	A	C	A	A	A	A	C	A	A	A	A	C	A	C	A	C	C	A	A	C	C	A	A	A	A	A	C
AX-90626489	C/A	1	9582536	+	NA	NA	NA	NA	NA	NA	C	C	C	C	C	C	C	C	C	C	C	C	C	C	C	C	C	C	C	C	C	C	C	A	C	C	C	C	C	C	C	C	C	C	C	C	C	C	C
AX-90652455	G/T	1	9664204	+	NA	NA	NA	NA	NA	NA	G	G	G	G	G	G	T	G	G	T	G	G	G	T	G	N	G	T	G	G	G	G	G	G	G	G	G	G	G	G	G	G	G	T	G	G	G	T	G
AX-90652449	C/A	1	9694195	+	NA	NA	NA	NA	NA	NA	C	A	A	A	C	N	N	C	A	N	A	N	C	A	A	C	C	N	C	C	C	C	N	C	A	A	A	C	C	A	C	N	A	N	C	N	C	N	N
AX-90652481	C/T	1	9914828	+	NA	NA	NA	NA	NA	NA	C	C	C	C	C	C	C	C	C	C	C	C	C	C	C	C	C	C	C	C	C	C	T	T	C	C	C	C	C	C	C	C	C	C	C	C	C	C	C
AX-91455301	G/A	1	9959114	+	NA	NA	NA	NA	NA	NA	G	G	G	G	G	G	G	A	G	G	G	G	G	G	G	G	G	G	G	G	G	G	G	G	G	G	G	G	G	A	G	G	G	G	G	G	G	G	G
AX-86328324	T/C	1	9962493	+	NA	NA	NA	NA	NA	NA	T	T	T	T	N	T	T	T	T	T	T	T	T	C	T	T	T	T	C	T	C	N	T	T	T	C	T	T	T	T	T	T	T	T	T	T	T	C	T
AX-91455297	G/A	1	9989228	+	NA	NA	NA	NA	NA	NA	G	A	A	A	A	G	A	G	G	G	A	A	G	G	G	G	A	G	G	A	G	G	G	A	G	G	G	G	A	G	A	A	A	A	G	A	G	N	A
AX-90652505	G/T	1	10019372	+	NA	NA	NA	NA	NA	NA	G	G	G	G	G	G	N	T	N	G	G	G	G	G	G	G	G	G	G	G	G	G	G	G	G	G	G	G	G	T	G	G	G	G	N	N	N	N	G
AX-91395730	G/A	1	10035037	+	NA	NA	NA	NA	NA	NA	G	G	A	A	G	G	G	G	A	G	G	G	A	A	A	G	G	A	G	G	G	N	G	A	G	A	G	G	G	G	A	A	A	G	G	G	G	G	A
AX-86329682	G/A	1	10094830	+	NA	NA	NA	NA	NA	NA	A	G	G	A	G	A	G	A	G	G	A	A	G	G	G	A	G	G	G	G	G	G	A	G	G	A	G	A	G	A	G	G	G	A	G	G	G	G	G
AX-90638708	C/T	1	10095059	+	NA	NA	NA	NA	NA	NA	C	C	N	C	C	C	C	C	C	C	C	T	C	C	C	T	C	C	C	C	C	C	C	C	C	T	C	C	C	C	C	C	C	C	C	C	C	C	C
AX-123945730	C/A	1	10095388	+	NA	NA	NA	NA	NA	NA	C	C	C	C	C	A	C	C	C	C	C	C	C	C	C	C	C	C	C	C	C	C	C	C	C	C	C	C	C	C	C	C	C	A	C	C	C	C	C
AX-90624832	A/G	1	10095526	+	NA	NA	NA	NA	NA	NA	G	A	A	A	A	A	A	G	A	A	G	A	A	A	A	A	A	A	A	A	A	A	A	A	A	A	A	G	A	G	A	A	A	A	A	A	A	A	A
AX-123945734	T/C	1	10096289	+	NA	NA	NA	NA	NA	NA	C	T	T	T	T	C	T	C	T	T	C	T	T	T	T	T	T	T	T	T	T	T	T	C	T	T	T	C	T	C	T	T	T	C	T	T	T	T	T
AX-86263990	G/A	1	10096325	+	NA	NA	NA	NA	NA	NA	A	G	G	G	G	G	G	A	G	G	A	G	G	G	G	G	G	G	G	G	G	G	G	G	G	G	G	A	G	A	G	G	G	G	G	G	G	G	G
AX-90652509	G/C	1	10096431	+	NA	NA	NA	NA	NA	NA	C	G	G	G	G	C	G	C	G	G	C	G	G	G	G	C	G	G	G	G	G	G	G	C	G	G	G	C	G	C	G	G	G	C	G	G	G	G	G
AX-123945737	A/G	1	10096552	+	NA	NA	NA	NA	NA	NA	A	A	A	A	A	N	A	A	A	A	A	A	A	A	A	A	A	A	A	A	A	A	A	N	A	A	A	A	A	A	A	A	A	N	A	A	A	A	A
AX-123945738	C/T	1	10096587	+	NA	NA	NA	NA	NA	NA	T	C	C	C	C	T	C	T	C	C	T	C	C	C	C	C	C	C	C	C	C	C	C	N	C	C	C	T	C	T	C	C	C	T	C	C	C	C	C
AX-123945741	C/T	1	10096668	+	NA	NA	NA	NA	NA	NA	T	C	C	C	C	C	C	T	C	C	T	C	C	C	C	C	C	C	C	C	C	C	C	C	C	C	C	T	C	T	C	C	C	C	C	C	C	C	C
AX-91455341	A/T	1	10123092	+	NA	NA	NA	NA	NA	NA	A	A	N	A	A	A	A	A	A	A	A	A	A	A	A	A	A	A	A	A	A	A	T	T	A	A	A	A	A	A	A	A	A	A	A	A	A	A	A
AX-91455352	G/A	1	10213274	+	NA	NA	NA	NA	NA	NA	A	G	N	G	G	G	G	A	G	G	A	G	G	G	G	G	G	G	G	G	G	G	G	G	G	G	G	A	G	A	G	G	G	G	G	G	G	G	G
AX-90652563	C/T	1	10233194	+	NA	NA	NA	NA	NA	NA	C	C	C	C	C	T	C	C	C	C	C	C	N	N	C	C	C	C	C	C	C	C	C	T	C	C	N	C	C	C	C	C	C	T	N	N	N	C	C
AX-91455372	G/A	1	10343457	+	NA	NA	NA	NA	NA	NA	G	G	G	G	G	A	G	G	G	G	G	G	G	G	G	G	G	G	G	G	G	G	G	A	G	G	G	G	G	G	G	G	G	A	G	G	G	G	G
AX-90528551	A/G	1	10361222	+	NA	NA	NA	NA	NA	NA	A	G	A	G	A	A	A	A	A	A	A	A	A	A	A	A	A	A	A	A	A	A	G	A	A	A	A	A	G	A	G	A	A	G	A	A	A	A	A
AX-90652578	G/T	1	10399485	+	NA	NA	NA	NA	NA	NA	G	G	G	G	G	G	G	G	G	G	G	G	G	G	G	G	G	G	G	G	G	G	G	G	G	G	G	G	G	G	G	G	G	G	G	G	G	G	G
AX-90652604	C/T	1	10413616	+	NA	NA	NA	NA	NA	NA	C	C	C	C	C	C	C	C	C	C	C	C	C	C	C	C	C	C	C	C	C	C	C	C	C	C	C	C	C	C	C	C	C	C	C	C	C	C	C
AX-90652608	G/A	1	10486506	+	NA	NA	NA	NA	NA	NA	G	A	G	G	G	A	G	A	G	G	G	G	A	A	G	G	G	G	G	G	G	A	G	G	G	A	G	G	G	G	A	G	G	G	A	G	A	G	G
AX-91455398	T/G	1	10511048	+	NA	NA	NA	NA	NA	NA	G	G	G	G	T	G	G	T	G	G	T	G	G	T	G	N	G	G	T	G	G	T	T	N	G	G	T	T	G	T	G	G	G	G	T	T	T	T	G
AX-91455409	G/T	1	10580712	+	NA	NA	NA	NA	NA	NA	G	T	G	G	G	G	G	G	G	G	G	G	G	G	G	G	G	G	G	G	G	T	G	G	G	G	G	G	G	G	T	G	G	G	G	G	G	G	G
AX-123944366	G/A	1	10588984	+	NA	NA	NA	NA	NA	NA	G	G	A	G	A	G	A	G	A	G	A	G	G	G	G	A	G	G	A	G	G	G	G	A	G	G	G	G	G	G	G	A	G	A	G	A	G	A	G
AX-90652621	T/G	1	10590754	+	NA	NA	NA	NA	NA	NA	T	T	G	T	G	G	G	G	G	T	G	N	T	T	T	G	T	N	N	T	T	N	T	N	T	G	T	T	T	T	T	G	T	G	T	G	T	G	G
AX-123944367	A/G	1	10675406	+	NA	NA	NA	NA	NA	NA	A	A	G	A	A	N	A	G	A	A	A	A	N	N	A	N	A	A	A	A	N	A	A	A	N	A	A	A	A	G	A	N	A	N	N	G	G	N	G
AX-90635357	A/G	1	10675488	+	NA	NA	NA	NA	NA	NA	G	G	A	A	A	A	G	A	G	G	A	G	A	A	G	A	A	A	A	G	A	G	A	G	A	G	G	A	A	A	G	A	G	A	A	A	A	A	A
AX-91421561	G/A	1	10694531	+	NA	NA	NA	NA	NA	NA	G	G	G	G	G	G	G	G	G	G	G	G	G	G	G	G	G	G	G	G	G	G	G	G	G	G	G	G	G	G	G	G	G	G	G	G	G	G	G
AX-91455451	G/A	1	10737490	+	NA	NA	NA	NA	NA	NA	G	G	G	G	G	G	G	G	G	G	G	A	A	G	A	G	G	G	A	G	G	G	G	G	G	G	G	G	G	A	G	G	G	G	A	G	A	G	G
AX-91455469	A/G	1	10818966	+	NA	NA	NA	NA	NA	NA	G	G	G	A	N	G	G	G	G	G	A	G	G	A	A	G	A	A	G	A	G	N	A	G	G	G	A	A	A	A	A	G	G	A	A	A	A	A	A
AX-90652721	A/G	1	10837451	+	NA	NA	NA	NA	NA	NA	N	N	A	A	A	A	A	A	N	A	A	G	A	N	A	N	A	N	N	A	A	A	A	A	A	A	A	A	A	A	N	A	A	A	A	A	A	A	G
AX-91455468	G/A	1	10881953	+	NA	NA	NA	NA	NA	NA	G	G	G	G	G	A	G	G	G	G	G	G	G	G	G	G	G	G	G	G	G	G	G	A	G	G	A	G	G	G	G	G	G	G	G	G	G	G	G
AX-91381707	A/C	1	10901616	+	NA	NA	NA	NA	NA	NA	A	A	C	A	C	C	A	C	A	A	A	C	C	C	C	A	C	C	A	A	A	C	A	C	A	A	A	C	C	A	A	C	C	C	A	C	A	C	C
AX-123944368	C/T	1	10992454	+	NA	NA	NA	NA	NA	NA	N	T	C	C	T	C	T	C	C	T	T	T	T	C	T	T	T	T	C	C	C	N	T	T	C	C	C	C	T	T	C	C	T	C	C	C	C	C	C
AX-91455487	T/C	1	10998413	+	NA	NA	NA	NA	NA	NA	C	T	T	T	T	T	T	T	T	T	T	T	T	T	T	T	T	T	C	C	T	C	T	T	C	T	T	C	T	T	T	T	T	T	T	T	T	T	T
AX-91455500	A/G	1	11066039	+	NA	NA	NA	NA	NA	NA	A	A	G	G	A	G	A	A	A	G	A	A	A	A	N	A	G	A	A	A	A	G	A	A	A	G	G	A	A	A	A	G	A	A	A	A	A	A	A
AX-90599031	C/T	1	11174129	+	NA	NA	NA	NA	NA	NA	C	C	N	C	T	C	C	C	T	C	C	C	C	C	C	C	C	T	C	C	T	C	C	C	C	C	C	C	C	C	C	T	T	T	C	C	C	C	T
AX-91455533	G/A	1	11214653	+	NA	NA	NA	NA	NA	NA	A	G	G	G	G	G	G	G	G	A	A	G	G	G	G	G	G	G	A	G	G	G	G	G	A	A	G	A	G	G	G	G	G	G	G	G	G	G	G
AX-91455530	G/A	1	11251199	+	NA	NA	NA	NA	NA	NA	N	N	A	G	G	G	G	G	G	G	G	G	A	A	G	G	G	A	G	G	G	N	A	G	G	N	N	N	G	G	G	G	N	G	G	A	G	A	G
AX-91406956	C/T	1	11298523	+	NA	NA	NA	NA	NA	NA	C	C	C	C	C	C	T	T	C	T	C	C	C	C	C	T	C	C	C	C	C	C	C	C	C	T	C	C	T	C	C	C	C	C	C	C	C	C	T
AX-91455552	T/C	1	11364051	+	NA	NA	NA	NA	NA	NA	T	C	T	T	C	T	C	C	T	C	T	T	T	C	C	T	C	T	T	T	T	T	C	T	T	T	T	T	C	T	C	N	T	T	T	C	T	C	T
AX-86306003	C/T	1	11372021	+	NA	NA	NA	NA	NA	NA	C	T	C	T	C	T	T	T	T	T	C	C	T	C	T	C	C	T	C	C	C	C	C	C	C	C	T	T	T	C	T	C	T	T	C	C	C	C	C
AX-90608529	A/G	1	11402418	+	NA	NA	NA	NA	NA	NA	G	G	A	G	A	G	G	G	A	G	G	A	G	G	G	A	A	G	G	G	A	A	G	A	G	A	G	G	G	A	G	A	G	A	A	G	A	G	A
AX-91447428	C/A	1	11447192	+	NA	NA	NA	NA	NA	NA	A	C	N	A	C	A	C	C	C	C	A	C	C	C	C	C	C	A	A	C	C	C	C	C	A	A	A	C	A	C	C	A	A	C	C	C	C	C	C
AX-90652888	A/G	1	11482751	+	NA	NA	NA	NA	NA	NA	G	G	A	A	A	A	G	A	A	A	A	A	A	G	A	G	A	A	G	A	A	A	G	A	A	A	A	A	A	A	A	A	A	A	G	G	G	G	A
AX-86264442	A/G	1	11488397	+	NA	NA	NA	NA	NA	NA	G	G	G	A	A	A	A	G	A	A	G	G	G	A	A	A	G	G	G	A	G	N	G	G	G	A	G	A	G	A	A	G	G	A	G	A	G	A	G
AX-90652932	C/T	1	11576151	+	NA	NA	NA	NA	NA	NA	C	C	C	C	C	C	T	C	C	C	C	C	C	T	C	T	C	C	C	C	C	C	C	C	C	C	C	C	C	C	C	C	C	C	C	T	C	T	C
AX-91455603	C/T	1	11600732	+	NA	NA	NA	NA	NA	NA	C	C	C	C	C	C	T	C	C	C	C	C	C	T	C	T	C	C	C	C	C	C	C	C	C	C	C	C	C	C	C	C	C	C	C	T	C	T	C
AX-91434633	G/A	1	11689961	+	NA	NA	NA	NA	NA	NA	G	G	G	G	G	G	A	G	G	G	G	G	G	A	G	A	G	G	G	G	G	G	G	G	G	G	G	G	G	G	G	G	G	G	G	A	G	A	G
AX-91197462	C/T	1	11724772	+	NA	NA	NA	NA	NA	NA	C	C	C	C	T	C	T	C	C	C	C	C	C	T	C	T	C	C	C	C	C	C	C	C	C	C	C	C	C	C	C	C	C	C	C	T	C	T	C
AX-90653001	C/T	1	11767529	+	NA	NA	NA	NA	NA	NA	C	C	C	C	T	C	T	C	C	C	C	C	C	T	C	T	C	C	C	C	C	C	C	C	C	C	C	C	C	C	C	C	C	C	C	T	C	T	C
AX-91455629	G/A	1	11795975	+	NA	NA	NA	NA	NA	NA	G	G	G	G	G	G	G	G	G	G	G	G	G	G	G	G	G	G	G	G	G	G	G	G	G	G	G	G	G	G	G	G	G	G	A	G	A	G	G
AX-91455652	C/T	1	11847024	+	NA	NA	NA	NA	NA	NA	C	C	C	C	T	C	T	C	C	C	C	C	C	T	C	T	C	C	C	C	C	C	C	C	C	C	C	C	C	C	C	C	C	C	C	T	C	T	C
AX-90653011	A/G	1	11883645	+	NA	NA	NA	NA	NA	NA	G	A	G	A	A	A	A	A	G	G	G	G	G	A	G	A	A	G	G	A	G	N	G	G	G	A	G	N	A	A	A	G	A	G	G	A	G	A	G
AX-91455669	G/A	1	11939632	+	NA	NA	NA	NA	NA	NA	A	A	A	A	A	A	G	G	A	A	G	G	A	G	G	G	G	A	G	G	A	N	A	G	G	G	G	G	G	G	A	G	A	G	A	G	N	G	A
AX-86327154	C/T	1	11951610	+	NA	NA	NA	NA	NA	NA	C	C	C	C	T	C	C	C	C	C	T	C	C	T	T	T	C	C	C	C	C	C	C	C	T	T	T	C	T	T	C	T	C	C	C	T	C	T	C
AX-86327150	T/C	1	11952059	+	NA	NA	NA	NA	NA	NA	T	T	N	T	T	T	T	T	T	T	T	T	T	T	T	T	T	T	T	T	T	T	T	T	T	T	T	T	T	T	T	T	T	T	T	T	T	T	T
AX-86281516	A/G	1	11952362	+	NA	NA	NA	NA	NA	NA	A	A	A	A	G	A	A	A	A	A	G	A	A	G	G	G	A	A	A	A	A	A	A	A	G	G	G	A	A	G	A	G	A	A	A	G	A	G	A
AX-86161126	C/T	1	11954450	+	NA	NA	NA	NA	NA	NA	C	T	C	C	T	C	C	T	C	C	T	C	C	T	C	T	C	C	C	C	C	C	C	C	N	T	N	C	T	T	C	T	C	C	C	T	C	T	C
AX-86302827	T/G	1	11955865	+	NA	NA	NA	NA	NA	NA	G	T	T	T	G	T	T	T	G	T	T	T	T	T	T	T	T	T	T	T	T	N	G	T	T	T	T	T	T	T	T	T	G	T	T	T	T	T	T
AX-90653075	A/G	1	12066788	+	NA	NA	NA	NA	NA	NA	A	A	N	G	A	G	G	A	A	A	A	A	N	G	A	G	A	A	N	A	N	A	A	A	A	A	A	A	A	G	G	A	A	A	A	G	A	G	A
AX-91429517	C/T	1	12147200	+	NA	NA	NA	NA	NA	NA	C	C	N	C	C	C	C	C	T	T	N	C	C	C	T	C	C	C	C	C	C	C	C	N	N	T	C	T	T	C	C	C	T	C	C	C	C	C	C
AX-90583243	G/A	1	12167987	+	NA	NA	NA	NA	NA	NA	G	A	G	A	A	A	A	A	G	A	G	G	G	G	G	G	G	G	G	G	G	N	G	G	G	A	G	A	G	A	G	G	A	A	G	G	G	G	G
AX-91455703	T/C	1	12188414	+	NA	NA	NA	NA	NA	NA	C	T	T	T	C	T	T	T	T	T	T	T	C	T	N	T	C	C	C	T	T	N	T	T	T	C	C	C	T	C	C	C	T	C	T	T	T	T	T
AX-91840464	A/G	1	12213488	+	NA	NA	NA	NA	NA	NA	A	N	A	G	A	G	A	G	A	A	A	A	A	A	A	A	A	A	A	A	A	A	A	A	A	A	G	A	A	A	A	A	A	A	A	A	A	A	A
AX-91387500	A/G	1	12251624	+	NA	NA	NA	NA	NA	NA	A	G	A	A	A	A	A	A	G	A	A	A	G	A	G	A	G	A	G	G	A	G	G	A	A	A	A	G	A	G	A	A	A	A	A	A	A	A	G
AX-90653118	A/G	1	12299659	+	NA	NA	NA	NA	NA	NA	A	A	A	G	A	G	G	A	A	A	A	G	A	G	G	G	A	G	A	A	G	A	A	A	G	A	G	A	G	A	A	A	G	A	G	G	G	G	A
AX-91442727	C/T	1	12311109	+	NA	NA	NA	NA	NA	NA	C	T	T	C	T	C	C	C	T	T	C	C	C	C	C	C	C	C	T	C	C	N	T	C	C	T	C	C	C	C	C	T	C	C	C	C	C	C	C
AX-91379740	T/C	1	12312261	+	NA	NA	NA	NA	NA	NA	T	T	T	C	T	C	T	T	T	T	C	C	T	C	T	C	T	C	T	T	T	N	T	T	N	T	T	C	T	T	T	T	C	C	C	C	N	C	C
AX-90574858	G/C	1	12312300	+	NA	NA	NA	NA	NA	NA	G	C	C	C	C	C	G	G	C	C	C	C	G	C	G	C	G	C	C	G	G	C	C	G	C	C	G	C	G	G	G	C	C	C	C	C	C	C	C
AX-91381348	A/G	1	12315345	+	NA	NA	NA	NA	NA	NA	A	G	G	A	G	A	A	A	G	G	A	A	A	A	A	A	G	A	G	A	A	N	G	A	A	G	A	A	A	A	A	G	A	A	A	A	A	A	A
AX-90570341	A/G	1	12357299	+	NA	NA	NA	NA	NA	NA	A	A	A	A	A	A	A	A	A	A	A	A	A	A	A	A	A	A	A	A	A	A	A	A	A	A	A	A	A	G	A	A	A	G	A	A	A	A	A
AX-91203273	C/T	1	12358252	+	NA	NA	NA	NA	NA	NA	C	C	C	C	T	C	T	N	C	T	C	T	T	C	T	T	T	C	C	C	T	C	T	C	T	C	C	C	C	C	T	C	C	C	C	T	C	T	T
AX-91455742	A/C	1	12396380	+	NA	NA	NA	NA	NA	NA	C	N	A	A	C	A	A	A	A	C	N	A	C	C	C	A	A	A	A	A	C	N	A	A	N	A	A	C	C	N	A	A	A	A	A	A	A	A	C
AX-90653171	C/T	1	12427341	+	NA	NA	NA	NA	NA	NA	T	T	N	T	T	T	C	C	T	C	T	T	C	C	T	C	T	C	C	C	T	C	T	T	C	C	T	T	C	T	C	C	C	T	T	C	T	C	T
AX-90653156	T/A	1	12464240	+	NA	NA	NA	NA	NA	NA	T	T	A	T	T	T	T	T	T	T	T	T	T	T	A	T	T	T	T	T	A	T	T	T	N	T	T	A	T	A	T	T	T	T	T	T	T	T	T
AX-86239246	G/A	1	12478938	+	NA	NA	NA	NA	NA	NA	A	A	G	G	G	G	G	G	G	A	G	G	G	G	G	G	G	G	A	G	G	N	A	G	G	A	G	G	G	G	G	G	G	G	G	G	G	G	G
AX-91438806	A/G	1	12486476	+	NA	NA	NA	NA	NA	NA	A	G	N	A	G	A	A	A	G	A	A	G	A	A	A	A	A	A	A	A	A	G	G	G	G	A	G	A	A	A	A	G	A	A	G	A	G	A	A
AX-91384607	T/C	1	12517752	+	NA	NA	NA	NA	NA	NA	T	T	T	T	T	T	T	T	T	T	T	T	T	T	T	T	T	T	T	T	T	T	T	T	T	T	T	T	T	C	T	T	T	T	T	T	T	T	T
AX-91387468	C/T	1	12517968	+	NA	NA	NA	NA	NA	NA	C	C	C	C	C	C	C	C	C	T	C	C	T	C	C	T	C	C	C	C	C	C	C	C	C	C	T	T	T	T	C	C	C	C	C	T	C	T	C
AX-90653193	G/A	1	12522038	+	NA	NA	NA	NA	NA	NA	G	G	G	G	G	G	G	G	G	A	G	A	G	G	G	A	G	G	G	G	A	G	G	G	G	A	G	G	G	A	G	G	G	G	G	A	G	A	G
AX-90653211	C/T	1	12567282	+	NA	NA	NA	NA	NA	NA	C	C	C	C	C	C	C	C	N	T	C	C	C	N	C	C	C	C	C	C	N	C	C	C	C	N	C	C	C	T	N	C	C	C	N	C	C	N	N
AX-90653237	T/C	1	12657578	+	NA	NA	NA	NA	NA	NA	T	T	T	C	C	T	T	T	T	T	T	C	T	T	T	C	T	T	T	T	T	T	T	T	T	C	T	T	T	C	T	T	T	C	T	C	T	C	T
AX-90653306	T/C	1	12834968	+	NA	NA	NA	NA	NA	NA	T	T	C	T	T	C	T	T	T	T	T	C	T	T	T	T	T	T	T	T	T	T	T	T	T	T	T	T	T	C	N	T	T	T	T	T	T	T	T
AX-90653286	C/T	1	12865667	+	NA	NA	NA	NA	NA	NA	C	N	C	C	C	C	C	C	C	C	C	C	C	C	C	C	C	N	C	C	C	C	C	C	C	C	T	C	C	T	C	C	C	C	C	C	C	C	C
AX-91455847	T/C	1	12870133	+	NA	NA	NA	NA	NA	NA	C	N	C	N	N	T	T	T	T	C	T	T	T	T	C	T	C	N	T	T	T	C	C	T	C	N	T	T	T	T	N	T	C	C	T	T	T	T	T
AX-90653339	G/A	1	12900762	+	NA	NA	NA	NA	NA	NA	A	G	G	G	N	G	G	G	G	G	A	G	G	G	A	G	G	G	G	G	G	G	G	G	N	G	G	G	G	G	G	G	A	G	G	G	N	G	G
AX-86257477	C/A	1	12918486	+	NA	NA	NA	NA	NA	NA	A	C	A	C	C	C	C	C	C	A	C	C	A	C	C	C	A	C	A	C	C	C	C	C	C	C	C	C	C	C	C	C	C	C	C	C	C	C	C
AX-91443864	A/G	1	12950549	+	NA	NA	NA	NA	NA	NA	A	A	N	A	A	G	A	G	G	G	G	A	A	A	A	A	G	G	A	G	A	N	A	G	A	G	G	A	A	G	G	G	A	G	G	A	G	A	A
AX-91434106	T/C	1	12952007	+	NA	NA	NA	NA	NA	NA	C	T	T	C	C	T	T	T	T	T	T	T	T	C	T	C	T	T	T	T	C	N	T	T	C	T	T	C	C	T	T	T	C	T	T	C	T	C	C
AX-91840481	C/T	1	12967778	+	NA	NA	NA	NA	NA	NA	T	C	C	T	T	C	C	C	C	C	C	C	C	T	C	T	C	C	C	C	T	N	C	C	N	C	C	T	T	C	C	C	T	C	C	T	C	T	T
AX-123945742	C/T	1	12987591	+	NA	NA	NA	NA	NA	NA	T	C	T	T	T	T	C	C	T	C	C	C	C	T	C	C	C	C	T	C	T	T	T	T	C	C	C	T	T	T	T	T	C	T	T	C	N	C	C
AX-123945744	T/C	1	12988924	+	NA	NA	NA	NA	NA	NA	T	T	T	C	C	C	T	T	C	T	T	T	T	C	T	T	T	T	T	T	C	C	T	C	T	T	T	C	C	C	C	T	T	C	C	T	C	T	T
AX-86278653	C/T	1	12988936	+	NA	NA	NA	NA	NA	NA	C	C	C	C	C	C	C	T	C	C	C	C	C	C	C	C	C	T	C	C	C	C	C	C	C	C	C	C	C	C	C	C	C	C	C	C	C	C	C
AX-123949850	G/T	1	12989283	+	NA	NA	NA	NA	NA	NA	T	G	T	T	T	G	G	G	G	T	G	G	T	T	G	T	T	G	G	T	T	G	G	G	T	T	T	T	G	G	G	G	G	G	G	T	G	T	T
AX-123945755	G/C	1	12989918	+	NA	NA	NA	NA	NA	NA	C	G	C	G	G	G	N	G	G	C	G	G	C	G	G	C	C	N	G	C	G	G	G	G	N	C	C	G	G	G	G	G	G	G	G	C	G	C	C
AX-86323637	C/A	1	12990057	+	NA	NA	NA	NA	NA	NA	C	A	C	C	C	C	A	C	C	C	A	A	C	C	C	C	C	A	C	C	C	C	C	C	C	C	C	C	C	C	C	C	C	C	C	C	C	C	C
AX-116872489	C/T	1	12992219	+	NA	NA	NA	NA	NA	NA	C	T	C	C	C	C	N	C	C	C	T	T	C	C	C	C	C	T	C	C	C	C	T	C	C	C	C	C	C	C	C	C	C	C	C	C	C	C	C
AX-123945764	A/G	1	12992674	+	NA	NA	NA	NA	NA	NA	A	A	A	A	A	A	A	G	A	A	A	A	A	A	A	A	A	A	A	A	A	A	A	A	A	A	A	A	A	A	A	A	A	A	A	A	A	A	A
AX-123945766	C/G	1	12992774	+	NA	NA	NA	NA	NA	NA	C	C	C	C	C	C	C	G	C	C	C	C	C	C	C	C	C	C	C	C	C	C	C	C	C	C	C	C	C	C	C	C	C	C	C	C	C	C	C
AX-123945767	T/C	1	12992845	+	NA	NA	NA	NA	NA	NA	T	T	T	T	T	T	T	C	T	T	T	T	T	T	T	T	T	T	T	T	T	T	T	T	T	T	T	T	T	T	T	T	T	T	T	T	T	T	T
AX-123945768	T/G	1	12993272	+	NA	NA	NA	NA	NA	NA	T	G	T	T	T	T	G	G	T	T	G	G	T	T	T	T	T	G	T	T	T	T	G	T	T	T	T	T	T	T	T	T	T	T	T	T	T	T	T
AX-123945769	A/T	1	12993322	+	NA	NA	NA	NA	NA	NA	A	T	A	A	A	A	T	A	A	A	T	T	A	A	A	A	A	A	A	A	A	A	A	A	A	A	A	A	A	A	A	A	A	A	A	A	A	A	A
AX-123945772	C/G	1	12993409	+	NA	NA	NA	NA	NA	NA	C	C	C	C	C	C	C	G	C	C	C	C	C	C	C	C	C	C	C	C	C	C	C	C	C	C	C	C	C	C	C	C	C	C	C	C	C	C	C
AX-90653330	A/G	1	12996617	+	NA	NA	NA	NA	NA	NA	A	A	A	A	A	A	A	A	A	A	A	A	A	A	A	A	A	N	A	A	A	A	A	N	A	A	A	A	A	A	A	N	G	A	A	A	A	A	A
AX-90653355	C/A	1	13025039	+	NA	NA	NA	NA	NA	NA	C	A	C	C	C	A	C	C	A	C	C	C	A	A	C	C	A	N	A	C	A	N	C	C	C	C	C	A	C	C	C	C	C	A	C	C	C	C	C
AX-91455875	G/A	1	13080292	+	NA	NA	NA	NA	NA	NA	A	A	G	N	N	N	N	G	G	A	N	G	A	A	A	G	G	G	A	A	N	N	G	G	G	A	A	A	G	A	N	A	N	G	N	G	N	G	G
AX-91455911	A/G	1	13133358	+	NA	NA	NA	NA	NA	NA	G	A	N	G	G	G	N	N	A	G	G	A	N	G	A	N	A	A	G	A	G	G	A	A	N	G	G	G	G	A	G	A	A	G	G	A	N	A	A
AX-90653426	C/T	1	13213755	+	NA	NA	NA	NA	NA	NA	N	N	C	C	C	N	T	T	T	C	C	C	C	C	C	C	C	C	C	C	C	C	C	C	C	N	C	C	C	T	N	C	T	C	C	C	C	C	C
AX-90653453	C/T	1	13342664	+	NA	NA	NA	NA	NA	NA	C	C	C	T	T	C	T	T	T	C	C	C	C	C	C	C	C	C	C	C	C	C	C	C	C	T	C	C	C	T	N	C	T	C	C	C	C	C	C
AX-90653458	C/A	1	13359429	+	NA	NA	NA	NA	NA	NA	C	C	C	C	C	C	A	A	A	C	C	C	C	C	C	C	C	N	C	C	C	C	C	C	C	A	C	C	C	A	C	C	A	C	C	C	C	C	C
AX-90653441	A/G	1	13396856	+	NA	NA	NA	NA	NA	NA	A	G	A	G	G	G	G	G	G	A	A	A	N	A	N	A	A	A	A	A	N	A	N	A	A	G	A	A	G	G	G	A	G	G	A	A	A	A	A
AX-90653473	G/A	1	13444730	+	NA	NA	NA	NA	NA	NA	G	N	G	N	N	G	A	A	G	G	G	G	G	G	G	G	N	G	G	G	N	G	G	G	G	G	G	N	G	G	G	G	A	G	G	G	G	G	G
AX-91455976	A/C	1	13508353	+	NA	NA	NA	NA	NA	NA	A	A	A	A	A	A	C	C	A	N	A	A	A	A	A	A	C	A	A	A	C	N	A	C	A	A	A	C	C	C	A	A	C	A	A	A	A	A	A
AX-91412449	A/G	1	13589176	+	NA	NA	NA	NA	NA	NA	A	A	N	G	G	A	A	A	A	A	A	A	G	G	A	A	G	G	A	A	G	N	A	A	A	G	A	A	G	A	G	G	A	A	A	A	G	A	A
AX-90653545	T/C	1	13601969	+	NA	NA	NA	NA	NA	NA	C	C	T	T	T	T	T	C	C	C	C	T	T	T	C	T	T	T	C	T	T	T	C	T	N	T	T	N	T	T	T	T	T	T	T	T	T	T	T
AX-86278977	A/C	1	13627031	+	NA	NA	NA	NA	NA	NA	A	A	C	A	A	C	C	C	A	A	A	C	A	A	C	C	C	A	A	A	A	A	A	C	C	C	C	A	C	A	C	C	C	C	C	C	A	C	C
AX-90653529	G/A	1	13645026	+	NA	NA	NA	NA	NA	NA	G	G	A	A	A	G	G	A	G	G	G	A	G	G	A	G	G	G	G	A	G	A	A	G	G	G	G	A	G	A	G	G	G	G	G	G	G	G	G
AX-123944369	T/C	1	13645072	+	NA	NA	NA	NA	NA	NA	C	C	T	T	T	C	T	T	C	N	T	N	C	C	T	C	C	C	N	T	C	T	T	T	N	C	C	T	T	T	C	C	T	C	C	N	N	C	C
AX-90644547	C/T	1	13685715	+	NA	NA	NA	NA	NA	NA	C	C	C	C	C	C	C	T	C	C	C	T	C	C	T	N	T	C	C	T	C	C	C	T	C	T	C	C	T	C	T	T	C	T	T	T	C	T	T
AX-90594616	T/C	1	13744559	+	NA	NA	NA	NA	NA	NA	T	C	T	C	C	C	T	C	T	T	C	C	T	T	C	T	T	T	T	T	T	N	T	T	C	T	C	T	T	T	T	T	T	T	T	T	C	T	T
AX-90653562	C/G	1	13788048	+	NA	NA	NA	NA	NA	NA	C	C	C	C	C	C	G	C	C	C	C	C	G	C	C	C	C	G	C	C	C	G	C	C	G	C	C	C	C	G	C	C	G	C	C	C	N	C	C
AX-91456002	G/A	1	13795378	+	NA	NA	NA	NA	NA	NA	G	G	G	A	A	G	A	G	G	G	G	A	A	G	G	G	G	A	G	G	G	A	G	G	A	G	G	G	G	A	G	G	A	G	G	G	G	G	G
AX-90636541	A/G	1	13803501	+	NA	NA	NA	NA	NA	NA	A	A	A	G	G	A	A	A	A	A	A	A	G	A	A	A	A	A	A	A	A	N	A	A	A	A	A	A	A	G	A	A	G	A	A	A	A	A	A
AX-90653630	C/T	1	13958595	+	NA	NA	NA	NA	NA	NA	C	C	C	C	C	C	C	C	C	C	C	C	C	C	C	C	C	C	C	C	C	C	C	C	C	C	C	C	C	C	C	C	C	C	C	C	C	C	C
AX-86278427	G/A	1	13979460	+	NA	NA	NA	NA	NA	NA	G	G	G	G	G	G	G	G	G	G	G	G	G	G	G	G	A	G	G	G	G	G	G	G	G	G	G	G	A	G	G	G	G	G	G	G	G	G	G
AX-123944370	A/G	1	13993255	+	NA	NA	NA	NA	NA	NA	A	A	G	G	G	A	A	G	G	A	A	A	A	A	A	A	N	A	A	A	A	A	A	A	A	A	A	A	G	G	A	N	A	N	A	A	A	A	G
AX-90653640	G/A	1	13998317	+	NA	NA	NA	NA	NA	NA	G	G	N	A	A	G	G	G	G	G	G	G	A	G	G	G	G	A	N	G	G	N	G	A	G	G	G	N	N	G	G	G	G	G	G	G	G	G	A
AX-90604802	T/C	1	14031488	+	NA	NA	NA	NA	NA	NA	T	T	T	T	T	T	T	T	T	T	T	T	T	T	T	T	T	T	T	T	T	T	T	T	T	T	T	T	T	T	T	T	C	T	T	T	T	T	T
AX-90653648	G/A	1	14052681	+	NA	NA	NA	NA	NA	NA	G	G	G	G	G	A	G	A	A	G	G	A	G	G	A	G	G	A	A	G	G	N	A	A	A	G	A	G	G	G	A	G	G	G	G	G	G	G	G
AX-90653686	C/T	1	14112686	+	NA	NA	NA	NA	NA	NA	C	C	T	C	C	C	C	T	C	C	T	T	T	C	C	C	C	C	T	C	T	C	C	C	N	C	C	T	T	C	C	T	C	T	C	C	N	C	C
AX-90653677	T/C	1	14167603	+	NA	NA	NA	NA	NA	NA	T	T	C	C	C	T	T	T	T	C	T	T	T	T	T	C	T	T	T	T	T	T	C	T	T	T	T	C	T	T	T	C	T	C	C	C	T	C	T
AX-90653721	T/G	1	14247780	+	NA	NA	NA	NA	NA	NA	G	T	G	G	G	G	T	T	T	G	T	T	G	T	G	G	T	T	G	G	T	N	T	T	T	T	G	G	T	T	T	G	T	G	G	G	T	G	T
AX-90653718	A/C	1	14260843	+	NA	NA	NA	NA	NA	NA	C	A	C	C	C	C	A	C	A	C	A	C	C	A	C	C	A	A	C	C	A	C	A	C	A	C	C	C	C	A	A	C	A	C	C	C	A	C	A
AX-90653733	G/A	1	14346871	+	NA	NA	NA	NA	NA	NA	G	G	G	G	G	G	G	G	G	G	N	G	G	G	G	G	G	G	G	G	G	G	G	A	G	G	G	G	A	G	G	G	G	G	G	G	G	G	G
AX-90653738	G/A	1	14393099	+	NA	NA	NA	NA	NA	NA	A	G	A	A	A	A	G	N	A	A	N	A	A	G	A	A	A	A	G	A	N	G	A	G	G	A	A	N	N	N	A	A	G	A	A	A	G	A	G
AX-90653812	A/G	1	14546317	+	NA	NA	NA	NA	NA	NA	N	A	A	A	A	A	G	A	G	A	A	G	A	A	G	A	A	G	G	A	A	G	A	A	G	A	A	A	A	A	G	G	G	G	A	N	A	A	A
AX-90653794	G/A	1	14557418	+	NA	NA	NA	NA	NA	NA	A	A	G	N	N	N	G	N	G	A	N	G	N	N	G	G	N	G	G	A	N	G	G	A	G	A	A	A	A	G	G	G	G	G	G	G	N	G	A
AX-86160840	C/T	1	14566042	+	NA	NA	NA	NA	NA	NA	T	T	C	C	C	T	C	T	C	T	C	C	C	T	C	C	T	T	C	T	C	C	C	T	C	T	T	T	T	C	C	C	C	C	C	C	T	C	T
AX-90653842	G/A	1	14626542	+	NA	NA	NA	NA	NA	NA	G	G	G	G	G	G	G	G	A	G	G	A	G	G	G	G	G	G	A	G	G	A	A	G	G	G	G	G	G	G	G	A	G	A	G	G	G	G	G
AX-90621155	C/T	1	14626607	+	NA	NA	NA	NA	NA	NA	T	T	C	C	C	T	C	T	C	T	C	C	C	T	C	C	T	T	C	T	C	C	C	T	C	T	T	T	T	C	C	C	C	C	C	C	T	C	T
AX-90653838	G/A	1	14682198	+	NA	NA	NA	NA	NA	NA	G	G	G	G	G	G	A	G	G	G	G	G	G	G	G	G	G	G	G	G	G	G	G	G	A	G	G	G	G	G	G	G	A	G	G	G	G	G	G
AX-90653878	C/T	1	14806913	+	NA	NA	NA	NA	NA	NA	C	C	C	C	C	C	C	C	C	N	C	C	C	C	C	C	C	T	C	T	C	N	C	C	C	C	C	C	T	C	C	C	C	C	C	C	C	C	C
AX-90653882	G/T	1	14857800	+	NA	NA	NA	NA	NA	NA	T	T	G	G	G	T	G	T	T	N	T	T	G	G	T	T	G	T	G	N	G	G	G	T	G	T	T	T	T	G	T	G	G	G	T	T	T	T	T
AX-90653902	A/G	1	14895394	+	NA	NA	NA	NA	NA	NA	A	A	A	G	G	A	G	A	A	A	A	A	G	G	A	A	A	A	G	A	G	A	G	A	A	A	A	A	A	G	A	A	G	A	A	A	A	A	A
AX-86281365	C/A	1	14900042	+	NA	NA	NA	NA	NA	NA	C	C	C	C	C	C	C	C	C	C	C	C	C	C	C	C	A	C	C	A	C	C	C	C	C	A	C	C	C	C	A	C	C	C	C	C	C	C	C
AX-90653929	G/A	1	14920451	+	NA	NA	NA	NA	NA	NA	G	G	G	A	A	G	A	G	G	G	G	G	A	A	G	G	G	G	G	G	A	G	A	G	G	G	G	G	G	A	G	G	A	G	G	G	G	G	G
AX-123944371	T/C	1	15069918	+	NA	NA	NA	NA	NA	NA	T	T	T	T	T	T	T	T	N	T	C	T	T	T	N	T	C	T	T	T	T	T	N	N	N	T	T	N	T	C	T	T	T	T	T	T	T	T	T
AX-90605290	C/T	1	15103614	+	NA	NA	NA	NA	NA	NA	C	C	C	C	C	C	C	C	C	C	N	C	C	C	C	N	N	C	C	C	C	C	C	N	C	C	C	C	N	C	T	C	C	C	C	C	C	C	N
AX-90653988	C/T	1	15135753	+	NA	NA	NA	NA	NA	NA	C	C	T	T	T	C	C	C	C	C	T	C	C	C	T	T	C	C	C	T	T	C	C	T	T	C	C	T	C	C	T	C	C	C	C	T	C	T	C
AX-90653991	C/A	1	15199717	+	NA	NA	NA	NA	NA	NA	C	C	C	C	C	C	A	A	A	C	C	A	C	C	A	C	A	A	A	C	C	C	A	A	A	A	A	A	C	C	A	C	C	C	C	C	C	C	A
AX-90654039	T/C	1	15266072	+	NA	NA	NA	NA	NA	NA	T	T	T	T	T	T	C	C	C	T	T	C	T	T	C	T	C	C	C	T	T	T	C	C	N	C	C	C	T	T	C	T	T	T	T	T	T	T	C
AX-90654022	T/G	1	15270756	+	NA	NA	NA	NA	NA	NA	T	T	T	T	T	T	G	T	T	T	G	T	T	T	T	G	G	T	T	G	T	T	G	T	G	G	T	G	G	T	N	T	T	T	T	G	T	G	T
AX-90613331	A/G	1	15355785	+	NA	NA	NA	NA	NA	NA	A	A	A	A	A	A	A	A	A	A	A	A	A	A	A	A	A	A	A	A	A	A	A	A	A	A	A	A	A	G	A	A	A	A	A	A	A	A	A
AX-91456312	G/A	1	15359033	+	NA	NA	NA	NA	NA	NA	G	G	N	G	G	G	A	G	N	A	G	A	G	A	G	G	G	A	A	N	G	N	A	A	A	G	G	A	N	G	G	A	A	A	G	G	G	G	A
AX-90654069	G/A	1	15407344	+	NA	NA	NA	NA	NA	NA	A	A	G	A	A	A	G	A	A	G	A	G	A	G	A	A	A	G	G	A	A	N	G	G	G	A	A	G	A	G	N	G	G	G	A	A	A	A	G
AX-90654085	G/A	1	15474540	+	NA	NA	NA	NA	NA	NA	G	G	G	G	G	G	G	G	G	G	G	G	G	G	G	G	G	G	G	G	G	G	G	G	G	G	G	G	G	A	A	G	G	G	G	G	G	G	G
AX-90654094	C/A	1	15491366	+	NA	NA	NA	NA	NA	NA	C	C	C	C	C	C	C	A	A	C	C	C	C	C	A	C	C	C	C	A	C	C	C	C	N	C	A	C	A	C	C	C	C	C	C	C	N	C	C
AX-90654122	A/G	1	15514878	+	NA	NA	NA	NA	NA	NA	G	A	G	G	G	G	A	A	G	A	A	G	G	A	A	G	G	A	A	A	G	G	A	G	G	A	G	G	A	A	A	A	A	A	A	G	A	G	A
AX-90637163	T/C	1	15515187	+	NA	NA	NA	NA	NA	NA	C	T	C	C	C	C	T	T	C	T	T	C	C	T	T	C	C	T	T	T	C	C	T	C	C	T	C	C	T	T	T	T	T	T	T	C	T	C	T
AX-91840520	A/C	1	15576781	+	NA	NA	NA	NA	NA	NA	C	A	N	C	C	A	A	A	C	C	A	C	C	C	A	C	C	A	A	A	A	C	A	A	C	N	A	C	A	A	A	A	C	A	A	C	N	C	A
AX-90654134	G/A	1	15607309	+	NA	NA	NA	NA	NA	NA	A	G	A	A	A	G	G	G	A	A	G	A	A	A	G	A	A	G	G	G	G	A	G	G	A	G	G	A	G	G	G	G	A	G	G	A	N	A	G
AX-86304402	T/C	1	15727158	+	NA	NA	NA	NA	NA	NA	T	T	C	T	T	T	T	N	C	T	T	T	T	T	T	T	T	T	T	T	T	N	T	T	T	T	N	C	T	T	T	T	T	T	T	T	T	T	T
AX-90582287	G/A	1	15729241	+	NA	NA	NA	NA	NA	NA	G	G	G	G	G	A	G	G	G	G	G	G	G	G	G	G	G	G	G	G	A	G	G	A	G	G	A	G	G	G	G	G	G	G	G	G	G	G	G
AX-86303705	T/C	1	15730086	+	NA	NA	NA	NA	NA	NA	T	N	T	T	T	C	T	C	T	T	T	C	T	T	C	T	T	T	T	T	C	T	C	C	N	T	C	T	T	T	C	T	T	T	T	T	T	T	T
AX-123944372	G/A	1	15776215	+	NA	NA	NA	NA	NA	NA	G	G	N	G	G	A	G	A	G	G	G	A	G	G	A	G	G	G	G	G	A	G	A	A	A	G	A	G	G	G	A	G	G	G	G	G	G	G	G
AX-91447042	T/C	1	15776832	+	NA	NA	NA	NA	NA	NA	T	T	T	T	T	T	T	T	T	T	T	T	T	T	T	T	T	T	T	T	T	T	T	T	T	T	T	T	T	C	T	T	T	T	T	T	T	T	T
AX-91456385	C/A	1	15777675	+	NA	NA	NA	NA	NA	NA	C	C	C	C	C	A	C	C	C	C	C	C	C	C	C	C	C	C	C	C	A	C	A	C	A	C	C	C	C	C	C	C	C	C	C	C	C	C	C
AX-91444571	A/C	1	15784782	+	NA	NA	NA	NA	NA	NA	A	A	A	A	A	A	A	C	A	A	A	C	A	A	C	A	A	A	A	A	A	A	A	C	N	A	C	A	A	C	C	A	A	A	A	A	A	A	A
AX-91456390	C/T	1	15896415	+	NA	NA	NA	NA	NA	NA	C	N	C	C	C	C	C	C	C	T	C	C	C	C	C	C	C	C	C	C	C	C	T	C	C	C	C	C	C	T	C	C	C	C	T	C	T	C	C
AX-90654232	C/T	1	15935607	+	NA	NA	NA	NA	NA	NA	T	C	T	C	C	T	C	C	T	C	T	C	T	T	T	C	C	T	T	T	T	N	C	C	C	T	C	C	T	C	C	C	C	C	C	C	C	C	T
AX-91456410	C/A	1	15967867	+	NA	NA	NA	NA	NA	NA	C	A	C	C	C	C	A	A	C	A	C	C	C	C	C	C	C	C	C	C	C	N	A	A	A	C	C	C	C	A	A	C	C	C	A	C	A	A	C
AX-90654244	T/C	1	16048834	+	NA	NA	NA	NA	NA	NA	C	C	T	T	T	N	C	C	C	C	C	C	T	T	T	T	T	T	N	T	T	T	T	T	C	C	T	C	C	C	C	T	T	T	C	T	C	T	T
AX-91456467	G/A	1	16138427	+	NA	NA	NA	NA	NA	NA	G	G	G	A	A	G	G	G	G	G	G	G	A	G	G	A	A	A	G	G	G	N	G	G	N	G	G	G	G	A	G	G	A	G	G	A	G	A	G
AX-90654266	C/G	1	16163941	+	NA	NA	NA	NA	NA	NA	C	C	C	G	G	C	C	C	C	C	C	C	G	C	C	G	G	G	C	C	C	C	C	C	N	C	C	C	C	G	C	C	G	C	C	G	C	G	C
AX-91456471	G/A	1	16178348	+	NA	NA	NA	NA	NA	NA	G	G	G	A	A	G	G	G	G	G	G	G	A	G	G	A	A	A	G	G	G	G	G	G	N	G	G	G	G	A	G	G	A	G	G	A	G	A	G
AX-91456482	C/A	1	16283298	+	NA	NA	NA	NA	NA	NA	C	C	A	A	A	C	C	A	C	C	C	C	C	C	C	C	C	A	C	C	C	N	A	C	C	C	A	A	C	C	C	C	A	C	C	C	C	C	C
AX-86239267	A/G	1	16313381	+	NA	NA	NA	NA	NA	NA	A	A	G	A	A	A	A	G	A	A	G	A	A	A	A	A	A	G	A	A	A	N	A	A	A	A	A	A	G	A	A	A	A	A	A	A	A	A	A
AX-86304591	G/A	1	16335539	+	NA	NA	NA	NA	NA	NA	G	G	G	G	G	G	G	G	G	G	A	G	G	G	G	G	G	A	G	G	G	A	G	G	G	G	A	G	A	G	G	A	G	A	G	G	G	G	G
AX-91432743	A/G	1	16355620	+	NA	NA	NA	NA	NA	NA	A	A	G	A	A	A	A	G	A	A	G	A	A	A	A	A	A	G	A	A	A	N	A	A	A	A	A	A	G	A	A	A	A	A	A	A	A	A	A
AX-91456522	C/T	1	16499109	+	NA	NA	NA	NA	NA	NA	C	C	C	C	C	C	C	C	C	C	C	C	C	C	C	C	C	C	C	C	T	C	C	C	C	C	C	C	C	C	C	C	C	C	C	C	C	C	C
AX-91456548	A/G	1	16513643	+	NA	NA	NA	NA	NA	NA	A	A	A	A	A	A	A	A	A	A	A	A	A	A	A	A	A	A	A	A	G	A	A	A	A	A	A	A	A	A	A	A	A	A	A	A	A	A	A
AX-91456550	G/A	1	16588302	+	NA	NA	NA	NA	NA	NA	G	A	G	A	A	A	A	A	G	G	G	A	A	A	A	A	A	A	A	A	G	A	A	A	G	A	A	G	A	G	G	G	A	G	A	A	A	A	A
AX-91840543	T/C	1	16593645	+	NA	NA	NA	NA	NA	NA	T	T	N	T	T	N	T	T	N	T	T	T	T	T	T	T	T	T	T	T	T	T	T	T	T	T	T	T	T	T	N	T	T	T	T	T	T	T	N
AX-90654411	T/G	1	16603590	+	NA	NA	NA	NA	NA	NA	T	T	N	T	T	T	T	T	T	T	T	T	T	T	T	T	T	T	T	T	T	T	T	T	T	T	T	T	T	T	T	T	T	T	T	T	T	T	T
AX-91456565	T/C	1	16626815	+	NA	NA	NA	NA	NA	NA	N	T	T	T	T	T	T	T	T	T	C	T	T	T	T	T	T	T	C	T	C	T	T	T	T	T	T	T	T	C	T	T	C	T	T	T	T	T	T
AX-86327454	C/T	1	16742000	+	NA	NA	NA	NA	NA	NA	T	C	C	T	T	C	C	C	C	C	C	T	C	C	C	C	C	C	C	T	C	C	C	C	C	C	T	C	C	C	C	C	C	C	C	C	C	C	C
AX-123944373	G/A	1	16777255	+	NA	NA	NA	NA	NA	NA	G	N	A	N	N	N	G	G	A	G	A	G	A	G	G	N	G	G	G	G	N	G	G	G	G	G	G	G	G	G	A	G	A	G	G	G	G	G	G
AX-91456589	T/G	1	16794255	+	NA	NA	NA	NA	NA	NA	T	T	T	T	T	T	T	T	T	T	T	T	T	T	T	T	T	T	T	T	T	T	T	T	T	T	T	T	T	T	T	T	T	T	T	T	T	T	T
AX-90626235	T/C	1	16953523	+	NA	NA	NA	NA	NA	NA	T	C	C	T	T	C	T	C	C	C	C	C	C	C	C	C	C	T	C	T	T	N	T	T	C	C	C	T	C	T	T	T	T	T	C	C	C	C	C
AX-90646311	C/T	1	16973180	+	NA	NA	NA	NA	NA	NA	C	C	C	C	C	C	C	C	C	C	C	C	C	C	C	C	C	C	C	C	C	C	C	C	C	C	C	C	C	C	C	C	C	C	C	C	C	C	C
AX-91456658	C/T	1	17180402	+	NA	NA	NA	NA	NA	NA	T	C	T	T	T	C	C	C	T	T	C	T	C	T	T	C	C	T	C	C	C	C	C	C	C	T	T	C	C	C	C	C	C	C	C	C	C	C	C
AX-90654587	G/A	1	17261216	+	NA	NA	NA	NA	NA	NA	G	G	A	A	A	G	G	G	G	G	G	G	G	G	A	G	G	G	G	G	G	G	G	G	G	G	G	G	G	G	G	G	G	G	G	G	G	G	G
AX-90654612	T/C	1	17342005	+	NA	NA	NA	NA	NA	NA	T	T	C	C	C	T	T	T	T	T	T	T	T	T	C	T	T	T	T	T	T	T	T	T	T	T	T	T	T	T	T	T	T	T	T	T	T	T	T
AX-91456699	G/A	1	17394049	+	NA	NA	NA	NA	NA	NA	G	G	A	N	N	N	G	A	G	G	G	G	N	N	G	G	G	G	G	G	G	G	N	N	G	G	N	A	G	G	G	G	N	G	G	G	G	G	N
AX-90654671	T/C	1	17487413	+	NA	NA	NA	NA	NA	NA	T	T	C	T	T	T	T	C	T	T	T	T	T	T	T	T	T	T	T	T	T	T	T	T	T	T	T	T	T	T	T	T	T	T	T	T	T	T	T
AX-91456741	A/G	1	17510426	+	NA	NA	NA	NA	NA	NA	A	A	A	A	A	G	A	A	G	G	A	A	A	G	A	A	A	A	A	G	A	N	G	G	A	A	G	G	A	G	G	G	G	G	A	A	A	A	G
AX-90654700	G/T	1	17525091	+	NA	NA	NA	NA	NA	NA	T	T	T	G	N	N	G	T	T	G	G	G	T	G	T	T	T	N	G	G	G	N	G	G	G	G	G	T	G	G	N	T	G	T	T	T	T	T	N
AX-86263178	G/A	1	17601571	+	NA	NA	NA	NA	NA	NA	G	G	G	G	G	A	G	A	G	G	A	G	G	A	G	G	G	G	A	G	G	G	G	A	G	G	A	G	G	A	G	G	G	G	G	G	G	G	A
AX-123945776	A/C	1	17662526	+	NA	NA	NA	NA	NA	NA	A	A	N	N	N	N	C	C	N	A	N	A	N	N	C	A	N	A	N	A	N	C	A	A	C	C	C	C	C	A	A	A	A	N	N	A	N	A	A
AX-91456755	G/A	1	17664526	+	NA	NA	NA	NA	NA	NA	A	A	A	A	A	G	G	G	G	A	G	A	A	G	N	A	A	G	G	G	A	G	G	G	G	N	N	N	G	G	A	N	A	A	A	A	A	A	G
AX-123945778	G/A	1	17664569	+	NA	NA	NA	NA	NA	NA	G	G	G	G	G	A	G	G	G	G	A	G	G	A	G	G	G	G	A	G	G	G	A	G	G	G	G	G	G	A	G	G	G	G	G	G	G	G	A
AX-123949852	G/A	1	17664719	+	NA	NA	NA	NA	NA	NA	G	G	G	G	G	G	G	G	G	G	G	G	G	G	A	G	G	G	G	G	G	A	G	G	G	A	A	A	G	G	G	G	G	G	G	G	G	G	G
AX-123945781	G/T	1	17666290	+	NA	NA	NA	NA	NA	NA	G	G	G	G	G	G	G	T	G	G	G	G	G	G	G	G	G	G	G	G	G	G	G	G	T	G	G	G	T	G	G	G	G	G	G	G	G	G	G
AX-123945783	A/T	1	17666635	+	NA	NA	NA	NA	NA	NA	N	T	N	N	N	A	A	A	A	N	A	T	T	A	A	T	N	T	A	T	N	A	A	A	A	A	A	A	A	A	T	A	T	N	N	A	A	N	A
AX-123949853	G/A	1	17666779	+	NA	NA	NA	NA	NA	NA	A	N	N	A	A	G	G	G	G	A	G	A	N	G	G	A	N	G	G	A	N	G	G	G	G	G	G	G	G	G	N	N	N	N	N	N	G	N	G
AX-86239018	C/T	1	17666998	+	NA	NA	NA	NA	NA	NA	C	C	C	C	C	C	C	C	C	C	C	C	C	C	C	C	C	C	C	C	C	C	C	C	C	C	C	C	C	C	C	C	C	C	C	C	C	C	C
AX-90654723	A/G	1	17699777	+	NA	NA	NA	NA	NA	NA	A	A	A	A	A	A	G	A	A	A	G	A	G	A	A	A	A	A	A	G	A	A	G	A	G	G	A	G	A	A	A	G	G	G	A	A	A	A	A
AX-91438305	T/C	1	17714709	+	NA	NA	NA	NA	NA	NA	C	T	N	C	C	C	T	C	T	C	C	T	C	T	T	T	T	C	C	T	C	T	T	T	T	C	T	T	C	C	C	T	T	T	T	T	T	T	C
AX-90639902	G/C	1	17715561	+	NA	NA	NA	NA	NA	NA	G	N	G	G	G	G	G	G	G	G	G	G	G	G	G	G	G	G	G	G	G	G	G	G	G	G	G	G	G	G	G	G	G	G	G	G	G	G	G
AX-90654735	T/G	1	17742457	+	NA	NA	NA	NA	NA	NA	T	T	G	T	T	T	G	T	T	T	T	G	T	T	G	T	T	T	T	G	T	T	G	T	G	T	G	G	T	T	T	T	G	T	T	T	T	T	T
AX-90654751	G/A	1	17782829	+	NA	NA	NA	NA	NA	NA	A	G	A	G	G	G	A	G	A	G	G	A	G	G	G	G	G	A	G	G	A	N	G	A	A	G	A	A	A	G	A	G	A	G	G	G	N	G	G
AX-91456795	A/C	1	17827174	+	NA	NA	NA	NA	NA	NA	C	A	A	A	A	A	C	A	A	A	A	A	A	A	A	A	A	C	A	A	A	A	A	C	A	A	A	A	C	A	C	A	A	A	A	A	A	A	A
AX-91398248	A/G	1	17884610	+	NA	NA	NA	NA	NA	NA	A	A	N	G	G	A	A	G	A	A	A	G	G	A	A	A	A	A	A	A	G	N	G	G	G	A	A	A	A	A	A	A	G	A	A	A	A	A	A
AX-86323271	C/T	1	17898504	+	NA	NA	NA	NA	NA	NA	C	C	C	T	T	N	C	C	C	C	C	N	C	C	C	C	C	T	T	C	N	N	C	C	C	C	C	C	C	C	T	C	T	N	C	C	C	C	C
AX-91203422	G/A	1	17965557	+	NA	NA	NA	NA	NA	NA	G	G	G	G	G	G	G	A	G	G	G	G	G	G	G	G	G	G	G	G	G	G	G	G	G	G	G	G	G	G	G	G	G	G	G	G	G	G	G
AX-90561079	C/T	1	17966688	+	NA	NA	NA	NA	NA	NA	C	C	C	C	C	C	C	T	C	C	C	C	C	C	C	C	C	C	C	C	C	C	C	C	C	C	C	C	N	C	C	C	C	C	C	C	C	C	C
AX-90654838	A/G	1	17987621	+	NA	NA	NA	NA	NA	NA	A	A	A	A	A	A	A	G	A	A	A	A	A	A	A	A	A	A	A	A	A	N	A	A	A	A	A	A	A	A	A	A	A	G	A	A	A	A	A
AX-86323198	T/C	1	18077866	+	NA	NA	NA	NA	NA	NA	T	N	T	T	T	T	T	C	T	T	T	T	T	T	T	N	N	T	T	T	T	T	T	T	T	T	T	T	T	T	T	N	T	T	N	N	N	N	T
AX-91456850	C/A	1	18175980	+	NA	NA	NA	NA	NA	NA	A	C	C	A	A	C	A	C	C	A	A	C	A	A	C	C	C	C	C	C	C	N	C	C	C	C	C	C	A	C	A	C	A	A	C	C	C	C	C
AX-91456852	T/G	1	18192451	+	NA	NA	NA	NA	NA	NA	T	G	N	G	G	T	T	G	T	T	G	T	T	T	T	G	G	G	G	T	T	T	T	T	T	T	T	G	T	T	G	N	G	T	G	G	G	G	T
AX-91456867	C/T	1	18202377	+	NA	NA	NA	NA	NA	NA	T	C	C	C	C	T	T	C	T	T	C	T	T	T	T	C	C	C	C	T	T	N	T	T	T	T	T	T	T	C	C	C	C	T	C	C	C	C	T
AX-86282846	C/A	1	18243786	+	NA	NA	NA	NA	NA	NA	C	C	C	C	C	C	C	C	C	C	C	C	C	C	C	C	C	C	C	C	C	C	C	C	C	C	C	C	C	C	C	C	C	C	C	C	C	C	C
AX-90624931	G/C	1	18277027	+	NA	NA	NA	NA	NA	NA	G	G	G	G	G	G	C	G	G	G	C	G	C	C	G	G	G	G	G	G	G	G	G	G	G	G	G	G	G	G	G	G	G	G	G	G	G	G	G
AX-90654936	A/G	1	18350804	+	NA	NA	NA	NA	NA	NA	A	A	A	A	A	A	A	A	A	A	A	A	A	A	A	A	A	A	A	A	A	A	A	A	A	A	A	A	A	A	A	A	A	A	A	A	A	A	A
AX-91456912	T/C	1	18400616	+	NA	NA	NA	NA	NA	NA	T	T	T	T	T	T	T	T	T	T	T	T	T	T	T	T	T	T	T	T	T	T	T	T	T	T	T	T	T	T	T	T	T	T	T	T	T	T	T
AX-90654987	C/T	1	18526531	+	NA	NA	NA	NA	NA	NA	C	C	C	C	C	C	C	C	C	C	C	C	C	C	C	C	C	C	C	C	C	C	C	C	C	C	C	C	C	C	C	C	C	C	C	C	C	C	C
AX-86326455	T/C	1	18625393	+	NA	NA	NA	NA	NA	NA	T	T	T	T	T	T	T	T	T	T	T	T	T	T	T	T	T	T	T	T	T	T	T	T	T	T	T	T	T	T	T	T	T	T	T	T	T	T	T
AX-91203444	C/T	1	18642304	+	NA	NA	NA	NA	NA	NA	T	T	C	C	C	C	C	T	C	T	C	T	C	C	T	T	T	C	C	T	T	C	C	C	C	C	C	T	T	T	C	C	T	C	T	T	T	T	C
AX-90655039	G/A	1	18678918	+	NA	NA	NA	NA	NA	NA	G	G	G	G	G	G	G	G	G	G	G	G	G	G	G	G	G	G	G	G	G	G	G	G	G	G	G	G	G	G	G	G	G	G	G	G	G	G	G
AX-123944375	A/G	1	18698113	+	NA	NA	NA	NA	NA	NA	G	A	G	G	G	A	A	A	A	G	A	G	A	A	G	A	A	G	G	A	A	G	A	A	G	G	G	A	G	A	A	G	A	G	A	A	A	A	A
AX-91840582	A/G	1	18772919	+	NA	NA	NA	NA	NA	NA	A	A	A	A	A	A	A	A	A	A	A	A	A	A	A	A	A	A	A	A	A	A	A	A	A	A	A	A	A	A	A	A	A	A	A	A	A	A	A
AX-90528685	C/A	1	18808816	+	NA	NA	NA	NA	NA	NA	C	C	C	C	C	C	C	C	C	C	C	C	C	C	C	C	C	C	C	C	C	C	C	C	C	C	C	C	C	C	C	C	C	C	C	C	C	C	C
AX-90655105	C/T	1	18838633	+	NA	NA	NA	NA	NA	NA	C	C	C	C	C	C	C	T	C	N	C	T	C	C	T	T	T	C	C	C	C	C	T	T	C	C	C	N	N	C	C	C	C	C	C	T	C	T	C
AX-90655108	T/C	1	18890528	+	NA	NA	NA	NA	NA	NA	C	N	T	T	T	T	T	C	T	T	T	T	T	T	T	T	T	T	T	T	T	T	T	T	T	T	T	T	T	T	T	T	T	T	T	T	T	T	T
AX-91424930	C/A	1	18980407	+	NA	NA	NA	NA	NA	NA	C	C	A	C	C	C	C	C	A	A	C	A	C	C	C	A	A	C	C	C	C	A	A	A	A	C	C	C	C	C	C	A	C	A	C	A	C	A	C
AX-91457020	G/A	1	19068379	+	NA	NA	NA	NA	NA	NA	G	G	G	G	G	G	G	G	G	G	G	G	G	G	G	G	G	G	G	G	G	G	G	A	A	G	G	G	N	G	G	G	G	G	G	G	G	G	G
AX-86306064	C/T	1	19100675	+	NA	NA	NA	NA	NA	NA	N	C	C	C	C	N	T	T	C	C	N	T	C	C	C	C	C	C	C	C	C	C	C	C	C	C	C	C	C	N	T	C	C	C	C	C	C	C	T
AX-91457036	A/T	1	19131763	+	NA	NA	NA	NA	NA	NA	A	T	A	T	T	A	A	A	T	A	A	A	A	T	A	T	T	T	T	A	A	T	A	A	A	T	T	A	T	T	A	T	A	A	T	T	T	T	A
AX-91457064	A/G	1	19272541	+	NA	NA	NA	NA	NA	NA	A	A	A	A	A	A	A	A	A	A	A	A	A	A	A	A	A	A	A	A	A	A	A	G	A	A	A	A	A	A	A	A	A	A	N	A	N	A	A
AX-90655199	A/G	1	19299015	+	NA	NA	NA	NA	NA	NA	A	G	A	G	G	G	A	G	A	G	A	G	A	G	A	G	G	A	A	A	N	N	A	G	A	A	G	A	G	A	A	A	A	G	G	G	G	G	A
AX-123944376	C/T	1	19329496	+	NA	NA	NA	NA	NA	NA	T	C	C	T	T	T	C	T	C	T	C	C	C	T	T	T	T	T	T	T	T	C	C	C	T	T	T	C	T	T	T	C	C	C	C	T	C	T	C
AX-90655253	A/G	1	19346308	+	NA	NA	NA	NA	NA	NA	A	N	A	G	G	G	A	G	A	G	A	N	A	N	A	N	N	A	A	A	G	N	A	G	A	A	G	A	G	A	A	A	A	G	N	G	N	N	A
AX-91457076	C/T	1	19352589	+	NA	NA	NA	NA	NA	NA	C	N	T	C	C	T	C	T	C	C	T	T	C	C	N	T	T	T	T	T	T	C	C	C	N	T	T	T	T	T	T	C	C	C	T	N	C	T	C
AX-90655270	G/T	1	19444587	+	NA	NA	NA	NA	NA	NA	G	G	G	G	G	G	G	G	G	G	G	G	G	G	G	G	G	G	G	G	G	N	T	G	G	G	G	G	G	G	G	G	G	G	G	G	G	G	G
AX-91457111	G/A	1	19523780	+	NA	NA	NA	NA	NA	NA	G	A	N	G	G	G	A	N	A	G	A	A	G	N	G	G	N	A	A	A	G	N	G	G	N	N	G	G	G	A	G	G	A	G	A	G	N	G	A
AX-91414496	C/A	1	19557709	+	NA	NA	NA	NA	NA	NA	C	C	C	A	A	C	C	A	C	A	C	C	A	C	C	C	C	C	C	C	A	N	A	C	C	C	C	A	A	C	C	A	C	C	C	C	C	C	C
AX-90655313	A/G	1	19640864	+	NA	NA	NA	NA	NA	NA	A	A	A	A	A	A	A	A	A	A	A	A	A	A	A	A	A	A	A	A	A	A	A	A	A	A	A	A	A	A	A	A	A	A	A	A	A	A	A
AX-91457147	A/C	1	19679929	+	NA	NA	NA	NA	NA	NA	A	A	A	A	A	A	A	A	A	A	A	A	A	A	A	A	A	A	A	N	A	A	A	A	A	C	A	A	A	A	A	A	A	A	A	A	A	A	C
AX-90655311	A/G	1	19699529	+	NA	NA	NA	NA	NA	NA	A	A	A	G	G	A	G	A	A	G	A	A	A	A	A	G	G	A	A	A	A	N	A	G	A	G	A	A	A	A	A	G	A	A	A	G	A	G	G
AX-91399492	C/T	1	19791798	+	NA	NA	NA	NA	NA	NA	C	C	C	C	C	T	C	C	T	C	C	C	C	C	C	C	C	C	C	C	C	C	C	C	C	T	T	T	C	C	C	C	C	T	C	C	C	C	C
AX-90655386	G/A	1	19813194	+	NA	NA	NA	NA	NA	NA	G	G	G	G	G	A	G	G	A	G	G	G	G	G	G	G	G	G	G	G	G	G	G	G	G	A	A	A	G	G	G	G	G	A	G	G	G	G	G
AX-91457209	C/T	1	19903098	+	NA	NA	NA	NA	NA	NA	C	C	N	C	C	C	T	T	C	C	C	T	C	T	T	T	T	C	C	C	T	T	C	C	T	C	C	N	C	T	T	T	C	T	C	T	C	T	C
AX-91457190	A/G	1	19948359	+	NA	NA	NA	NA	NA	NA	A	A	A	A	A	A	A	A	G	A	A	A	G	A	A	A	A	A	A	A	A	A	A	G	A	G	A	A	A	G	A	A	G	G	A	A	A	A	G
AX-90655424	T/G	1	19974576	+	NA	NA	NA	NA	NA	NA	G	T	N	T	T	G	T	T	G	T	T	N	G	G	T	G	G	T	G	G	N	G	G	T	G	T	G	G	T	T	T	G	G	G	T	G	T	G	N
AX-90655410	T/G	1	19988443	+	NA	NA	NA	NA	NA	NA	T	G	T	T	T	T	T	T	G	T	T	T	G	T	G	G	G	G	T	G	T	T	G	G	G	G	T	T	G	T	G	T	G	T	G	G	G	G	G
AX-91457211	C/T	1	20031966	+	NA	NA	NA	NA	NA	NA	C	T	C	T	T	C	C	C	T	T	C	C	T	C	T	T	T	T	C	T	C	N	T	C	C	N	C	C	T	C	T	C	T	C	T	T	N	T	T
AX-91203476	A/G	1	20098257	+	NA	NA	NA	NA	NA	NA	G	A	A	A	A	A	G	A	G	A	A	A	G	A	G	A	A	G	G	G	A	N	G	A	G	G	A	G	G	A	G	A	G	A	A	A	A	A	A
AX-108025925	T/C	1	20106697	+	NA	NA	NA	NA	NA	NA	T	T	C	C	C	C	T	C	T	C	T	T	T	C	T	T	T	T	T	T	C	T	T	T	T	T	C	T	T	C	T	C	T	C	T	T	T	T	C
AX-86326262	C/T	1	20130712	+	NA	NA	NA	NA	NA	NA	C	C	C	C	C	C	C	C	C	C	C	C	T	C	C	C	C	C	C	C	C	N	C	C	C	C	C	C	N	C	C	C	C	C	C	N	C	C	C
AX-123944378	C/T	1	20420587	+	NA	NA	NA	NA	NA	NA	C	C	C	C	C	C	C	C	C	C	C	C	T	C	C	C	C	C	C	C	C	N	C	C	C	C	C	C	T	C	C	C	C	C	C	C	C	C	C
AX-91457282	G/T	1	20484817	+	NA	NA	NA	NA	NA	NA	G	N	G	T	T	G	G	G	G	T	G	G	G	G	G	T	T	G	G	G	G	G	G	T	G	G	G	G	G	G	G	G	G	G	T	T	T	T	G
AX-90655534	A/G	1	20528826	+	NA	NA	NA	NA	NA	NA	A	G	A	G	G	A	A	A	A	G	A	A	G	A	A	G	G	A	A	A	A	N	A	G	A	A	A	A	G	A	A	A	A	A	G	G	G	G	G
AX-90655543	A/G	1	20636207	+	NA	NA	NA	NA	NA	NA	A	G	A	A	A	A	A	A	A	A	A	A	G	A	A	A	A	A	A	A	A	N	A	A	A	A	A	A	G	A	A	A	A	A	G	A	G	A	G
AX-90579746	T/G	1	20696637	+	NA	NA	NA	NA	NA	NA	T	G	T	G	G	T	T	T	T	G	T	T	G	T	T	G	G	T	T	T	T	N	T	G	T	T	T	T	G	T	T	T	T	T	G	G	G	G	G
AX-91457311	C/T	1	20729580	+	NA	NA	NA	NA	NA	NA	T	T	C	C	C	T	T	C	C	C	T	T	C	C	C	C	C	T	C	T	T	C	C	T	C	T	T	T	C	C	C	C	T	C	C	C	C	C	C
AX-90655577	T/G	1	20731840	+	NA	NA	NA	NA	NA	NA	T	T	T	T	T	T	T	T	T	T	T	T	T	T	T	T	T	T	T	T	T	T	T	T	T	T	T	T	T	T	T	T	T	T	T	T	T	T	T
AX-90655592	C/T	1	20806191	+	NA	NA	NA	NA	NA	NA	C	C	C	T	T	C	C	C	C	T	C	C	C	C	C	C	C	C	C	C	C	C	C	C	C	C	C	C	C	T	C	C	C	C	C	C	C	C	C
AX-90655601	G/A	1	20908827	+	NA	NA	NA	NA	NA	NA	G	G	G	G	G	G	G	G	G	G	G	G	G	G	G	G	G	G	G	G	G	G	G	G	G	G	G	G	G	G	G	G	G	G	G	G	G	G	G
AX-90655618	T/C	1	20913152	+	NA	NA	NA	NA	NA	NA	T	T	T	T	T	T	T	T	T	T	T	T	T	T	T	T	T	T	T	T	T	T	T	T	T	T	T	T	T	T	T	T	T	T	T	T	T	T	T
AX-86264495	G/A	1	20915191	+	NA	NA	NA	NA	NA	NA	G	G	G	G	G	G	A	G	G	G	G	G	G	A	A	G	G	G	G	G	G	N	G	G	A	A	G	G	G	G	A	A	G	A	G	G	G	G	A
AX-91203484	G/A	1	20998153	+	NA	NA	NA	NA	NA	NA	G	G	G	A	A	G	G	G	A	A	G	G	G	G	G	G	G	G	A	G	G	G	G	G	G	G	G	G	G	A	G	G	G	G	G	G	G	G	G
AX-90655635	T/G	1	21094627	+	NA	NA	NA	NA	NA	NA	T	T	T	T	T	T	T	T	T	T	T	T	T	T	T	T	T	T	T	T	T	T	T	T	T	T	T	T	T	T	T	T	T	T	T	T	T	T	T
AX-91457383	G/A	1	21142858	+	NA	NA	NA	NA	NA	NA	G	G	G	A	A	G	G	G	G	A	G	G	G	G	G	G	G	G	G	G	G	G	G	G	G	G	G	G	G	A	G	G	G	G	G	G	G	G	G
AX-90655700	A/G	1	21208818	+	NA	NA	NA	NA	NA	NA	A	A	A	G	G	A	A	A	A	G	A	A	N	A	A	A	A	A	A	A	A	A	A	A	A	A	A	A	A	G	A	A	A	A	A	A	A	A	A
AX-90655708	G/A	1	21212092	+	NA	NA	NA	NA	NA	NA	G	G	G	G	G	G	G	G	G	G	G	G	G	G	G	G	G	G	G	G	G	G	G	G	G	G	G	G	G	G	G	G	G	G	G	G	G	G	G
AX-91203492	C/T	1	21248111	+	NA	NA	NA	NA	NA	NA	C	C	C	T	T	C	C	C	C	T	C	C	C	C	C	C	C	C	C	C	C	C	C	C	C	C	C	C	C	T	C	C	C	C	C	C	C	C	C
AX-123944379	C/A	1	21251491	+	NA	NA	NA	NA	NA	NA	A	A	A	C	C	A	C	C	C	C	C	A	C	C	C	C	C	C	C	C	A	A	C	C	N	C	A	A	C	C	C	C	A	C	C	C	C	C	C
AX-91457400	G/A	1	21278930	+	NA	NA	NA	NA	NA	NA	A	A	N	G	G	A	G	N	G	G	G	A	G	N	G	G	G	G	G	G	A	A	G	G	G	G	A	A	G	G	G	G	A	G	G	G	G	G	G
AX-90655754	C/A	1	21386199	+	NA	NA	NA	NA	NA	NA	C	C	C	C	C	C	A	C	C	C	C	C	A	A	A	A	A	C	A	C	C	N	C	A	C	A	C	A	C	C	A	A	C	A	C	A	C	A	C
AX-91457433	G/A	1	21413828	+	NA	NA	NA	NA	NA	NA	N	G	G	G	G	G	A	G	G	G	A	G	A	A	A	G	G	A	A	A	G	N	A	A	G	A	G	A	G	G	A	A	G	A	G	G	G	G	G
AX-90655785	C/T	1	21437115	+	NA	NA	NA	NA	NA	NA	C	C	C	C	C	C	T	C	C	C	T	N	T	T	T	C	C	T	T	T	C	N	T	T	C	T	C	T	C	C	T	T	C	T	C	C	C	C	C
AX-86279525	A/G	1	21455800	+	NA	NA	NA	NA	NA	NA	A	A	A	A	A	A	A	A	G	A	A	A	G	G	G	A	A	G	G	G	A	G	G	G	A	A	A	G	A	A	G	G	A	G	A	A	A	A	A
AX-86279526	G/A	1	21456243	+	NA	NA	NA	NA	NA	NA	G	G	G	G	G	G	G	G	A	G	G	G	A	A	A	G	G	A	A	A	G	A	A	A	G	G	G	A	G	G	A	A	G	A	G	G	G	G	G
AX-123944380	G/T	1	21468153	+	NA	NA	NA	NA	NA	NA	G	G	T	T	T	T	T	T	G	T	T	G	G	G	G	T	T	G	G	G	T	G	G	G	G	T	T	G	T	T	G	G	T	G	G	T	G	T	T
AX-90635416	T/G	1	21473288	+	NA	NA	NA	NA	NA	NA	G	G	T	T	T	G	G	G	G	T	G	T	T	T	G	T	T	G	G	G	T	T	T	G	T	T	G	G	T	T	G	G	T	G	T	T	T	T	T
AX-90655807	G/T	1	21525299	+	NA	NA	NA	NA	NA	NA	G	G	G	G	G	T	T	T	G	G	T	G	T	G	T	G	G	G	G	G	G	G	G	G	G	G	T	T	G	G	T	G	G	G	T	G	T	G	G
AX-91457461	G/A	1	21570019	+	NA	NA	NA	NA	NA	NA	G	G	G	A	A	G	G	G	G	A	A	G	G	G	A	G	G	G	G	G	G	G	A	G	A	G	G	G	G	G	A	G	A	G	A	G	A	G	A
AX-91203510	C/T	1	21602146	+	NA	NA	NA	NA	NA	NA	C	C	C	C	C	C	C	C	C	C	C	C	C	C	T	C	C	C	C	C	C	C	C	C	C	T	C	C	C	C	T	C	T	C	C	C	C	C	C
AX-91457467	C/T	1	21684297	+	NA	NA	NA	NA	NA	NA	C	C	C	C	C	C	C	C	C	C	C	C	C	C	C	C	C	C	C	C	C	C	C	C	C	C	C	C	C	C	C	C	C	C	C	C	C	C	C
AX-91840623	G/C	1	21690579	+	NA	NA	NA	NA	NA	NA	G	G	G	C	C	G	G	G	C	C	G	G	G	G	G	G	G	G	G	G	G	N	C	G	C	C	G	G	G	G	G	G	C	C	G	G	G	G	G
AX-91457497	C/T	1	21710335	+	NA	NA	NA	NA	NA	NA	C	C	C	C	C	C	T	C	C	C	C	C	C	C	C	C	C	C	C	C	C	C	C	C	C	C	C	C	C	C	C	C	C	C	C	C	C	C	C
AX-90655851	T/C	1	21735287	+	NA	NA	NA	NA	NA	NA	T	T	T	T	T	T	C	T	T	T	T	C	T	C	T	C	T	T	T	C	T	T	T	T	T	T	T	T	T	T	T	T	T	T	T	T	T	T	C
AX-123944381	T/C	1	21758216	+	NA	NA	NA	NA	NA	NA	N	T	T	T	T	T	C	T	T	T	T	T	T	T	T	T	T	T	T	T	T	T	T	T	T	T	T	T	T	T	T	T	T	T	T	T	T	T	T
AX-91394870	C/T	1	21758716	+	NA	NA	NA	NA	NA	NA	C	C	C	C	C	C	T	C	C	C	C	C	C	C	C	C	C	C	C	C	C	C	C	C	C	C	C	C	C	C	C	C	C	C	C	C	C	C	C
AX-90577776	G/A	1	21759296	+	NA	NA	NA	NA	NA	NA	G	G	G	G	G	A	G	A	A	G	A	A	A	A	A	A	A	A	G	G	G	G	G	G	A	A	A	G	A	A	A	A	G	G	G	A	G	G	A
AX-90655865	C/T	1	21887937	+	NA	NA	NA	NA	NA	NA	C	C	C	C	C	C	T	T	C	C	C	T	C	C	C	C	C	C	C	C	T	N	T	C	T	C	C	T	T	C	C	C	C	C	C	C	C	C	C
AX-91457527	C/T	1	21901430	+	NA	NA	NA	NA	NA	NA	C	C	C	C	C	C	C	C	C	C	C	C	C	C	C	C	C	C	C	C	C	C	C	C	C	C	C	C	C	C	C	N	C	C	C	C	C	C	C
AX-90601358	C/T	1	21983901	+	NA	NA	NA	NA	NA	NA	C	C	C	C	C	C	C	C	C	C	C	C	C	C	C	C	C	C	C	C	C	C	C	C	C	C	C	C	C	C	C	C	C	C	C	C	C	C	C
AX-90634924	G/A	1	21984960	+	NA	NA	NA	NA	NA	NA	G	G	G	G	G	G	G	G	G	G	G	G	G	G	G	G	G	G	G	G	G	G	G	G	G	G	G	G	G	G	G	G	G	G	G	G	G	G	G
AX-90655871	A/G	1	21986628	+	NA	NA	NA	NA	NA	NA	A	A	A	A	A	A	G	G	N	A	A	G	A	A	A	A	A	A	A	A	A	A	G	A	G	A	A	G	G	N	A	A	A	A	A	A	A	A	A
AX-90642139	A/G	1	21989599	+	NA	NA	NA	NA	NA	NA	A	A	N	N	N	A	A	A	A	N	A	A	A	N	A	N	N	A	A	A	A	A	A	A	A	A	A	A	A	A	A	A	A	A	A	N	A	A	N
AX-90655918	T/C	1	22012410	+	NA	NA	NA	NA	NA	NA	T	T	T	T	T	T	T	T	T	T	T	T	T	T	T	T	T	T	T	T	T	T	T	C	T	T	T	T	T	T	T	T	T	T	T	T	T	T	T
AX-91457562	G/A	1	22158395	+	NA	NA	NA	NA	NA	NA	G	G	G	G	G	G	N	N	G	G	G	G	G	G	G	G	N	G	G	G	N	G	N	A	G	G	G	N	G	A	G	N	G	G	G	N	G	G	G
AX-90627892	G/A	1	22258561	+	NA	NA	NA	NA	NA	NA	A	A	G	G	G	G	G	G	A	G	A	A	G	G	A	A	G	G	G	G	A	A	G	A	G	G	G	G	A	A	A	G	G	G	G	G	G	G	A
AX-91457585	G/A	1	22260551	+	NA	NA	NA	NA	NA	NA	A	A	N	G	G	G	G	N	A	G	A	N	G	G	A	A	G	N	N	G	A	A	G	N	A	G	G	G	N	A	A	A	N	N	N	G	N	N	A
AX-91457596	G/T	1	22314483	+	NA	NA	NA	NA	NA	NA	N	N	G	T	T	G	G	G	G	T	N	G	G	T	G	T	G	G	G	G	G	N	N	G	N	G	G	G	G	T	N	G	G	G	G	G	G	G	T
AX-90564011	G/T	1	22379568	+	NA	NA	NA	NA	NA	NA	G	G	N	G	G	N	T	T	N	G	N	T	N	G	G	T	G	T	T	G	T	T	G	G	G	T	N	N	G	T	G	T	G	T	T	G	T	T	T
AX-90624147	G/A	1	22382003	+	NA	NA	NA	NA	NA	NA	G	G	G	G	G	G	G	G	G	G	G	G	G	G	G	G	A	G	G	A	G	G	G	G	A	G	G	G	G	G	G	G	A	G	G	A	G	G	G
AX-86258532	C/A	1	22405041	+	NA	NA	NA	NA	NA	NA	C	C	A	C	C	C	A	A	A	C	C	A	C	C	C	A	C	A	A	C	A	A	C	C	C	A	C	C	C	A	C	A	C	A	A	C	A	A	A
AX-90656032	C/T	1	22439812	+	NA	NA	NA	NA	NA	NA	C	C	C	C	C	C	C	C	C	C	C	C	N	C	C	C	C	C	C	C	C	C	T	C	C	C	N	T	C	T	C	C	C	C	C	C	C	C	C
AX-90656017	G/A	1	22499104	+	NA	NA	NA	NA	NA	NA	A	A	G	G	G	G	G	G	G	G	G	A	G	G	G	G	G	G	G	G	G	G	G	G	G	G	G	G	G	A	G	G	G	G	G	G	G	G	G
AX-91438840	A/G	1	22500137	+	NA	NA	NA	NA	NA	NA	G	G	G	A	A	A	A	G	A	A	A	G	A	A	A	A	A	A	A	A	A	A	A	A	A	A	A	A	A	G	G	A	A	A	A	A	A	A	A
AX-91419560	C/A	1	22502231	+	NA	NA	NA	NA	NA	NA	C	C	C	C	C	A	A	C	A	C	C	C	A	C	C	A	A	A	C	A	C	N	A	A	A	A	A	C	C	C	C	C	A	A	A	A	A	A	A
AX-90590984	T/C	1	22505977	+	NA	NA	NA	NA	NA	NA	C	C	N	T	T	T	T	C	T	T	T	C	T	T	T	T	T	T	T	T	T	T	T	T	T	T	T	T	T	C	C	T	T	T	T	T	T	T	T
AX-91388383	T/A	1	22508575	+	NA	NA	NA	NA	NA	NA	A	A	T	T	T	T	T	T	T	T	T	A	T	T	T	T	T	T	T	T	T	T	T	T	T	T	T	T	T	A	T	T	T	T	T	T	T	T	T
AX-90640382	C/A	1	22509387	+	NA	NA	NA	NA	NA	NA	A	A	C	C	C	C	C	C	C	C	C	A	C	C	C	C	C	C	C	C	C	C	C	C	C	C	C	C	C	A	C	C	C	C	C	C	C	C	C
AX-90617339	C/A	1	22510886	+	NA	NA	NA	NA	NA	NA	A	A	A	C	C	C	C	A	C	C	C	A	C	C	C	A	C	C	C	C	C	C	C	C	C	C	C	C	C	A	A	C	C	C	C	C	C	C	A
AX-90622797	C/T	1	22512578	+	NA	NA	NA	NA	NA	NA	C	C	N	C	C	C	C	T	C	C	C	C	C	C	C	T	C	C	C	C	C	C	C	C	C	C	C	C	C	C	T	C	C	C	C	C	C	C	T
AX-90656040	C/T	1	22588990	+	NA	NA	NA	NA	NA	NA	C	C	T	C	C	C	C	T	C	C	C	C	C	C	C	T	C	C	C	C	C	C	C	C	C	C	C	C	C	C	T	C	C	C	C	C	C	C	T
AX-91411149	T/C	1	22594052	+	NA	NA	NA	NA	NA	NA	C	C	T	T	T	T	T	T	T	T	T	C	T	T	T	T	T	T	T	T	T	T	T	T	T	T	T	T	T	C	T	T	T	T	T	T	T	T	T
AX-91422592	C/T	1	22595062	+	NA	NA	NA	NA	NA	NA	C	C	T	C	C	C	C	T	C	C	C	C	C	C	C	T	C	N	C	C	C	C	C	C	C	C	C	C	C	C	T	C	C	C	C	C	C	C	T
AX-90617876	G/C	1	22595102	+	NA	NA	NA	NA	NA	NA	C	C	G	G	G	G	G	G	G	G	G	C	G	G	G	G	G	G	G	G	G	G	G	G	G	G	G	G	G	C	G	G	G	G	G	G	G	G	G
AX-90656047	A/G	1	22596160	+	NA	NA	NA	NA	NA	NA	G	G	A	A	A	A	A	A	A	A	A	G	A	A	A	A	N	A	A	A	A	A	A	A	A	A	A	A	A	G	A	A	A	A	A	N	A	A	A
AX-91384359	A/G	1	22649836	+	NA	NA	NA	NA	NA	NA	A	A	G	A	A	G	G	A	A	A	A	A	A	A	G	A	A	A	A	A	A	N	A	G	A	G	G	A	A	G	A	G	A	A	A	A	A	A	A
AX-91203534	A/G	1	22652171	+	NA	NA	NA	NA	NA	NA	A	A	N	A	A	G	G	A	A	A	A	A	A	A	G	A	A	A	A	A	A	N	A	G	A	G	G	A	A	G	A	G	A	A	A	A	A	A	A
AX-90656078	T/A	1	22680133	+	NA	NA	NA	NA	NA	NA	T	T	A	A	A	A	A	A	A	A	T	T	T	T	A	T	T	T	T	T	A	N	T	A	T	A	A	T	T	T	T	A	T	T	T	T	T	T	T
AX-91457678	A/G	1	22739811	+	NA	NA	NA	NA	NA	NA	A	A	G	G	G	G	G	G	G	G	A	A	A	A	A	A	A	A	A	A	G	N	A	G	A	G	G	A	A	A	A	G	A	A	A	A	A	A	A
AX-91439675	A/G	1	22745002	+	NA	NA	NA	NA	NA	NA	A	A	A	A	A	A	A	A	A	A	A	A	A	A	A	A	G	A	A	A	A	N	A	A	N	A	A	A	A	A	A	A	A	A	A	G	A	A	A
AX-90656126	C/T	1	22773801	+	NA	NA	NA	NA	NA	NA	T	T	C	C	C	C	C	C	T	C	T	T	T	T	C	T	C	T	T	T	C	N	T	C	T	C	C	T	T	C	T	T	T	C	C	C	C	C	T
AX-91197469	G/A	1	22822254	+	NA	NA	NA	NA	NA	NA	G	G	A	A	A	A	A	A	G	A	G	G	G	G	A	G	N	G	G	G	A	N	G	A	G	A	A	G	G	A	G	G	G	A	A	N	A	A	G
AX-91840645	C/A	1	22866653	+	NA	NA	NA	NA	NA	NA	C	C	C	C	C	C	C	C	A	C	C	C	C	C	C	C	C	C	C	C	C	C	C	C	N	C	C	C	C	C	C	A	C	C	C	C	C	C	C
AX-91451743	C/T	1	22892121	+	NA	NA	NA	NA	NA	NA	C	C	C	C	C	C	C	C	C	C	C	C	C	C	C	C	C	C	C	C	C	C	C	C	C	C	C	C	C	C	C	T	T	C	C	C	C	C	C
AX-90656200	A/G	1	22977383	+	NA	NA	NA	NA	NA	NA	A	A	A	A	A	A	A	A	A	A	A	A	A	A	A	A	A	A	A	A	A	A	A	A	A	A	A	A	A	A	A	A	A	A	A	A	A	A	A
AX-90656203	G/A	1	22994893	+	NA	NA	NA	NA	NA	NA	G	G	G	G	G	G	G	G	G	G	N	G	N	G	G	G	G	G	G	G	G	G	G	G	N	G	G	G	N	G	G	G	G	G	G	G	G	G	G
AX-91270740	C/T	1	23097900	+	NA	NA	NA	NA	NA	NA	C	C	C	C	C	C	C	C	C	C	C	C	C	C	C	C	C	C	C	C	C	N	C	T	C	C	C	C	C	T	C	C	C	C	C	C	C	C	C
AX-91457743	A/G	1	23109192	+	NA	NA	NA	NA	NA	NA	A	A	A	A	A	A	A	A	A	A	A	A	A	A	A	A	A	A	A	A	A	A	A	A	A	A	A	A	A	A	A	A	A	A	A	A	A	A	A
AX-123944382	G/A	1	23188850	+	NA	NA	NA	NA	NA	NA	A	A	G	G	G	G	G	G	G	G	G	G	G	G	G	G	N	G	A	G	A	A	G	G	G	G	G	G	G	G	G	G	G	G	G	G	G	G	G
AX-90656293	A/G	1	23225316	+	NA	NA	NA	NA	NA	NA	A	A	G	A	A	A	A	A	A	A	A	A	A	A	A	A	G	A	A	A	A	A	A	A	G	A	A	A	A	A	A	A	A	A	A	A	A	A	A
AX-90656289	T/C	1	23252829	+	NA	NA	NA	NA	NA	NA	T	T	T	T	T	T	T	T	T	T	T	T	T	T	T	T	T	T	T	T	T	T	T	T	T	T	T	T	T	T	T	T	T	T	T	T	T	T	T
AX-90606795	T/A	1	23299830	+	NA	NA	NA	NA	NA	NA	T	T	T	T	T	T	T	T	T	T	T	A	T	T	T	T	A	T	T	T	T	N	T	T	T	T	T	T	T	T	T	T	T	T	T	A	T	T	T
AX-90656307	G/A	1	23380847	+	NA	NA	NA	NA	NA	NA	G	G	G	G	G	G	G	G	G	G	G	G	G	G	G	G	G	G	G	G	G	G	G	G	G	A	G	G	G	G	G	G	G	G	G	G	G	G	G
AX-91457783	T/G	1	23430138	+	NA	NA	NA	NA	NA	NA	T	T	T	T	T	T	T	T	T	T	T	T	T	T	T	T	T	T	T	T	T	T	T	T	T	G	T	T	T	T	T	T	T	T	T	T	T	T	T
AX-90656323	A/C	1	23478787	+	NA	NA	NA	NA	NA	NA	A	A	A	A	A	A	A	A	A	A	A	A	A	A	A	A	A	A	A	A	A	A	A	A	A	C	A	A	A	A	A	A	A	A	A	A	A	A	A
AX-90656356	C/T	1	23563191	+	NA	NA	NA	NA	NA	NA	T	T	C	C	C	C	C	C	C	C	C	T	C	C	C	C	T	T	T	T	C	C	C	C	C	C	C	T	C	C	C	C	C	C	C	C	C	C	C
AX-123944383	G/A	1	23566918	+	NA	NA	NA	NA	NA	NA	G	G	G	G	G	G	G	G	G	G	G	G	G	G	G	G	G	G	G	G	G	G	G	G	G	G	G	G	G	G	G	G	G	G	G	G	G	G	G
AX-90656362	G/A	1	23567131	+	NA	NA	NA	NA	NA	NA	G	G	G	G	G	G	G	G	G	G	G	G	G	G	G	G	G	G	G	G	G	G	G	G	G	G	G	G	G	G	G	G	G	G	G	G	G	G	G
AX-90656372	C/T	1	23657302	+	NA	NA	NA	NA	NA	NA	C	C	C	C	C	T	C	C	C	C	C	T	C	T	C	C	C	C	T	C	T	N	C	C	T	C	T	C	C	T	C	C	T	C	C	C	C	C	T
AX-90656371	A/C	1	23671994	+	NA	NA	NA	NA	NA	NA	A	A	A	A	A	C	C	A	A	A	A	C	C	C	A	A	A	A	C	A	C	C	A	A	N	A	C	A	A	C	A	A	C	C	C	A	N	C	C
AX-91457833	A/G	1	23708860	+	NA	NA	NA	NA	NA	NA	A	A	A	G	G	N	G	A	A	G	A	A	A	A	A	A	G	A	A	A	N	N	N	A	G	A	N	A	A	G	A	A	G	A	A	A	A	A	A
AX-90588266	G/A	1	23939376	+	NA	NA	NA	NA	NA	NA	A	A	G	G	G	G	G	G	G	G	G	N	A	G	G	A	G	G	G	G	G	N	G	G	G	G	G	G	G	G	G	G	G	A	A	A	A	A	G
AX-90656458	G/T	1	23966120	+	NA	NA	NA	NA	NA	NA	T	T	G	G	G	G	G	G	G	G	G	G	T	G	G	T	G	G	G	G	G	N	G	G	G	G	G	G	G	G	G	G	T	T	T	T	T	T	T
AX-90656460	T/C	1	23967012	+	NA	NA	NA	NA	NA	NA	C	C	T	T	T	T	C	T	T	T	T	T	C	T	T	C	T	T	T	T	T	N	T	T	T	T	T	T	T	T	T	T	C	C	C	C	C	C	C
AX-90656479	T/C	1	23970987	+	NA	NA	NA	NA	NA	NA	T	T	T	T	T	T	C	T	T	T	T	C	T	T	T	T	T	T	T	T	T	T	T	T	T	T	T	T	T	C	T	T	T	T	T	T	T	T	T
AX-86306099	G/T	1	24203717	+	NA	NA	NA	NA	NA	NA	G	G	T	T	T	G	G	G	G	T	T	T	T	T	G	G	T	G	T	G	T	T	G	G	G	G	G	G	T	T	G	G	T	T	T	T	T	T	T
AX-91457929	G/A	1	24209533	+	NA	NA	NA	NA	NA	NA	G	G	A	G	G	G	G	G	G	G	G	G	G	G	A	G	G	G	G	G	G	G	G	G	G	G	G	G	G	G	N	G	G	G	G	G	G	G	G
AX-90618519	C/G	1	24225754	+	NA	NA	NA	NA	NA	NA	C	C	C	C	C	C	G	C	C	C	C	C	C	C	C	C	C	C	C	C	C	C	C	C	C	C	C	C	C	G	C	C	C	C	C	C	C	C	C
AX-90656562	G/A	1	24268993	+	NA	NA	NA	NA	NA	NA	N	G	G	G	G	G	G	G	A	G	A	A	A	N	G	A	G	A	A	A	G	G	G	A	G	G	G	N	A	G	A	A	G	A	A	G	A	A	G
AX-91457953	G/A	1	24332052	+	NA	NA	NA	NA	NA	NA	G	G	G	G	G	G	G	G	G	G	G	G	G	G	G	G	G	G	G	G	N	G	G	G	G	A	G	G	G	G	G	N	G	G	G	G	G	G	G
AX-91203565	C/T	1	24452807	+	NA	NA	NA	NA	NA	NA	C	C	T	C	C	C	C	T	T	C	C	T	C	C	C	T	C	C	C	C	C	C	C	T	C	C	C	C	T	C	C	C	C	C	C	C	C	C	C
AX-90656646	T/C	1	24507503	+	NA	NA	NA	NA	NA	NA	T	T	T	T	T	T	T	C	C	T	C	T	T	T	T	T	T	T	T	T	T	N	T	T	T	T	T	T	C	T	T	T	T	T	T	C	T	T	T
AX-86239359	A/G	1	24510735	+	NA	NA	NA	NA	NA	NA	G	G	A	A	A	A	A	G	G	A	A	G	A	A	A	G	G	A	G	A	A	A	G	G	A	G	A	N	G	G	G	G	A	A	A	A	A	A	A
AX-90622578	G/A	1	24583253	+	NA	NA	NA	NA	NA	NA	G	G	G	G	G	G	G	G	G	G	G	G	G	G	G	G	G	G	G	G	G	G	G	G	G	A	G	G	G	A	G	G	G	G	G	G	G	G	G
AX-91451263	T/C	1	24586661	+	NA	NA	NA	NA	NA	NA	T	T	T	T	T	C	T	T	T	T	T	T	T	T	T	T	C	T	T	T	C	N	T	T	T	T	C	T	T	T	T	T	T	T	T	T	T	T	T
AX-91458022	A/G	1	24628269	+	NA	NA	NA	NA	NA	NA	A	A	A	A	A	A	A	A	A	A	A	A	A	G	N	A	A	A	A	A	A	A	A	A	A	A	A	A	A	A	A	A	A	A	A	A	A	A	A
AX-90656678	G/A	1	24657765	+	NA	NA	NA	NA	NA	NA	G	G	G	G	G	G	G	G	G	G	G	G	G	A	G	G	G	G	G	G	G	G	G	G	G	G	G	G	G	G	G	G	G	G	G	G	G	N	G
AX-90594586	T/C	1	24736334	+	NA	NA	NA	NA	NA	NA	T	T	T	C	C	C	C	T	C	C	C	T	C	C	T	T	C	C	T	C	T	C	T	T	T	T	C	N	C	C	T	T	C	C	C	C	C	C	C
AX-123944384	A/C	1	24736709	+	NA	NA	NA	NA	NA	NA	A	A	C	C	C	A	A	A	C	C	A	A	C	C	A	A	A	C	A	C	A	A	A	A	C	C	A	N	C	A	C	A	C	C	C	A	C	C	A
AX-90656716	T/C	1	24775964	+	NA	NA	NA	NA	NA	NA	T	T	T	N	N	T	T	T	T	N	N	T	T	N	T	T	T	T	T	T	T	N	C	T	C	C	T	T	N	T	T	T	T	T	T	N	T	T	N
AX-90624880	G/T	1	24782093	+	NA	NA	NA	NA	NA	NA	T	T	N	T	T	G	G	G	G	T	T	G	G	G	G	G	G	G	G	G	T	N	G	T	T	G	G	G	G	G	T	G	G	G	G	G	G	G	G
AX-91458069	G/A	1	24833497	+	NA	NA	NA	NA	NA	NA	G	G	G	G	G	A	G	G	G	G	G	G	G	G	G	G	A	G	G	G	G	G	G	G	A	G	A	G	G	G	G	G	G	G	G	G	G	G	G
AX-90656738	A/G	1	24910450	+	NA	NA	NA	NA	NA	NA	A	A	N	A	A	N	A	A	A	A	A	A	A	A	A	A	A	A	A	A	A	A	A	A	N	A	A	A	A	A	N	A	A	A	A	A	A	A	A
AX-90636551	T/C	1	24940756	+	NA	NA	NA	NA	NA	NA	N	N	C	N	N	T	C	C	C	C	C	N	C	C	C	C	T	N	N	C	C	N	N	C	T	C	T	C	C	C	N	N	C	N	N	N	C	N	C
AX-91840662	A/T	1	24941890	+	NA	NA	NA	NA	NA	NA	A	A	A	A	A	T	A	A	A	A	A	A	A	A	A	A	T	A	A	A	A	A	A	A	T	A	T	A	A	A	A	A	A	A	A	A	A	A	A
AX-91458102	T/G	1	25099920	+	NA	NA	NA	NA	NA	NA	T	T	N	T	T	G	G	T	T	T	T	T	G	T	T	T	G	T	T	T	T	T	T	T	G	T	G	T	T	G	T	G	T	G	G	T	G	G	T
AX-90656791	T/C	1	25100732	+	NA	NA	NA	NA	NA	NA	T	T	T	T	T	C	T	T	T	T	T	T	T	T	T	T	C	T	T	T	T	T	T	T	C	T	C	T	T	T	T	T	T	T	T	T	T	T	T
AX-90656815	G/A	1	25101081	+	NA	NA	NA	NA	NA	NA	G	G	G	G	G	A	G	G	G	G	G	G	G	G	G	G	A	G	G	G	G	G	G	G	A	G	A	G	G	G	G	G	G	G	G	G	G	G	G
AX-90601322	T/A	1	25151077	+	NA	NA	NA	NA	NA	NA	T	T	T	T	T	T	T	T	T	T	T	T	T	T	T	T	T	T	T	T	T	T	T	T	A	T	T	T	T	T	T	T	T	T	T	T	T	T	T
AX-91412537	T/C	1	25152124	+	NA	NA	NA	NA	NA	NA	T	T	T	T	T	T	T	T	T	T	T	T	T	T	T	T	T	T	T	T	T	T	T	T	C	T	T	T	T	T	T	T	T	T	T	T	T	T	T
AX-90620227	C/T	1	25155793	+	NA	NA	NA	NA	NA	NA	C	C	C	C	C	C	C	C	C	C	C	C	C	C	C	C	C	C	C	C	C	C	C	C	T	C	C	C	C	C	C	C	C	C	C	C	C	C	C
AX-91410361	T/C	1	25157003	+	NA	NA	NA	NA	NA	NA	T	T	T	T	T	T	T	T	T	T	T	T	T	T	T	T	T	T	T	T	T	T	T	T	C	T	T	T	T	T	T	T	T	T	T	T	T	T	T
AX-90632613	A/G	1	25158010	+	NA	NA	NA	NA	NA	NA	A	A	G	A	A	A	A	A	A	A	A	A	A	A	A	A	A	A	A	A	A	A	A	G	G	A	A	A	A	A	A	A	A	A	A	A	A	A	A
AX-91449928	C/T	1	25167459	+	NA	NA	NA	NA	NA	NA	C	C	T	C	C	C	C	C	C	C	C	C	C	C	C	C	C	C	C	C	C	C	C	T	T	C	C	C	C	C	C	C	C	C	C	C	C	C	C
AX-90526936	A/G	1	25170142	+	NA	NA	NA	NA	NA	NA	A	A	G	A	A	A	A	A	A	A	A	A	A	A	A	A	A	A	A	A	A	A	A	G	G	A	A	A	A	A	A	A	A	A	A	A	A	A	A
AX-90656817	T/G	1	25171308	+	NA	NA	NA	NA	NA	NA	T	T	N	T	T	T	T	T	T	T	T	T	T	T	T	T	T	T	T	T	T	T	T	G	G	G	T	T	T	T	T	T	T	T	T	T	T	T	T
AX-86306107	G/T	1	25190733	+	NA	NA	NA	NA	NA	NA	T	T	N	G	G	G	T	T	G	G	T	T	T	T	T	T	G	T	T	T	G	T	T	T	G	T	G	G	T	T	G	T	G	T	T	G	T	T	G
AX-90656831	C/A	1	25208192	+	NA	NA	NA	NA	NA	NA	N	N	A	C	C	C	C	A	C	C	N	C	C	C	N	A	C	C	A	C	C	N	N	C	A	C	C	C	N	C	A	C	N	C	C	N	C	C	N
AX-123945789	C/A	1	25284318	+	NA	NA	NA	NA	NA	NA	C	C	C	C	C	C	C	C	C	C	C	C	C	C	C	C	C	C	C	C	C	C	C	C	A	A	C	C	C	C	C	C	C	C	C	C	C	C	C
AX-90588784	G/A	1	25285644	+	NA	NA	NA	NA	NA	NA	G	G	G	G	G	G	G	G	G	G	G	G	G	G	G	G	G	G	G	G	G	G	G	G	A	G	G	G	G	G	G	G	G	G	G	G	G	G	G
AX-123945790	C/A	1	25285652	+	NA	NA	NA	NA	NA	NA	C	C	C	C	C	C	C	C	C	C	C	C	C	C	C	C	C	C	C	C	C	C	C	C	A	A	C	A	A	C	C	C	C	C	C	C	C	C	C
AX-90641994	G/A	1	25286683	+	NA	NA	NA	NA	NA	NA	A	A	G	G	G	G	G	A	G	G	A	G	G	G	A	G	G	G	G	G	G	N	G	G	G	G	G	G	G	G	G	G	A	G	G	G	G	G	G
AX-123945793	C/T	1	25286746	+	NA	NA	NA	NA	NA	NA	C	C	C	C	C	C	C	C	C	C	C	C	C	C	C	C	C	C	C	C	C	C	C	C	T	T	C	C	C	C	C	C	C	C	C	C	C	C	C
AX-123945794	G/A	1	25286824	+	NA	NA	NA	NA	NA	NA	G	G	G	A	G	G	G	G	G	G	G	G	G	G	G	G	G	G	G	G	G	G	G	G	A	A	G	G	A	G	G	G	G	G	G	G	N	G	G
AX-90608484	C/T	1	25286878	+	NA	NA	NA	NA	NA	NA	C	C	C	C	C	C	C	C	C	C	N	C	C	C	C	C	C	C	C	C	C	C	C	C	T	T	C	C	T	C	C	C	C	C	C	C	C	C	C
AX-123945795	A/C	1	25287038	+	NA	NA	NA	NA	NA	NA	N	N	N	C	C	C	C	N	C	C	N	C	C	C	N	A	C	C	A	C	A	A	A	C	A	A	C	A	A	C	C	C	N	C	C	C	C	C	C
AX-123945796	C/T	1	25287065	+	NA	NA	NA	NA	NA	NA	C	C	C	C	C	C	C	C	C	C	C	C	C	C	C	T	C	C	T	C	T	N	T	C	C	C	C	T	C	C	C	C	C	C	C	C	C	C	C
AX-123945801	C/T	1	25287364	+	NA	NA	NA	NA	NA	NA	C	C	C	C	C	C	C	C	C	C	C	C	C	C	C	C	C	C	C	C	C	C	C	C	C	C	C	C	T	C	C	C	C	C	C	C	C	C	C
AX-123945802	C/T	1	25287385	+	NA	NA	NA	NA	NA	NA	T	T	C	C	C	C	C	T	C	C	T	C	C	C	T	C	C	C	C	C	C	N	C	C	C	C	C	N	C	C	C	C	T	C	C	C	C	C	C
AX-86264515	G/T	1	25288174	+	NA	NA	NA	NA	NA	NA	G	G	G	G	G	G	G	G	G	G	G	G	G	G	G	G	G	G	G	G	G	G	G	G	T	T	G	G	G	G	G	G	G	G	G	G	G	G	G
AX-123945803	T/C	1	25288238	+	NA	NA	NA	NA	NA	NA	T	T	T	T	T	T	T	T	T	T	T	T	T	T	T	C	T	C	C	C	T	T	C	T	T	T	T	T	C	T	C	T	T	T	T	T	T	T	T
AX-91458132	A/G	1	25288565	+	NA	NA	NA	NA	NA	NA	A	A	A	A	A	A	A	A	A	A	A	A	A	A	A	A	A	A	A	A	A	A	A	A	G	G	A	A	A	A	A	A	A	A	A	A	A	A	A
AX-90656877	G/C	1	25371474	+	NA	NA	NA	NA	NA	NA	G	G	G	G	G	G	G	G	G	G	G	N	G	G	G	G	G	G	G	G	G	G	G	G	C	C	G	G	G	G	N	G	G	G	G	G	G	G	G
AX-91458158	T/A	1	25372558	+	NA	NA	NA	NA	NA	NA	T	T	T	T	T	T	T	T	T	T	T	T	T	T	T	T	T	T	T	T	T	T	T	T	A	A	T	T	T	T	T	T	T	T	T	T	T	T	T
AX-91333646	C/T	1	25378735	+	NA	NA	NA	NA	NA	NA	C	C	N	C	C	C	C	C	C	C	C	C	C	C	C	C	C	T	C	T	C	N	C	C	C	C	C	C	T	T	C	C	C	C	C	C	C	C	C
AX-91458171	C/A	1	25426579	+	NA	NA	NA	NA	NA	NA	C	C	C	C	C	C	C	C	C	C	C	C	C	C	C	C	C	C	C	C	C	C	C	C	C	A	C	C	C	C	C	C	C	C	C	C	C	C	C
AX-91458198	A/G	1	25623878	+	NA	NA	NA	NA	NA	NA	G	G	A	A	A	G	A	A	A	A	A	A	A	G	G	A	G	A	A	A	G	A	G	A	A	A	G	G	A	A	A	G	A	A	A	A	A	A	A
AX-90656917	A/G	1	25637796	+	NA	NA	NA	NA	NA	NA	A	A	A	A	A	A	A	A	G	A	A	G	A	N	G	A	N	N	A	G	A	A	A	A	A	G	A	G	A	G	A	A	A	G	G	N	G	G	A
AX-90656934	G/A	1	25672822	+	NA	NA	NA	NA	NA	NA	G	G	G	G	G	G	G	G	G	G	G	G	G	G	G	G	G	N	G	N	G	G	N	G	G	N	G	A	G	A	G	G	G	G	G	G	G	G	G
AX-90632599	T/G	1	25706839	+	NA	NA	NA	NA	NA	NA	T	T	T	T	T	T	T	G	T	T	T	T	T	T	T	T	T	T	T	T	T	T	T	T	T	G	T	T	T	T	T	T	T	T	T	T	T	T	T
AX-90656960	G/T	1	25742468	+	NA	NA	NA	NA	NA	NA	G	G	G	G	G	G	G	G	G	G	G	G	G	G	G	G	G	G	G	G	G	G	G	G	G	T	G	G	G	G	G	T	G	G	G	T	G	G	T
AX-91406996	G/A	1	25827349	+	NA	NA	NA	NA	NA	NA	G	G	G	G	G	G	G	G	G	G	G	G	G	G	G	G	G	G	G	G	G	G	G	G	G	A	G	A	G	G	G	A	G	G	G	G	G	G	G
AX-90656989	C/T	1	25855271	+	NA	NA	NA	NA	NA	NA	C	C	C	N	N	C	C	C	N	N	N	C	C	C	C	C	C	C	N	C	C	C	C	C	C	C	C	C	C	T	C	C	C	C	C	C	C	C	C
AX-91409937	C/T	1	25882149	+	NA	NA	NA	NA	NA	NA	C	C	C	C	C	C	C	C	C	C	C	C	C	C	C	C	C	C	C	C	C	C	C	C	C	T	C	C	C	C	C	C	C	C	C	C	C	C	C
AX-90647141	G/A	1	25882835	+	NA	NA	NA	NA	NA	NA	G	G	G	A	A	A	G	A	A	A	G	A	G	G	G	G	G	G	G	G	A	N	G	A	G	G	A	G	G	G	A	A	G	G	G	G	G	G	G
AX-91406468	A/G	1	25886930	+	NA	NA	NA	NA	NA	NA	A	A	N	A	A	G	A	G	G	A	G	A	A	A	A	A	A	A	A	A	A	N	A	A	A	G	G	A	A	G	G	G	A	A	A	A	A	A	A
AX-90657003	C/T	1	25905782	+	NA	NA	NA	NA	NA	NA	C	C	C	C	C	C	C	C	C	C	C	C	C	C	C	C	C	C	C	C	C	C	C	C	C	C	C	C	C	C	C	C	C	N	N	C	C	C	C
AX-91458254	G/A	1	26050509	+	NA	NA	NA	NA	NA	NA	G	G	A	G	G	G	G	A	A	G	G	G	G	A	A	A	A	G	G	A	G	N	G	A	G	G	G	A	G	G	A	G	G	G	A	A	G	A	N
AX-91458273	G/A	1	26113577	+	NA	NA	NA	NA	NA	NA	G	G	G	A	G	A	A	G	G	A	A	A	A	G	G	G	G	G	A	N	A	G	G	G	N	A	G	G	A	G	G	A	G	A	G	G	G	G	G
AX-90527219	C/T	1	26150933	+	NA	NA	NA	NA	NA	NA	C	C	C	C	C	C	C	C	C	C	C	C	C	C	C	C	C	C	C	C	C	C	C	C	C	C	C	C	C	C	C	N	C	C	C	C	C	C	C
AX-123944385	G/A	1	26201897	+	NA	NA	NA	NA	NA	NA	G	G	G	G	G	A	G	A	A	G	A	G	G	G	G	G	G	G	G	G	G	N	G	G	G	A	A	G	G	A	A	A	G	G	G	G	G	G	G
AX-90657081	C/A	1	26284058	+	NA	NA	NA	NA	NA	NA	C	C	C	C	C	A	C	A	A	C	A	C	C	C	C	C	C	C	C	C	C	N	C	C	C	N	A	C	C	A	A	A	C	C	C	C	C	C	C
AX-91405814	T/C	1	26327106	+	NA	NA	NA	NA	NA	NA	T	T	T	T	T	C	T	C	C	T	C	T	T	T	T	T	T	T	T	T	T	T	T	T	T	T	C	T	T	T	C	T	T	T	T	T	T	T	T
AX-90611250	T/C	1	26435652	+	NA	NA	NA	NA	NA	NA	T	T	T	T	T	T	C	T	T	T	T	T	T	C	T	C	C	C	C	C	T	N	T	T	C	T	T	C	T	T	C	T	C	T	T	C	T	T	C
AX-86259989	A/G	1	26453173	+	NA	NA	NA	NA	NA	NA	A	A	A	A	A	A	G	A	N	A	A	A	A	G	A	A	G	G	G	G	A	N	A	A	G	G	A	G	A	A	G	A	A	A	A	A	A	A	A
AX-90657128	T/A	1	26495060	+	NA	NA	NA	NA	NA	NA	A	A	A	T	T	T	A	A	A	T	T	T	A	T	T	T	T	A	T	A	T	A	A	T	T	T	T	A	A	T	A	A	T	A	A	T	A	A	T
AX-91840694	C/T	1	26685557	+	NA	NA	NA	NA	NA	NA	T	T	T	C	C	C	C	T	C	C	C	C	C	C	C	C	C	T	T	T	C	N	C	T	C	N	C	C	C	C	C	C	C	T	T	C	T	T	C
AX-91458396	A/G	1	26707208	+	NA	NA	NA	NA	NA	NA	A	A	N	A	A	A	A	A	A	A	A	A	A	A	A	A	A	A	A	A	A	A	A	A	G	N	A	A	A	G	A	A	A	A	A	A	A	A	A
AX-90657208	C/T	1	26791408	+	NA	NA	NA	NA	NA	NA	C	C	N	C	C	C	C	C	C	C	C	C	C	C	C	C	C	C	C	C	C	C	C	C	C	N	C	C	C	T	C	C	C	C	C	C	C	C	C
AX-90657241	T/C	1	26875750	+	NA	NA	NA	NA	NA	NA	T	T	N	T	T	T	T	T	T	T	T	T	T	T	T	T	T	T	T	T	T	T	T	T	T	N	T	T	T	C	T	T	T	T	T	N	T	T	T
AX-90657279	A/G	1	26950424	+	NA	NA	NA	NA	NA	NA	A	A	A	A	A	A	A	A	A	A	A	A	A	A	A	A	A	A	A	A	A	A	A	A	A	A	A	A	A	A	A	N	A	A	A	A	A	A	A
AX-86328379	C/T	1	27016812	+	NA	NA	NA	NA	NA	NA	C	C	C	C	C	C	C	T	C	C	C	C	C	C	C	C	C	C	C	C	C	N	C	C	C	C	C	C	T	C	C	C	C	C	C	C	C	C	C
AX-91458434	G/C	1	27025531	+	NA	NA	NA	NA	NA	NA	G	G	G	G	G	G	G	G	G	G	G	G	G	G	G	G	G	G	G	G	G	G	G	G	G	G	G	G	G	G	G	G	G	G	G	G	G	G	G
AX-91203630	C/A	1	27074625	+	NA	NA	NA	NA	NA	NA	C	C	C	C	C	C	C	C	C	C	C	C	C	C	C	C	C	C	C	C	C	C	C	C	C	C	C	C	C	C	C	C	C	C	C	C	C	C	C
AX-90594441	C/T	1	27096106	+	NA	NA	NA	NA	NA	NA	C	C	C	C	C	C	T	C	C	C	C	C	C	C	C	C	C	C	C	C	C	C	C	C	C	C	C	C	T	C	C	C	C	C	C	C	C	C	C
AX-90639346	A/T	1	27097070	+	NA	NA	NA	NA	NA	NA	A	A	A	A	A	A	T	A	A	A	A	A	A	A	A	A	A	A	A	A	A	A	A	A	A	A	A	A	A	A	A	A	A	A	A	A	A	A	A
AX-90628646	T/G	1	27098142	+	NA	NA	NA	NA	NA	NA	T	T	T	T	T	T	G	T	T	T	T	T	T	T	T	T	T	T	T	T	T	T	T	T	T	T	T	T	T	T	T	T	T	T	T	T	T	T	T
AX-90582299	C/T	1	27099567	+	NA	NA	NA	NA	NA	NA	C	C	C	C	C	C	T	C	C	C	C	C	C	C	C	C	C	C	C	C	C	C	C	C	C	C	C	C	T	C	C	C	C	C	C	C	C	C	C
AX-90577384	T/C	1	27101625	+	NA	NA	NA	NA	NA	NA	T	T	C	T	T	T	C	T	C	T	T	T	T	C	T	T	C	T	C	T	T	T	T	C	T	T	T	C	T	T	T	T	C	T	T	C	T	C	C
AX-91458470	A/G	1	27145914	+	NA	NA	NA	NA	NA	NA	A	A	A	A	A	A	A	A	A	A	A	A	A	A	A	A	G	N	G	N	A	N	A	G	G	G	G	A	A	G	A	A	A	A	A	G	A	G	G
AX-91433198	G/A	1	27172966	+	NA	NA	NA	NA	NA	NA	G	G	G	G	G	G	A	G	A	G	G	G	G	G	A	A	G	A	G	G	G	G	G	G	A	G	A	A	G	G	G	G	G	G	G	G	G	G	G
AX-86260424	G/A	1	27226897	+	NA	NA	NA	NA	NA	NA	G	G	G	G	G	G	G	G	G	G	G	G	G	G	G	G	G	G	G	G	G	G	G	G	G	G	G	G	G	G	G	G	A	G	G	A	G	A	A
AX-91835559	T/C	1	27307053	+	NA	NA	NA	NA	NA	NA	T	T	T	T	T	T	C	T	T	T	T	T	T	T	T	T	T	T	T	T	C	T	N	T	T	T	T	T	T	T	T	T	T	T	T	C	T	C	C
AX-90657381	G/A	1	27374917	+	NA	NA	NA	NA	NA	NA	G	G	G	G	G	G	A	G	A	G	G	G	G	G	A	G	G	G	G	A	A	G	N	A	G	A	G	G	G	G	G	G	A	G	G	A	G	A	A
AX-91458527	G/T	1	27421575	+	NA	NA	NA	NA	NA	NA	T	N	T	T	T	T	G	T	G	T	T	T	T	G	N	T	T	G	G	G	G	G	G	N	T	N	T	T	T	G	T	G	N	T	T	G	T	G	G
AX-91458535	G/A	1	27552711	+	NA	NA	NA	NA	NA	NA	G	G	G	G	G	G	G	G	G	G	G	G	G	G	G	G	G	G	G	G	G	G	G	G	G	G	G	G	G	G	G	G	G	G	G	G	G	G	G
AX-86264538	A/G	1	27555261	+	NA	NA	NA	NA	NA	NA	A	A	G	G	G	A	G	G	G	G	A	G	A	A	G	G	A	G	A	G	A	N	A	A	A	A	G	G	G	G	A	G	A	A	A	G	A	G	G
AX-91377144	T/G	1	27628115	+	NA	NA	NA	NA	NA	NA	T	T	T	T	T	T	T	T	G	T	T	G	G	T	G	G	T	G	T	G	G	T	T	N	G	G	G	G	T	N	T	T	G	T	T	G	N	G	G
AX-91203647	T/C	1	27641431	+	NA	NA	NA	NA	NA	NA	T	T	C	C	C	T	T	C	C	C	T	T	C	C	T	C	T	T	T	C	C	N	N	T	T	C	T	C	T	T	T	T	T	T	T	T	T	T	T
AX-90613059	C/T	1	27804130	+	NA	NA	NA	NA	NA	NA	C	C	C	T	T	T	C	C	T	T	C	T	T	C	T	T	C	T	C	C	T	C	C	C	T	C	C	T	C	T	C	C	C	T	C	T	C	T	T
AX-90657525	C/T	1	27819842	+	NA	NA	NA	NA	NA	NA	T	T	T	C	C	C	C	T	C	C	T	C	C	T	C	C	C	C	T	T	C	N	T	T	C	T	T	C	T	C	T	T	C	C	T	C	N	C	C
AX-90657531	C/T	1	27882400	+	NA	NA	NA	NA	NA	NA	C	C	N	T	T	C	C	C	C	C	C	C	C	T	T	C	C	C	C	C	N	C	C	C	C	C	C	C	C	T	C	T	C	C	C	C	C	C	C
AX-90657548	C/T	1	27905670	+	NA	NA	NA	NA	NA	NA	N	N	C	T	T	T	T	T	T	T	N	C	C	C	C	C	C	N	C	T	T	C	C	T	C	N	C	C	N	T	N	C	N	C	C	T	C	T	T
AX-91458622	C/T	1	27976142	+	NA	NA	NA	NA	NA	NA	C	C	N	C	C	C	C	C	C	C	C	T	T	T	T	C	C	C	T	C	C	N	T	C	T	C	C	C	C	C	C	T	T	T	T	C	T	C	C
AX-123945804	C/T	1	27977959	+	NA	NA	NA	NA	NA	NA	T	T	C	C	C	C	C	C	C	C	T	C	C	C	C	T	T	C	C	C	C	N	C	C	C	T	C	T	T	C	T	C	C	C	C	T	C	T	T
AX-123949854	C/T	1	27978019	+	NA	NA	NA	NA	NA	NA	C	C	C	C	C	T	C	T	C	C	C	C	C	C	C	C	C	C	C	T	C	C	C	C	C	C	T	C	C	C	C	C	C	C	C	C	C	C	C
AX-123945805	T/A	1	27978054	+	NA	NA	NA	NA	NA	NA	T	T	N	A	A	T	A	T	A	A	T	N	N	N	N	T	T	A	N	T	A	T	N	A	N	T	T	T	T	A	T	N	N	N	N	T	N	T	T
AX-123945806	A/G	1	27978081	+	NA	NA	NA	NA	NA	NA	A	A	N	A	A	A	A	A	A	A	A	N	N	N	G	A	A	A	N	A	A	A	G	A	N	A	A	A	A	A	A	G	G	N	N	A	N	A	A
AX-123945807	G/A	1	27978131	+	NA	NA	NA	NA	NA	NA	A	A	G	G	G	A	G	A	G	G	A	G	G	G	G	A	A	G	G	A	G	N	G	G	G	A	A	A	A	G	A	G	G	G	G	A	G	A	A
AX-86259511	G/A	1	28014307	+	NA	NA	NA	NA	NA	NA	G	G	A	G	G	G	G	G	G	G	G	A	A	G	A	A	A	G	A	G	G	N	A	G	A	G	A	A	G	G	G	A	G	A	A	G	A	G	G
AX-91203663	G/A	1	28064007	+	NA	NA	NA	NA	NA	NA	G	G	G	G	G	G	A	A	G	G	G	G	G	G	G	G	G	G	A	G	G	G	G	G	G	G	G	G	A	A	G	G	N	G	G	G	G	G	G
AX-91458672	C/T	1	28175364	+	NA	NA	NA	NA	NA	NA	C	C	C	N	N	C	T	T	N	N	C	C	C	C	C	C	C	C	T	C	N	C	C	C	C	C	C	C	T	T	C	C	C	C	C	C	C	C	C
AX-91458686	G/A	1	28237184	+	NA	NA	NA	NA	NA	NA	G	G	G	G	G	G	G	G	G	G	G	A	A	G	G	G	G	G	G	G	G	G	G	A	G	A	G	G	G	G	G	G	G	A	G	G	G	G	G
AX-90609259	T/C	1	28290918	+	NA	NA	NA	NA	NA	NA	T	N	N	C	C	T	C	C	C	C	T	C	C	T	T	T	T	T	C	T	C	T	T	C	T	C	T	T	C	C	T	C	C	C	T	T	T	T	T
AX-90657674	G/A	1	28328755	+	NA	NA	NA	NA	NA	NA	G	G	G	G	G	G	G	G	G	G	G	G	G	G	G	G	G	G	G	G	G	G	G	G	G	G	G	G	G	A	G	A	G	G	G	G	G	G	G
AX-90657700	G/A	1	28404183	+	NA	NA	NA	NA	NA	NA	G	G	A	G	G	A	A	A	A	G	G	G	A	A	G	G	G	G	G	A	G	N	N	G	G	G	G	G	A	A	G	A	A	G	G	G	G	G	G
AX-86330576	C/T	1	28421841	+	NA	NA	NA	NA	NA	NA	T	T	T	C	C	T	C	C	C	C	T	T	C	C	C	C	C	T	T	C	C	C	N	C	T	C	T	C	C	T	T	T	T	T	C	C	C	C	C
AX-86325342	T/C	1	28481784	+	NA	NA	NA	NA	NA	NA	T	C	N	C	N	C	N	T	C	C	T	C	C	C	C	T	T	T	T	T	C	N	N	C	T	C	T	N	C	C	T	C	C	C	T	C	T	C	C
AX-91448290	G/A	1	28525652	+	NA	NA	NA	NA	NA	NA	G	G	N	G	G	A	G	G	G	G	G	G	G	G	G	A	G	A	G	G	G	G	A	A	G	G	A	A	G	A	G	G	G	G	A	G	A	G	G
AX-90657762	C/A	1	28677354	+	NA	NA	NA	NA	NA	NA	A	A	C	C	C	A	C	A	A	C	A	C	N	C	C	C	C	C	C	C	A	C	N	C	A	A	C	C	C	A	A	A	C	A	C	A	C	A	A
AX-91458779	G/A	1	28688097	+	NA	NA	NA	NA	NA	NA	G	G	G	G	G	G	G	G	G	G	G	G	G	A	G	G	G	G	A	A	G	N	G	G	G	G	A	G	G	G	G	G	N	G	G	G	G	G	G
AX-90657801	A/G	1	28764618	+	NA	NA	NA	NA	NA	NA	A	A	A	A	A	A	A	A	A	A	A	A	A	G	A	A	A	A	G	G	A	N	A	A	A	A	G	A	A	A	A	A	G	A	A	A	A	A	A
AX-90657816	C/T	1	28801866	+	NA	NA	NA	NA	NA	NA	C	C	C	C	C	C	C	C	C	C	C	T	C	T	C	C	T	C	C	C	C	T	T	C	C	C	T	C	T	C	C	N	T	C	C	C	C	C	C
AX-91458818	C/T	1	28927682	+	NA	NA	NA	NA	NA	NA	T	T	N	C	C	C	T	N	N	C	N	C	N	N	T	T	C	C	C	T	C	C	C	C	N	C	N	T	C	N	N	C	C	N	N	C	N	C	C
AX-123944386	T/C	1	28967906	+	NA	NA	NA	NA	NA	NA	T	T	T	N	N	T	T	T	N	N	T	T	T	C	T	T	T	T	C	T	T	T	N	T	T	T	N	T	T	T	T	T	N	T	C	C	N	C	C
AX-91382044	C/T	1	29032832	+	NA	NA	NA	NA	NA	NA	C	C	C	C	C	N	C	C	C	C	C	C	T	T	C	T	C	C	C	C	C	N	C	T	N	C	C	T	C	C	C	T	C	C	C	C	T	C	C
AX-91458841	C/A	1	29091965	+	NA	NA	NA	NA	NA	NA	A	A	N	C	C	C	C	C	C	C	A	A	C	C	C	C	A	C	A	A	C	N	N	C	C	C	A	C	N	C	A	C	A	A	C	A	C	A	A
AX-91409317	G/T	1	29156544	+	NA	NA	NA	NA	NA	NA	G	G	T	G	G	G	G	G	G	G	G	G	G	G	T	T	G	G	G	G	T	G	G	T	G	G	G	T	G	G	G	G	G	G	G	G	G	G	G
AX-91458865	T/C	1	29175315	+	NA	NA	NA	NA	NA	NA	T	T	T	T	T	T	C	T	T	T	T	C	T	T	T	T	N	T	T	T	T	N	N	C	T	T	T	T	T	T	T	T	T	T	T	T	T	T	T
AX-91458919	C/T	1	29310121	+	NA	NA	NA	NA	NA	NA	C	C	C	T	T	C	T	T	C	T	C	T	T	C	C	N	T	T	C	T	C	N	N	T	C	T	C	C	T	T	C	C	T	T	C	C	C	C	C
AX-91203704	C/T	1	29357758	+	NA	NA	NA	NA	NA	NA	C	C	C	T	T	C	T	T	C	T	C	T	T	C	C	T	T	T	C	T	C	N	T	T	T	T	T	T	T	T	C	C	T	T	C	C	C	C	C
AX-90658025	A/G	1	29512357	+	NA	NA	NA	NA	NA	NA	A	A	A	A	A	A	A	A	A	A	A	A	A	A	A	A	A	A	A	A	A	A	A	G	G	A	A	A	A	A	A	A	A	A	A	A	A	A	A
AX-123944387	T/C	1	29542872	+	NA	NA	NA	NA	NA	NA	T	T	C	T	T	T	T	T	T	T	T	T	T	T	T	C	T	T	N	T	T	N	T	T	C	T	T	C	T	C	T	C	T	C	N	T	N	T	T
AX-91458980	T/C	1	29696121	+	NA	NA	NA	NA	NA	NA	T	T	T	T	T	T	C	T	T	T	T	T	T	T	T	T	T	T	C	T	T	N	T	T	T	T	C	C	T	C	T	T	T	T	T	T	T	T	T
AX-90595877	G/A	1	29741621	+	NA	NA	NA	NA	NA	NA	G	G	G	G	G	G	A	G	G	G	G	G	G	G	G	G	G	G	G	G	G	N	G	G	G	G	A	A	G	A	G	G	G	G	G	G	G	G	G
AX-91458996	A/G	1	29789196	+	NA	NA	NA	NA	NA	NA	A	A	A	A	A	A	A	A	A	A	A	A	A	A	A	A	A	A	A	A	G	N	A	A	A	A	A	A	A	A	G	A	A	G	A	A	A	A	A
AX-90658109	G/A	1	29863050	+	NA	NA	NA	NA	NA	NA	A	N	N	G	G	G	G	A	G	G	N	G	G	G	G	N	G	G	G	G	G	G	G	G	G	G	G	G	N	G	G	G	N	G	G	G	G	G	G
AX-91203723	A/G	1	29931142	+	NA	NA	NA	NA	NA	NA	G	G	G	N	N	A	G	G	A	N	G	A	A	A	G	G	G	A	A	A	A	A	A	A	A	G	A	A	G	A	A	A	A	A	A	N	A	N	N
AX-90658150	G/A	1	30028994	+	NA	NA	NA	NA	NA	NA	G	G	G	G	G	G	N	G	G	G	G	A	G	G	G	G	G	A	G	A	A	N	G	N	N	G	G	G	G	A	G	G	G	G	G	G	G	G	G
AX-90658139	A/G	1	30030260	+	NA	NA	NA	NA	NA	NA	N	N	A	A	A	A	A	A	A	A	A	G	A	A	A	A	A	G	A	G	G	N	A	A	A	A	A	A	A	G	A	A	A	A	A	A	A	A	A
AX-90658164	G/T	1	30264194	+	NA	NA	NA	NA	NA	NA	G	G	G	G	G	G	G	N	T	G	G	G	N	G	G	G	G	G	G	G	G	G	G	T	T	T	G	G	G	G	G	G	G	G	G	G	G	G	G
AX-91459100	C/T	1	30292006	+	NA	NA	NA	NA	NA	NA	C	C	C	C	C	T	T	C	C	C	C	T	C	C	C	C	C	C	C	C	C	C	C	C	C	C	T	C	T	T	C	C	C	C	C	C	C	C	C
AX-91403166	C/T	1	30300201	+	NA	NA	NA	NA	NA	NA	N	N	C	C	C	C	C	C	C	C	C	C	C	C	C	C	C	C	T	C	C	C	N	C	C	C	C	T	C	C	C	C	C	C	C	C	C	C	C
AX-86283203	A/G	1	30308566	+	NA	NA	NA	NA	NA	NA	G	G	A	A	A	G	A	A	A	A	G	G	A	A	A	G	A	A	A	G	A	A	A	G	G	G	A	A	G	G	A	A	G	A	G	A	G	A	A
AX-90658198	T/A	1	30345821	+	NA	NA	NA	NA	NA	NA	N	T	T	T	T	T	A	T	T	T	T	A	A	T	T	T	T	T	T	T	A	T	T	T	T	A	A	T	A	A	A	T	T	T	A	T	T	T	T
AX-123944388	G/A	1	30346233	+	NA	NA	NA	NA	NA	NA	G	G	N	G	G	G	G	G	G	G	G	A	G	G	G	G	G	G	G	G	G	G	G	G	G	G	G	G	G	A	G	A	G	G	G	N	G	N	A
AX-91459124	T/C	1	30385384	+	NA	NA	NA	NA	NA	NA	T	T	N	T	T	T	T	T	T	T	T	C	T	T	T	T	T	T	T	T	T	T	T	T	T	T	T	T	T	C	T	N	T	T	T	N	T	N	N
AX-90658235	G/A	1	30472740	+	NA	NA	NA	NA	NA	NA	G	G	G	G	G	G	G	G	G	G	G	G	G	G	G	G	G	G	G	G	G	G	G	G	G	N	N	G	N	G	N	G	G	G	G	G	G	G	G
AX-91459167	G/T	1	30533910	+	NA	NA	NA	NA	NA	NA	G	G	G	T	T	T	G	T	T	T	G	G	G	T	T	T	T	G	G	T	G	N	T	T	T	G	G	G	G	G	G	G	T	T	G	G	G	G	G
AX-90658275	G/A	1	30630052	+	NA	NA	NA	NA	NA	NA	G	G	G	A	A	N	G	A	A	A	G	G	G	G	G	G	G	G	G	G	A	G	G	A	A	G	G	N	G	A	A	N	A	G	G	G	G	G	G
AX-86327146	A/G	1	30688527	+	NA	NA	NA	NA	NA	NA	A	A	A	A	A	G	N	G	G	A	A	G	G	G	A	G	G	A	A	A	A	A	G	G	G	N	A	A	A	A	A	G	A	G	G	A	G	A	A
AX-91459204	T/C	1	30696966	+	NA	NA	NA	NA	NA	NA	T	T	T	T	T	C	T	C	C	T	T	C	C	C	T	C	C	T	T	T	T	N	C	C	C	T	T	T	T	T	T	C	T	C	C	T	C	T	T
AX-91407472	G/A	1	30758615	+	NA	NA	NA	NA	NA	NA	G	G	G	A	A	A	A	G	A	A	G	A	A	G	A	G	G	G	G	A	G	N	G	A	G	A	A	A	A	G	A	G	A	A	A	A	A	A	A
AX-90658324	T/C	1	30805813	+	NA	NA	NA	NA	NA	NA	T	T	N	T	T	T	T	T	T	T	T	T	T	C	T	C	C	T	T	C	T	N	T	C	C	T	C	T	T	T	T	T	T	T	T	C	T	C	C
AX-90658335	G/T	1	30852634	+	NA	NA	NA	NA	NA	NA	G	G	G	G	G	G	G	G	T	G	G	T	T	G	G	G	G	G	G	G	T	N	G	G	G	G	G	T	T	G	G	G	G	T	T	G	T	G	G
AX-91459229	T/C	1	30888529	+	NA	NA	NA	NA	NA	NA	C	C	T	C	C	C	C	C	T	C	C	T	T	T	C	T	T	C	C	T	T	T	C	T	T	C	T	T	T	C	C	C	C	T	T	T	T	T	T
AX-91412028	G/A	1	30906936	+	NA	NA	NA	NA	NA	NA	G	G	N	G	G	G	G	G	G	G	G	G	G	A	G	A	A	G	G	A	G	N	G	A	G	G	A	G	G	G	G	G	G	G	G	A	G	A	A
AX-91197501	A/G	1	31046059	+	NA	NA	NA	NA	NA	NA	A	A	N	A	A	A	A	A	N	A	A	N	N	G	A	G	G	A	N	G	N	G	A	G	A	A	G	N	N	A	A	A	A	N	N	G	G	G	G
AX-91424797	A/G	1	31055708	+	NA	NA	NA	NA	NA	NA	A	A	A	A	A	A	A	A	G	A	A	G	G	A	A	A	A	A	A	A	G	N	A	A	A	A	A	G	G	A	A	A	A	G	G	A	G	A	A
AX-90658402	C/T	1	31112140	+	NA	NA	NA	NA	NA	NA	C	C	C	C	C	C	C	C	T	C	C	C	N	C	C	C	C	C	C	T	C	C	T	C	C	C	T	T	T	T	C	C	C	T	C	C	C	C	C
AX-90658430	C/A	1	31203574	+	NA	NA	NA	NA	NA	NA	A	A	A	C	C	A	C	A	C	C	A	A	C	A	A	A	A	A	A	C	C	A	C	A	A	C	C	C	C	C	A	C	C	C	A	C	A	C	C
AX-90658423	A/G	1	31245177	+	NA	NA	NA	NA	NA	NA	N	A	A	G	G	A	A	A	A	G	A	A	A	A	A	A	A	A	G	A	A	N	A	A	A	A	G	G	A	G	A	A	G	G	A	G	A	G	G
AX-91459314	T/G	1	31378375	+	NA	NA	NA	NA	NA	NA	T	T	T	T	T	T	T	T	T	T	T	T	T	T	T	T	T	T	T	T	T	T	T	T	T	T	T	T	T	G	T	T	T	G	T	G	T	G	G
AX-123944389	G/T	1	31378717	+	NA	NA	NA	NA	NA	NA	G	G	G	G	G	G	T	G	T	G	G	T	G	G	T	G	G	G	G	G	G	N	G	G	G	T	G	T	G	T	T	G	G	T	T	T	T	T	T
AX-91459318	G/A	1	31380855	+	NA	NA	NA	NA	NA	NA	G	G	G	G	G	G	G	G	G	G	G	G	G	G	G	G	G	G	G	G	G	G	G	G	G	G	G	G	G	A	N	G	G	A	G	A	G	A	A
AX-90658478	G/A	1	31426734	+	NA	NA	NA	NA	NA	NA	G	G	G	G	G	G	A	G	G	G	G	N	G	G	G	G	G	G	G	G	G	N	G	G	G	A	G	N	G	G	N	G	G	G	G	G	G	G	G
AX-91403788	C/T	1	31486708	+	NA	NA	NA	NA	NA	NA	C	C	C	C	C	C	T	C	C	C	C	C	C	C	C	C	C	C	C	C	C	N	C	C	C	T	C	C	C	C	C	C	C	C	C	C	C	C	C
AX-91197507	A/T	1	31535264	+	NA	NA	NA	NA	NA	NA	A	A	A	A	A	A	T	A	A	A	A	A	A	A	A	A	A	A	A	A	A	A	A	A	A	T	A	A	A	A	A	A	A	A	A	T	A	T	T
AX-90658507	A/G	1	31589883	+	NA	NA	NA	NA	NA	NA	A	A	A	A	A	A	G	A	A	A	A	A	A	A	A	A	A	A	A	A	A	N	A	A	A	G	A	A	A	A	N	A	A	A	A	A	A	A	A
AX-90658534	G/A	1	31664523	+	NA	NA	NA	NA	NA	NA	G	G	A	G	G	G	A	G	G	G	G	A	G	G	A	G	G	G	G	G	G	N	N	G	G	A	G	A	G	N	A	G	G	N	N	A	N	A	A
AX-90658580	A/G	1	31739507	+	NA	NA	NA	NA	NA	NA	A	A	A	A	A	A	G	A	A	A	A	A	A	A	A	A	A	A	A	A	A	N	A	A	A	G	A	G	A	A	A	A	A	A	A	G	A	G	G
AX-90624404	C/T	1	31740112	+	NA	NA	NA	NA	NA	NA	C	C	T	C	C	C	T	C	C	C	C	C	C	C	T	C	C	C	C	C	C	C	N	C	C	T	C	C	C	C	C	C	C	C	T	C	N	C	C
AX-90621985	T/C	1	31742362	+	NA	NA	NA	NA	NA	NA	T	T	N	T	T	T	C	T	T	T	T	C	T	T	C	T	T	T	T	T	T	T	N	T	T	C	T	C	T	T	C	T	T	T	C	C	C	C	C
AX-90658560	G/A	1	31788710	+	NA	NA	NA	NA	NA	NA	G	G	G	G	G	G	G	A	G	G	G	G	A	G	A	G	G	G	G	G	G	G	G	G	A	G	G	G	G	G	G	G	G	A	G	G	G	G	G
AX-90598977	C/T	1	31858980	+	NA	NA	NA	NA	NA	NA	C	C	C	C	C	T	C	T	C	C	C	C	T	C	T	C	C	C	C	C	C	N	C	C	N	C	C	C	C	T	C	C	C	T	C	T	C	T	T
AX-91459417	A/G	1	31916545	+	NA	NA	NA	NA	NA	NA	A	A	A	G	G	G	G	G	A	G	A	A	A	A	A	A	A	A	G	A	G	G	A	A	G	A	A	A	A	A	A	A	A	A	A	G	A	G	G
AX-86328764	T/C	1	31920610	+	NA	NA	NA	NA	NA	NA	C	C	T	C	C	T	C	T	C	C	C	T	T	T	T	T	T	C	T	C	T	T	N	C	T	T	C	C	C	T	C	C	T	T	T	T	C	T	T
AX-91459428	C/A	1	31975987	+	NA	NA	NA	NA	NA	NA	A	A	C	A	A	C	A	C	C	A	A	C	C	C	A	A	A	A	A	A	A	N	N	C	C	C	A	C	C	C	A	C	C	C	C	C	C	C	C
AX-91459445	G/A	1	32011312	+	NA	NA	NA	NA	NA	NA	G	G	A	G	G	G	G	G	G	G	G	G	G	G	G	G	G	G	G	G	G	G	G	A	G	G	G	A	A	G	G	G	A	A	G	G	G	G	G
AX-90658629	A/G	1	32024131	+	NA	NA	NA	NA	NA	NA	A	A	A	A	N	A	A	A	A	A	A	A	A	A	A	A	A	A	A	A	A	A	A	A	A	A	A	A	A	A	A	A	A	A	A	A	A	A	A
AX-91459441	C/A	1	32052713	+	NA	NA	NA	NA	NA	NA	C	C	C	A	A	C	C	A	N	A	C	C	C	C	C	N	C	C	N	C	A	N	N	A	C	C	C	C	C	C	C	A	C	C	C	C	C	A	A
AX-91416548	A/C	1	32053482	+	NA	NA	NA	NA	NA	NA	A	A	A	A	A	A	A	A	A	A	A	A	A	A	A	A	A	A	A	A	A	N	A	A	A	A	A	A	A	A	A	A	A	A	A	A	A	C	C
AX-91459454	A/C	1	32094861	+	NA	NA	NA	NA	NA	NA	A	C	N	A	A	A	A	A	A	A	A	C	A	A	C	A	A	A	C	C	A	N	C	C	A	A	A	A	A	A	C	C	C	A	C	A	A	A	A
AX-86239434	G/A	1	32157097	+	NA	NA	NA	NA	NA	NA	N	N	N	A	A	G	N	G	N	A	N	G	G	G	G	N	G	N	G	G	G	A	G	G	G	G	A	G	G	G	G	G	G	G	G	G	A	A	A
AX-91459459	A/C	1	32159167	+	NA	NA	NA	NA	NA	NA	A	A	A	A	A	A	A	C	A	A	A	A	A	A	A	A	A	A	A	A	A	A	A	A	A	A	A	A	A	A	A	A	A	A	A	A	A	A	A
AX-90658651	A/C	1	32159248	+	NA	NA	NA	NA	NA	NA	A	A	A	A	A	A	C	A	A	A	A	A	C	A	A	A	A	A	A	A	A	N	A	A	A	A	C	A	A	A	A	A	C	A	C	A	A	C	C
AX-90658659	C/T	1	32164892	+	NA	NA	NA	NA	NA	NA	C	C	C	C	C	C	C	T	C	C	C	C	C	C	C	C	C	C	C	C	C	C	C	C	C	C	C	C	C	C	C	C	C	C	C	C	C	C	C
AX-90574636	A/G	1	32197635	+	NA	NA	NA	NA	NA	NA	A	A	A	A	A	A	A	G	A	A	A	A	A	A	A	A	A	A	A	A	A	A	A	A	A	A	A	A	A	A	A	A	A	A	A	A	A	A	A
AX-90658687	T/C	1	32252222	+	NA	NA	NA	NA	NA	NA	C	C	C	T	T	C	T	C	C	T	T	C	T	T	C	C	T	T	T	T	T	C	N	C	T	T	T	C	T	T	C	T	T	T	T	T	T	N	N
AX-90658717	G/T	1	32324575	+	NA	NA	NA	NA	NA	NA	G	G	G	G	G	N	G	T	G	G	G	T	G	G	N	G	G	G	G	G	G	N	N	G	T	T	G	N	G	G	G	G	G	G	G	G	G	G	G
AX-90658751	A/G	1	32401139	+	NA	NA	NA	NA	NA	NA	A	A	A	A	A	A	A	A	A	A	A	A	A	A	A	A	A	A	A	A	A	A	A	A	G	A	A	A	A	A	A	A	A	A	A	A	A	A	A
AX-90658764	A/G	1	32513293	+	NA	NA	NA	NA	NA	NA	A	A	A	G	G	G	A	G	A	G	A	G	A	A	G	A	A	A	A	G	G	N	N	A	A	A	A	A	A	A	A	A	A	A	A	A	A	N	A
AX-91459525	T/G	1	32531024	+	NA	NA	NA	NA	NA	NA	T	T	T	G	G	G	T	G	T	G	T	T	T	T	G	T	T	T	T	T	T	N	N	T	T	T	T	T	T	T	T	T	T	T	T	T	T	T	T
AX-90615888	T/C	1	32542513	+	NA	NA	NA	NA	NA	NA	T	T	T	T	T	T	T	T	T	T	T	T	T	T	T	T	T	T	T	T	T	N	T	T	T	T	T	T	T	T	T	T	T	T	T	T	T	T	T
AX-91459550	C/T	1	32600179	+	NA	NA	NA	NA	NA	NA	N	C	C	C	C	T	C	C	C	C	T	C	C	C	C	C	C	C	T	C	C	T	C	T	C	T	T	C	C	C	C	C	T	C	C	C	T	T	T
AX-91442528	A/C	1	32667387	+	NA	NA	NA	NA	NA	NA	A	A	A	A	A	A	A	A	A	A	C	A	A	A	A	A	A	A	A	A	A	N	A	C	A	C	A	C	A	A	A	C	C	C	A	C	A	C	C
AX-91459603	G/A	1	32991985	+	NA	NA	NA	NA	NA	NA	G	G	G	G	G	A	G	G	G	G	G	G	A	G	G	G	G	G	G	G	G	N	G	G	A	G	G	G	G	G	G	A	G	G	G	G	G	A	A
AX-90620038	C/T	1	32999044	+	NA	NA	NA	NA	NA	NA	C	C	C	C	C	C	C	T	C	C	T	C	C	C	T	C	C	C	C	C	C	C	C	C	C	T	C	C	C	C	C	C	C	C	C	C	C	C	C
AX-91203771	T/G	1	33114899	+	NA	NA	NA	NA	NA	NA	T	T	T	T	T	G	T	G	T	T	G	G	T	G	G	T	G	T	T	T	T	T	N	G	T	G	T	T	T	T	T	G	T	T	T	T	T	T	T
AX-91840791	A/C	1	33163040	+	NA	NA	NA	NA	NA	NA	A	C	C	C	C	A	A	C	C	C	A	C	A	A	C	C	A	A	A	A	C	N	A	A	A	A	A	A	A	A	A	A	C	C	A	C	A	A	A
AX-86323209	C/T	1	33184634	+	NA	NA	NA	NA	NA	NA	C	C	N	C	C	C	C	C	C	C	C	C	C	C	C	C	C	C	C	C	C	N	C	C	T	C	C	C	T	T	C	C	T	T	C	T	C	T	T
AX-123944390	C/T	1	33216909	+	NA	NA	NA	NA	NA	NA	C	C	C	C	C	T	C	C	C	C	C	C	C	C	C	C	C	C	T	C	C	C	N	C	T	N	T	C	N	C	T	C	C	C	C	C	N	N	N
AX-91459656	A/G	1	33264983	+	NA	NA	NA	NA	NA	NA	A	A	A	G	G	A	G	N	G	G	A	A	A	A	N	G	A	A	A	A	A	A	N	G	G	A	G	G	G	G	A	G	G	G	G	G	A	A	A
AX-90659015	G/A	1	33353887	+	NA	NA	NA	NA	NA	NA	G	N	A	G	G	G	G	A	G	G	G	A	G	G	A	G	G	A	G	G	G	G	G	G	A	G	G	A	G	G	G	G	A	G	G	G	G	G	G
AX-123944391	A/G	1	33408781	+	NA	NA	NA	NA	NA	NA	A	A	A	A	A	A	A	A	G	A	A	A	A	A	A	G	A	A	A	A	A	A	A	A	A	G	A	A	A	A	A	G	A	A	A	A	A	A	A
AX-91459706	G/A	1	33447564	+	NA	NA	NA	NA	NA	NA	G	G	G	G	G	A	G	G	A	G	G	G	A	A	G	A	G	G	G	G	G	N	G	G	A	G	G	G	G	G	G	G	A	A	G	A	G	A	A
AX-91840795	A/T	1	33486711	+	NA	NA	NA	NA	NA	NA	T	T	T	A	A	T	T	A	A	A	A	A	A	A	A	A	T	A	A	A	T	N	T	T	A	A	A	A	A	T	A	A	A	T	T	T	T	A	A
AX-90659053	C/T	1	33531111	+	NA	NA	NA	NA	NA	NA	C	N	N	N	N	T	C	T	T	N	N	N	C	C	T	T	C	T	N	N	C	T	N	N	T	T	N	T	T	N	C	T	C	T	C	T	C	T	T
AX-91459719	T/C	1	33584631	+	NA	NA	NA	NA	NA	NA	C	T	T	T	T	T	C	T	T	T	T	T	C	T	T	N	C	T	T	T	C	T	T	T	T	T	T	T	T	T	C	T	C	T	C	T	C	T	T
AX-86284718	T/C	1	33824383	+	NA	NA	NA	NA	NA	NA	T	T	T	T	T	C	T	C	T	T	T	T	C	N	C	T	C	C	C	T	T	C	T	T	T	C	T	C	T	T	C	T	T	T	T	T	T	C	C
AX-91459771	G/A	1	33836420	+	NA	NA	NA	NA	NA	NA	G	G	G	G	G	G	G	G	G	G	G	G	G	A	G	G	G	G	G	G	G	G	G	G	G	G	G	G	G	G	G	G	G	G	G	G	G	G	G
AX-90659145	G/C	1	33844328	+	NA	NA	NA	NA	NA	NA	G	G	G	G	G	G	C	G	G	G	G	G	G	C	G	G	C	G	G	G	C	C	G	G	G	G	C	C	G	G	G	C	G	G	G	G	G	G	G
AX-90659161	G/A	1	33888797	+	NA	NA	NA	NA	NA	NA	G	A	A	A	A	G	A	A	A	A	G	G	G	G	A	A	G	A	G	G	A	G	A	G	G	G	A	G	G	G	A	A	A	A	A	A	A	G	G
AX-91459802	G/A	1	33968567	+	NA	NA	NA	NA	NA	NA	G	G	G	A	A	G	A	G	G	A	A	G	A	G	G	G	G	G	G	A	G	G	G	G	G	G	G	G	G	G	G	G	G	G	G	G	G	G	G
AX-90659193	A/T	1	34025446	+	NA	NA	NA	NA	NA	NA	T	A	A	A	A	T	A	A	A	A	A	T	A	T	A	A	T	A	A	A	A	N	A	A	A	A	A	A	T	T	A	A	A	A	A	A	A	A	A
AX-90659202	G/A	1	34139918	+	NA	NA	NA	NA	NA	NA	G	G	G	G	G	G	G	G	G	G	G	G	G	G	G	G	G	G	G	G	A	N	G	G	G	G	G	G	G	G	G	G	G	G	G	G	G	A	A
AX-90584121	G/A	1	34155301	+	NA	NA	NA	NA	NA	NA	N	A	A	G	G	A	G	A	G	G	G	A	G	A	G	G	A	A	G	G	G	N	N	G	G	A	G	A	G	A	G	G	G	G	G	G	G	G	G
AX-90659255	G/A	1	34204887	+	NA	NA	NA	NA	NA	NA	A	A	A	G	G	G	G	G	G	G	G	A	G	G	G	G	G	G	G	G	G	G	G	A	G	G	G	G	G	G	G	G	G	G	G	G	G	G	G
AX-91273525	C/T	1	34252377	+	NA	NA	NA	NA	NA	NA	C	C	C	C	C	C	C	C	C	C	C	C	C	C	C	C	C	C	C	C	C	T	C	C	C	C	C	C	C	C	C	C	C	C	C	C	C	T	T
AX-90612034	A/T	1	34256189	+	NA	NA	NA	NA	NA	NA	A	A	A	A	A	A	A	A	A	A	A	A	A	A	A	A	A	A	A	A	A	T	A	A	A	A	A	A	A	A	A	A	A	A	A	A	A	T	T
AX-90659227	G/A	1	34287015	+	NA	NA	NA	NA	NA	NA	G	G	G	G	G	G	A	G	G	G	A	G	A	A	G	G	G	G	G	A	G	G	N	G	A	A	G	G	G	G	G	G	G	G	G	G	G	G	G
AX-90659289	C/T	1	34322520	+	NA	NA	NA	NA	NA	NA	C	C	C	C	C	C	T	T	C	C	T	C	C	T	C	C	C	C	T	T	C	C	C	C	C	T	C	C	C	C	C	C	C	C	C	C	C	C	C
AX-86330796	G/A	1	34386853	+	NA	NA	NA	NA	NA	NA	G	G	G	G	G	A	A	G	G	G	A	G	A	A	G	G	A	A	A	A	G	A	N	G	G	G	G	G	G	A	G	G	G	G	G	G	G	A	A
AX-90659330	G/A	1	34543883	+	NA	NA	NA	NA	NA	NA	G	G	G	G	G	G	A	G	G	G	G	G	G	G	G	G	G	G	G	G	G	N	G	G	G	G	G	G	G	G	G	G	G	G	G	G	G	A	A
AX-91203803	G/A	1	34616051	+	NA	NA	NA	NA	NA	NA	A	G	G	G	G	A	G	G	G	G	A	A	G	G	G	G	G	G	G	A	G	G	G	A	A	G	G	G	A	G	G	G	G	G	G	G	G	G	G
AX-90659362	G/A	1	34678509	+	NA	NA	NA	NA	NA	NA	G	G	G	G	G	G	G	A	G	G	G	G	G	A	G	G	G	G	A	G	G	A	G	G	G	G	G	G	G	G	G	G	G	A	G	A	G	A	A
AX-86259443	G/A	1	34711215	+	NA	NA	NA	NA	NA	NA	A	G	G	G	G	G	G	A	G	G	G	A	G	A	G	G	G	G	A	G	G	N	N	G	G	G	G	A	G	G	G	G	G	A	A	A	A	A	A
AX-91459946	C/A	1	34719011	+	NA	NA	NA	NA	NA	NA	A	A	A	C	C	C	C	C	C	C	C	A	C	C	C	C	C	C	C	C	C	C	C	C	C	C	C	C	C	C	C	C	C	C	C	C	C	C	C
AX-90612255	A/G	1	34822222	+	NA	NA	NA	NA	NA	NA	G	G	G	G	G	G	A	A	A	G	A	A	A	A	A	A	A	G	A	A	G	A	N	A	A	G	A	A	A	G	A	G	G	A	A	A	A	A	A
AX-90659432	C/T	1	34873061	+	NA	NA	NA	NA	NA	NA	T	T	T	T	T	C	C	C	C	T	C	C	C	C	C	C	C	C	C	C	C	C	C	C	C	N	C	N	C	T	C	T	C	N	C	N	C	C	C
AX-91459997	T/G	1	34933169	+	NA	NA	NA	NA	NA	NA	T	T	T	T	T	T	T	T	T	T	T	T	T	T	T	T	T	T	T	T	T	T	T	T	T	T	T	T	T	T	N	T	T	T	T	T	T	T	T
AX-91459987	C/A	1	34997668	+	NA	NA	NA	NA	NA	NA	C	C	C	C	C	C	C	C	C	C	A	C	C	A	C	C	C	C	C	A	A	C	C	A	A	C	C	C	C	C	C	N	C	A	C	A	C	C	C
AX-90638200	A/G	1	35051114	+	NA	NA	NA	NA	NA	NA	A	A	A	A	A	A	A	A	A	A	A	A	A	A	A	A	A	A	A	A	A	A	A	A	A	A	A	A	A	A	A	A	A	A	A	A	A	A	A
AX-86282689	A/G	1	35094074	+	NA	NA	NA	NA	NA	NA	A	A	A	A	A	A	G	G	A	A	A	G	G	G	G	A	G	A	A	A	A	N	A	G	G	A	A	A	G	G	A	A	A	A	G	A	G	A	A
AX-90659514	A/G	1	35134807	+	NA	NA	NA	NA	NA	NA	G	G	G	G	G	A	G	A	G	G	A	A	A	A	A	G	G	G	G	A	G	G	G	A	A	G	G	G	G	A	A	A	A	A	A	A	A	G	G
AX-91460020	G/A	1	35187558	+	NA	NA	NA	NA	NA	NA	G	A	G	G	G	G	N	A	G	G	G	G	G	G	N	G	A	N	A	A	G	G	G	A	A	G	A	A	A	A	G	N	G	A	G	A	N	G	G
AX-90659511	G/A	1	35193905	+	NA	NA	NA	NA	NA	NA	G	A	N	G	N	A	G	G	G	N	G	N	G	G	A	G	A	N	A	G	G	G	G	N	A	G	N	G	G	N	G	A	A	N	G	N	G	G	G
AX-91460040	A/C	1	35236621	+	NA	NA	NA	NA	NA	NA	C	A	A	C	A	A	A	A	A	A	A	C	A	C	C	A	A	A	C	A	C	N	N	A	A	A	A	C	C	A	C	C	C	C	A	C	A	C	C
AX-123944392	T/C	1	35455443	+	NA	NA	NA	NA	NA	NA	T	T	T	T	T	T	T	T	C	T	T	T	T	T	C	C	T	T	C	T	T	C	N	C	T	T	C	C	C	T	T	C	T	C	T	C	T	C	C
AX-90659587	A/C	1	35456091	+	NA	NA	NA	NA	NA	NA	A	A	A	A	A	A	A	A	C	A	A	A	A	A	C	C	A	A	C	A	A	C	N	C	A	A	C	C	C	A	A	C	A	C	A	C	A	C	C
AX-90624009	G/A	1	35464101	+	NA	NA	NA	NA	NA	NA	G	G	G	G	G	G	G	G	A	G	G	G	G	G	A	A	G	G	A	G	G	A	N	A	G	G	A	A	A	G	G	A	G	A	G	A	G	A	A
AX-91446645	A/C	1	35500015	+	NA	NA	NA	NA	NA	NA	A	A	A	A	A	A	A	A	A	A	A	A	A	A	A	A	A	A	A	A	C	N	A	A	A	A	A	C	A	A	A	A	A	A	A	A	A	C	C
AX-90659637	C/A	1	35501457	+	NA	NA	NA	NA	NA	NA	C	C	C	C	C	C	C	C	C	C	C	C	C	C	C	C	C	C	C	C	A	C	C	C	C	C	C	A	C	C	C	C	C	C	C	C	C	C	C
AX-91460107	T/C	1	35542102	+	NA	NA	NA	NA	NA	NA	T	T	T	T	T	T	T	T	T	T	T	T	T	T	T	T	T	T	T	T	C	N	T	T	T	T	T	C	T	T	T	T	T	T	T	T	T	C	C
AX-90659634	A/C	1	35578414	+	NA	NA	NA	NA	NA	NA	A	C	C	A	A	A	A	A	A	A	A	A	A	A	A	A	A	A	A	A	A	A	A	A	A	A	A	C	A	A	A	A	A	A	A	A	A	A	A
AX-91197517	C/T	1	35611103	+	NA	NA	NA	NA	NA	NA	C	C	C	C	C	C	T	C	C	C	C	C	C	C	T	C	C	C	C	C	C	T	T	C	N	C	C	C	C	C	C	T	C	C	T	T	N	T	T
AX-86329404	A/G	1	35621803	+	NA	NA	NA	NA	NA	NA	A	G	G	A	A	A	A	A	A	A	A	A	A	A	A	A	A	A	A	A	A	A	A	A	A	A	A	G	A	A	A	A	A	A	A	A	A	A	A
AX-91460154	G/T	1	35771614	+	NA	NA	NA	NA	NA	NA	G	T	G	G	G	G	G	G	G	G	T	G	G	G	G	G	G	G	G	G	T	G	G	G	G	G	G	G	G	G	T	G	G	T	G	T	G	G	G
AX-91460175	A/C	1	35834574	+	NA	NA	NA	NA	NA	NA	C	C	A	C	A	A	C	A	A	A	C	C	A	A	C	C	A	A	A	C	C	A	C	A	A	C	A	C	C	A	C	C	C	A	C	A	C	A	A
AX-91460166	G/A	1	35886790	+	NA	NA	NA	NA	NA	NA	G	G	N	G	A	G	A	G	G	A	G	A	G	G	A	G	A	A	A	A	A	A	N	G	G	G	G	G	A	A	G	G	A	A	G	A	G	A	A
AX-90659735	C/A	1	35917494	+	NA	NA	NA	NA	NA	NA	C	C	C	C	C	C	A	A	C	C	C	C	C	C	A	A	C	C	C	C	C	C	N	N	C	C	C	C	C	C	C	A	C	C	A	C	A	C	C
AX-90597914	T/C	1	35931766	+	NA	NA	NA	NA	NA	NA	T	T	T	T	T	T	C	C	T	T	T	T	T	T	C	C	T	T	T	T	T	T	N	T	T	T	T	T	T	T	T	C	T	T	C	T	C	T	T
AX-123944393	C/T	1	35935970	+	NA	NA	NA	NA	NA	NA	C	C	C	T	T	C	C	C	C	T	T	C	T	T	C	C	N	C	T	N	T	C	C	C	C	C	C	C	C	N	C	C	C	C	C	C	C	C	C
AX-86282317	G/A	1	35968064	+	NA	NA	NA	NA	NA	NA	G	G	G	G	G	G	A	A	G	G	G	A	G	G	A	A	A	G	G	G	G	N	N	G	G	G	G	A	G	G	G	A	G	A	A	A	A	G	G
AX-90659753	G/A	1	35968446	+	NA	NA	NA	NA	NA	NA	G	G	G	G	G	G	A	A	G	G	G	N	G	G	A	A	G	G	G	G	G	G	N	N	G	G	G	G	G	G	G	A	G	G	A	G	A	G	G
AX-90598445	C/A	1	35988198	+	NA	NA	NA	NA	NA	NA	A	C	C	A	A	C	C	C	C	A	A	C	A	A	C	C	C	C	A	C	C	C	N	C	C	C	C	C	A	A	C	C	A	C	C	C	C	C	C
AX-90640398	G/A	1	35988962	+	NA	NA	NA	NA	NA	NA	A	G	G	A	A	G	G	G	G	A	G	G	A	A	G	A	G	G	A	G	G	G	A	G	G	G	G	A	A	A	G	A	A	G	A	G	A	G	G
AX-86302787	C/T	1	36035036	+	NA	NA	NA	NA	NA	NA	C	T	T	C	C	T	C	C	T	C	T	C	C	C	T	T	T	C	C	T	C	N	N	C	T	T	T	C	C	C	T	T	C	C	T	C	T	T	T
AX-91460204	T/C	1	36158639	+	NA	NA	NA	NA	NA	NA	C	T	C	C	C	T	C	C	T	C	T	C	T	C	T	T	T	T	T	T	T	T	T	T	C	T	T	T	C	T	T	C	T	C	T	C	T	T	T
AX-86284727	C/T	1	36216181	+	NA	NA	NA	NA	NA	NA	C	C	C	C	C	C	T	T	C	C	C	T	C	C	T	C	T	T	C	C	T	N	C	T	C	C	C	C	C	C	C	C	C	T	C	T	C	C	C
AX-90596017	G/A	1	36216613	+	NA	NA	NA	NA	NA	NA	G	G	G	G	G	G	G	G	G	G	G	G	G	G	G	G	G	G	G	G	A	G	G	A	N	G	G	G	G	G	G	G	G	G	G	G	N	G	G
AX-91460266	C/T	1	36306293	+	NA	NA	NA	NA	NA	NA	T	T	C	T	C	T	C	N	T	C	C	C	C	C	C	C	C	C	C	C	C	N	C	C	C	C	T	C	C	C	C	N	T	C	C	C	C	C	C
AX-91449095	C/A	1	36347493	+	NA	NA	NA	NA	NA	NA	C	C	C	C	C	A	C	C	A	C	C	C	C	C	A	C	A	C	C	A	C	A	C	C	C	C	A	C	A	C	C	C	C	C	C	C	C	A	A
AX-90659865	A/G	1	36406878	+	NA	NA	NA	NA	NA	NA	A	A	G	A	G	A	G	G	A	G	G	A	G	G	A	N	A	G	A	A	A	A	N	N	A	A	A	N	A	G	A	A	G	A	N	A	N	A	A
AX-123944394	A/C	1	36499105	+	NA	NA	NA	NA	NA	NA	C	A	N	C	A	C	C	A	C	A	A	A	C	C	C	C	A	A	A	C	A	C	C	C	N	A	C	A	C	A	A	A	A	A	C	A	C	C	C
AX-90659883	C/A	1	36569072	+	NA	NA	NA	NA	NA	NA	A	C	C	A	C	C	C	C	C	C	C	C	C	C	A	A	A	C	C	C	C	C	N	A	C	C	C	C	C	C	C	C	C	C	A	C	A	C	C
AX-90659925	G/A	1	36636606	+	NA	NA	NA	NA	NA	NA	G	A	G	G	G	A	G	A	A	G	G	A	A	A	G	G	G	G	A	A	G	A	A	G	G	G	A	G	G	G	G	G	A	A	G	A	G	A	A
AX-90659959	T/C	1	36761690	+	NA	NA	NA	NA	NA	NA	N	C	T	N	T	C	T	C	C	T	T	C	C	C	N	N	N	T	C	C	T	C	C	N	T	T	C	T	T	T	T	T	C	C	N	C	N	C	C
AX-86284730	G/T	1	36800951	+	NA	NA	NA	NA	NA	NA	G	T	T	G	N	G	T	G	G	T	T	G	G	G	G	G	G	G	T	G	T	G	G	G	T	G	G	T	T	T	T	G	G	T	G	T	G	G	G
AX-90607724	C/T	1	36801622	+	NA	NA	NA	NA	NA	NA	N	T	N	C	T	C	C	C	C	T	T	C	C	C	C	C	C	C	T	C	C	C	C	C	T	N	C	C	C	C	C	C	C	T	C	T	C	C	C
AX-91460346	T/C	1	36833741	+	NA	NA	NA	NA	NA	NA	T	C	T	T	C	C	C	T	T	C	T	T	T	T	C	T	T	T	C	T	T	T	T	T	C	T	C	T	T	C	T	T	T	C	T	C	T	T	T
AX-90659965	G/A	1	36854014	+	NA	NA	NA	NA	NA	NA	G	G	G	G	G	G	G	G	G	G	G	G	G	G	A	G	G	G	G	A	G	G	G	G	G	G	G	G	G	A	G	A	A	G	G	G	G	G	G
AX-90659990	G/A	1	36930684	+	NA	NA	NA	NA	NA	NA	G	A	G	G	G	A	A	A	G	G	A	A	A	A	G	G	A	G	A	G	G	A	N	A	A	A	A	G	N	G	G	G	G	G	G	G	G	A	A
AX-91460359	G/C	1	36973334	+	NA	NA	NA	NA	NA	NA	G	G	G	G	G	G	G	G	C	G	G	G	G	G	G	G	G	G	G	G	G	G	G	G	C	G	G	G	G	G	G	G	G	G	G	G	G	G	G
AX-90660018	T/C	1	37020738	+	NA	NA	NA	NA	NA	NA	T	N	T	T	T	T	T	T	T	T	T	T	T	T	T	T	T	T	T	T	T	T	T	T	T	T	T	T	T	T	T	T	T	T	T	T	T	T	T
AX-90660045	G/A	1	37152593	+	NA	NA	NA	NA	NA	NA	G	G	G	G	A	G	G	A	G	A	G	G	G	G	G	G	G	G	N	G	G	N	G	G	G	G	G	G	A	G	G	A	G	A	G	A	G	G	G
AX-123944395	A/G	1	37202160	+	NA	NA	NA	NA	NA	NA	G	G	A	G	A	G	G	A	A	A	G	A	A	A	G	A	G	A	A	A	A	A	N	G	G	A	G	G	A	A	A	G	G	A	A	A	A	A	A
AX-91835591	G/A	1	37284439	+	NA	NA	NA	NA	NA	NA	G	G	G	G	A	G	G	G	A	A	G	A	A	A	G	A	G	G	A	A	A	N	N	G	G	A	G	G	G	A	N	G	G	G	A	G	A	G	G
AX-91460433	C/A	1	37361169	+	NA	NA	NA	NA	NA	NA	C	C	C	C	C	C	C	C	C	C	C	C	C	C	C	C	C	C	C	C	C	C	C	C	C	C	C	C	C	C	C	A	C	C	C	C	C	C	C
AX-90660144	G/A	1	37466711	+	NA	NA	NA	NA	NA	NA	G	G	G	G	G	G	G	G	G	G	G	G	G	G	G	G	G	G	G	G	G	G	G	G	G	G	G	G	G	G	G	G	G	G	G	G	G	G	G
AX-86306211	T/C	1	37477043	+	NA	NA	NA	NA	NA	NA	T	T	T	T	T	T	T	T	T	T	T	T	T	T	T	T	T	T	T	T	T	T	T	T	T	T	T	T	T	T	N	C	T	T	T	T	T	T	T
AX-91460448	C/T	1	37482702	+	NA	NA	NA	NA	NA	NA	C	C	C	C	C	C	N	C	C	C	C	C	C	C	C	C	C	C	N	C	C	C	C	C	C	C	C	N	C	C	N	T	C	C	C	C	C	C	C
AX-90660167	A/G	1	37542176	+	NA	NA	NA	NA	NA	NA	A	A	A	A	A	A	A	A	A	A	A	A	A	A	A	A	A	A	N	A	G	A	A	A	A	A	A	A	A	A	A	G	A	A	A	A	A	A	A
AX-90660176	C/A	1	37588863	+	NA	NA	NA	NA	NA	NA	C	C	C	A	C	C	A	A	C	A	C	C	C	C	C	A	N	C	C	C	C	N	C	C	C	C	C	C	N	C	N	C	C	C	A	C	C	C	N
AX-90660201	A/G	1	37699412	+	NA	NA	NA	NA	NA	NA	G	G	N	G	A	A	A	A	G	A	G	A	A	A	A	G	A	G	A	A	A	N	A	G	A	A	A	A	A	G	A	A	G	A	G	A	A	A	A
AX-90660241	C/T	1	37712048	+	NA	NA	NA	NA	NA	NA	C	C	C	C	C	C	C	C	C	C	N	C	C	C	C	C	C	C	C	C	T	C	C	N	C	C	C	C	C	C	N	T	C	C	C	C	C	C	C
AX-123944396	T/C	1	37717756	+	NA	NA	NA	NA	NA	NA	T	T	T	T	C	T	T	C	C	C	T	T	C	T	C	C	T	T	T	C	C	T	N	T	T	C	T	T	T	T	C	C	T	T	C	T	C	T	T
AX-91460500	C/T	1	37776476	+	NA	NA	NA	NA	NA	NA	C	C	T	C	C	C	C	T	C	C	C	C	C	T	C	C	C	C	T	C	T	C	N	T	C	T	C	C	T	C	C	T	C	C	C	C	C	C	C
AX-91840857	C/A	1	37806702	+	NA	NA	NA	NA	NA	NA	N	C	C	C	C	A	C	C	C	C	A	C	C	C	C	C	A	C	C	C	A	N	C	C	A	A	A	C	C	C	C	A	C	C	C	C	C	C	C
AX-90595519	A/C	1	37842761	+	NA	NA	NA	NA	NA	NA	A	A	A	A	A	C	C	A	A	A	C	A	C	A	A	A	C	A	A	A	C	N	A	A	C	C	C	A	A	A	A	C	A	A	A	A	A	A	A
AX-90609624	T/G	1	37842905	+	NA	NA	NA	NA	NA	NA	T	T	T	T	G	G	G	T	T	G	G	T	G	T	T	T	G	T	T	T	G	N	T	T	G	G	G	T	T	G	T	G	T	T	T	T	T	T	T
AX-90660261	G/A	1	37872101	+	NA	NA	NA	NA	NA	NA	N	G	A	A	G	G	G	A	G	G	G	A	G	A	A	G	G	A	A	A	G	N	N	A	G	G	G	G	G	G	A	G	A	G	G	G	G	G	G
AX-91203858	G/T	1	37940870	+	NA	NA	NA	NA	NA	NA	G	G	G	G	G	G	G	G	G	G	G	G	G	G	G	G	G	G	G	G	G	G	G	G	G	G	G	G	G	T	G	G	G	G	G	G	G	G	G
AX-90660295	G/A	1	37954658	+	NA	NA	NA	NA	NA	NA	G	G	A	G	N	G	A	G	G	A	A	G	G	G	G	G	G	A	A	A	A	G	G	G	G	A	G	G	G	G	G	A	A	G	G	G	G	G	G
AX-90660337	C/A	1	38013892	+	NA	NA	NA	NA	NA	NA	C	C	C	C	C	C	C	C	C	C	C	C	C	C	C	C	C	C	C	C	C	C	C	C	C	C	C	C	C	A	C	C	C	C	C	C	C	C	C
AX-90660327	G/A	1	38053667	+	NA	NA	NA	NA	NA	NA	G	G	G	G	G	G	G	G	G	G	G	G	G	G	G	G	G	G	G	G	G	G	G	G	G	G	G	G	G	A	G	G	G	G	G	G	G	G	G
AX-90660338	G/A	1	38096265	+	NA	NA	NA	NA	NA	NA	A	N	A	A	G	G	A	G	G	G	A	G	G	G	G	G	G	A	G	A	A	G	N	G	G	A	G	G	G	G	G	A	A	G	G	G	G	G	G
AX-90660366	A/G	1	38127028	+	NA	NA	NA	NA	NA	NA	G	N	A	G	G	G	A	A	A	G	A	A	G	A	G	A	G	A	G	A	A	A	N	G	N	A	G	A	G	A	A	A	A	A	A	A	A	A	A
AX-90660357	C/T	1	38186951	+	NA	NA	NA	NA	NA	NA	C	C	C	C	T	T	T	T	C	T	C	C	C	C	C	T	T	T	C	C	T	C	C	C	N	T	T	C	C	T	T	T	T	T	T	T	N	C	C
AX-91460589	T/C	1	38191290	+	NA	NA	NA	NA	NA	NA	T	T	C	T	T	T	T	T	T	T	C	T	T	T	T	T	T	T	T	C	C	T	N	T	N	C	T	C	C	T	T	C	T	T	T	T	T	T	T
AX-90660383	G/A	1	38244421	+	NA	NA	NA	NA	NA	NA	G	G	A	G	G	G	A	G	G	G	G	A	A	A	G	A	G	G	A	G	A	G	N	G	G	G	G	A	G	A	G	A	G	G	A	G	A	G	G
AX-90649154	T/C	1	38251159	+	NA	NA	NA	NA	NA	NA	T	T	C	T	T	T	N	T	T	T	T	T	C	C	T	C	T	T	C	T	N	T	T	T	T	C	T	C	T	C	T	C	T	T	C	T	C	T	T
AX-91840869	T/A	1	38306027	+	NA	NA	NA	NA	NA	NA	T	T	A	T	T	T	A	T	T	T	T	T	A	A	T	A	T	T	A	T	A	T	T	T	T	A	T	A	T	A	T	A	T	N	A	T	A	A	A
AX-91384617	T/C	1	38314350	+	NA	NA	NA	NA	NA	NA	T	T	T	T	T	T	T	T	T	T	T	C	T	T	C	T	T	T	T	T	T	N	N	T	T	T	T	T	T	C	T	C	T	T	T	T	T	T	T
AX-123944397	G/T	1	38315375	+	NA	NA	NA	NA	NA	NA	G	G	T	G	T	G	T	T	G	T	G	G	T	T	G	T	G	G	T	G	T	G	N	G	G	T	G	T	T	G	G	G	G	G	T	G	T	G	G
AX-90627652	C/T	1	38317438	+	NA	NA	NA	NA	NA	NA	C	C	C	C	C	C	C	T	C	C	C	T	C	C	T	C	C	C	C	C	C	N	N	C	C	C	C	C	C	T	C	T	C	C	C	C	C	C	C
AX-116872592	C/T	1	38374778	+	NA	NA	NA	NA	NA	NA	C	C	T	C	T	C	T	T	C	T	C	T	T	T	T	T	C	C	T	C	T	N	T	C	C	C	C	C	T	C	C	C	C	C	T	C	T	C	C
AX-90660442	C/T	1	38446719	+	NA	NA	NA	NA	NA	NA	C	C	C	C	C	C	C	C	C	C	C	C	C	C	C	C	C	T	C	C	C	C	C	C	C	C	C	T	C	C	C	C	T	C	C	T	C	C	C
AX-86280386	A/G	1	38503547	+	NA	NA	NA	NA	NA	NA	A	A	A	A	G	A	A	A	A	G	A	A	G	A	A	G	A	A	A	A	A	A	A	A	A	A	A	A	G	G	A	A	A	A	G	A	G	A	A
AX-91460637	G/A	1	38545795	+	NA	NA	NA	NA	NA	NA	G	G	G	G	G	G	G	G	G	G	G	G	G	G	G	G	G	G	G	G	G	G	G	G	G	G	G	A	G	G	G	G	G	A	G	G	G	A	G
AX-86239493	G/A	1	38608158	+	NA	NA	NA	NA	NA	NA	A	G	N	A	A	G	G	G	G	A	G	A	A	A	G	A	G	G	A	G	G	A	G	G	A	G	G	G	G	G	G	G	G	A	A	G	A	A	A
AX-91460656	G/A	1	38608319	+	NA	NA	NA	NA	NA	NA	G	G	A	G	G	G	G	G	G	G	G	G	A	G	G	A	G	G	G	G	G	G	G	G	G	G	G	G	G	A	G	G	G	G	A	G	A	G	G
AX-91203879	T/C	1	38611947	+	NA	NA	NA	NA	NA	NA	T	C	T	T	T	T	T	C	C	T	T	T	T	T	C	T	T	C	T	T	T	T	T	T	T	T	T	C	C	T	T	C	C	C	T	C	T	C	T
AX-91388489	A/G	1	38633195	+	NA	NA	NA	NA	NA	NA	G	N	G	G	N	G	A	N	N	N	A	G	A	G	G	A	G	A	G	G	A	N	G	G	G	G	G	A	G	A	G	A	A	N	A	A	A	N	G
AX-86260200	C/A	1	38668593	+	NA	NA	NA	NA	NA	NA	A	C	C	A	A	A	A	C	C	A	A	A	C	A	C	C	A	C	A	A	A	A	A	A	A	A	A	C	C	C	A	C	C	C	C	C	C	C	A
AX-91460673	T/C	1	38724885	+	NA	NA	NA	NA	NA	NA	T	C	T	T	T	T	T	T	C	T	T	T	C	T	C	C	T	T	T	T	C	T	N	T	T	C	T	T	C	C	T	T	T	C	C	T	C	C	T
AX-91460679	A/G	1	38734853	+	NA	NA	NA	NA	NA	NA	G	A	A	G	A	A	A	G	A	A	A	A	A	G	A	A	A	A	G	A	A	N	A	A	A	G	A	A	A	G	A	A	A	A	A	A	A	A	G
AX-90660513	A/G	1	38793646	+	NA	NA	NA	NA	NA	NA	G	A	A	G	G	A	A	G	A	G	G	G	G	G	A	G	A	A	G	A	G	N	N	N	A	G	A	A	N	A	A	A	A	G	G	A	G	G	G
AX-91460702	T/C	1	38869129	+	NA	NA	NA	NA	NA	NA	T	T	T	T	T	T	T	T	T	T	C	T	T	T	T	T	T	T	T	T	T	N	T	T	T	T	T	C	T	T	T	C	T	T	T	T	T	T	T
AX-90660558	C/T	1	38885695	+	NA	NA	NA	NA	NA	NA	C	C	C	C	C	N	C	C	C	C	C	C	C	C	C	C	N	C	C	N	N	C	N	C	C	C	N	C	C	T	N	C	C	C	C	C	C	C	C
AX-90660562	T/C	1	38946366	+	NA	NA	NA	NA	NA	NA	T	T	T	T	T	T	T	T	T	T	T	T	T	T	T	T	T	T	T	T	T	T	C	N	N	T	T	T	T	C	T	T	T	T	T	N	T	T	T
AX-91460729	T/C	1	39012861	+	NA	NA	NA	NA	NA	NA	T	T	T	T	T	T	T	T	T	T	T	T	T	T	T	T	T	T	T	T	T	T	N	T	T	T	T	T	T	C	T	T	T	T	T	T	T	T	T
AX-90660595	C/T	1	39059170	+	NA	NA	NA	NA	NA	NA	C	T	C	C	T	C	T	T	T	T	C	C	C	T	C	C	C	C	C	C	T	C	C	C	C	C	C	T	T	C	T	T	T	C	C	C	C	C	C
AX-91460727	C/T	1	39065650	+	NA	NA	NA	NA	NA	NA	C	T	N	C	T	C	T	T	T	T	T	C	C	T	C	T	C	T	C	C	T	N	N	C	C	C	C	T	T	T	T	T	C	T	T	T	T	T	C
AX-91460750	T/G	1	39101654	+	NA	NA	NA	NA	NA	NA	T	G	N	T	G	G	N	G	N	G	G	T	T	G	G	G	N	T	T	G	G	T	N	T	T	T	G	G	G	T	G	G	T	G	N	N	N	G	T
AX-90660634	T/C	1	39247434	+	NA	NA	NA	NA	NA	NA	T	T	T	T	T	T	T	T	T	T	T	T	T	T	T	T	T	T	T	T	T	T	T	T	T	T	T	T	T	C	N	T	T	T	T	T	T	T	T
AX-90660688	C/G	1	39315665	+	NA	NA	NA	NA	NA	NA	G	C	C	C	C	C	C	G	C	C	G	C	C	G	C	C	C	G	C	C	C	N	C	C	C	G	C	C	G	C	C	C	C	G	C	C	C	G	C
AX-91460788	G/A	1	39333793	+	NA	NA	NA	NA	NA	NA	G	A	A	G	G	G	G	A	A	G	A	A	G	G	A	G	G	A	A	G	G	N	N	A	G	G	G	G	G	A	G	A	A	N	G	G	G	N	G
AX-90660721	C/T	1	39402759	+	NA	NA	NA	NA	NA	NA	C	C	C	T	T	C	C	C	C	T	C	C	T	C	T	C	T	C	T	C	C	C	C	C	C	C	C	C	C	C	T	T	C	C	C	C	C	C	C
AX-91203900	C/T	1	39582150	+	NA	NA	NA	NA	NA	NA	C	C	C	C	C	T	T	T	T	C	C	C	C	N	C	C	C	T	C	N	C	C	N	C	C	N	N	C	C	C	N	C	N	N	C	T	C	C	C
AX-90660759	T/C	1	39648077	+	NA	NA	NA	NA	NA	NA	T	T	T	T	T	T	T	T	T	T	T	C	T	T	T	T	T	T	T	T	C	T	N	T	C	T	T	C	T	C	T	T	T	T	T	T	T	T	T
AX-90660780	T/C	1	39690172	+	NA	NA	NA	NA	NA	NA	T	T	T	C	C	T	T	T	T	C	T	T	T	N	T	T	C	T	T	T	C	T	T	T	T	C	T	T	T	T	T	T	T	T	T	T	T	T	T
AX-123944399	C/A	1	39743117	+	NA	NA	NA	NA	NA	NA	C	C	A	A	A	C	A	N	C	A	C	C	C	C	A	C	C	A	C	C	C	N	C	C	A	N	C	C	C	A	A	C	A	C	C	C	C	A	C
AX-90660789	A/G	1	39744625	+	NA	NA	NA	NA	NA	NA	A	A	A	G	G	A	G	A	A	G	A	A	A	A	A	A	A	A	A	A	A	A	A	A	A	A	A	A	A	A	A	A	G	A	A	A	A	A	A
AX-91460876	C/T	1	39804957	+	NA	NA	NA	NA	NA	NA	C	C	C	C	C	C	C	C	C	C	C	C	C	C	C	C	T	C	C	C	C	C	N	T	C	C	C	C	C	T	C	C	T	C	C	C	C	C	C
AX-90660843	A/C	1	39810887	+	NA	NA	NA	NA	NA	NA	A	A	A	A	A	A	A	A	A	A	A	A	A	A	A	N	N	A	A	A	A	A	A	N	N	A	A	A	A	A	C	A	N	N	N	A	N	A	A
AX-89983075	G/A	1	39843836	+	NA	NA	NA	NA	NA	NA	A	G	A	A	A	G	A	G	A	A	G	A	A	G	G	A	G	G	A	G	A	N	N	G	G	A	G	A	A	G	G	G	G	G	A	A	A	A	A
AX-90576449	C/A	1	39855313	+	NA	NA	NA	NA	NA	NA	C	C	C	C	C	C	C	A	C	C	C	C	C	C	C	A	C	A	C	C	C	N	C	C	A	C	C	C	C	C	N	C	C	C	A	C	A	C	C
AX-90660845	T/C	1	39895192	+	NA	NA	NA	NA	NA	NA	C	T	C	C	C	T	C	T	C	C	T	T	C	T	T	C	T	T	C	T	C	N	N	T	T	C	T	C	C	T	T	T	T	T	C	C	C	C	C
AX-116871571	T/C	1	39911445	+	NA	NA	NA	NA	NA	NA	T	T	T	T	T	T	T	T	T	T	T	T	T	T	T	T	T	T	T	T	T	T	T	T	T	T	T	T	T	T	T	T	T	T	T	T	T	T	T
AX-86302851	T/C	1	39922290	+	NA	NA	NA	NA	NA	NA	T	T	T	T	T	C	T	C	T	T	T	T	T	T	T	T	T	C	T	C	T	N	T	T	T	T	C	T	T	T	T	T	T	C	T	T	T	T	T
AX-90660858	G/A	1	39928546	+	NA	NA	NA	NA	NA	NA	G	N	G	G	G	G	G	G	G	G	G	G	G	G	G	G	G	G	G	G	G	G	G	G	G	G	G	G	G	G	G	A	N	G	G	G	G	N	G
AX-90660856	T/C	1	39932317	+	NA	NA	NA	NA	NA	NA	T	C	T	T	C	T	C	T	C	C	T	T	T	C	T	T	T	C	T	T	C	T	T	T	T	T	T	T	C	T	C	T	T	T	T	T	T	T	T
AX-91203926	C/A	1	40060777	+	NA	NA	NA	NA	NA	NA	C	C	C	C	C	C	A	N	A	C	C	C	A	A	C	A	A	C	A	C	C	C	C	N	C	C	C	C	C	A	A	C	C	A	A	A	A	C	C
AX-90660930	A/G	1	40121294	+	NA	NA	NA	NA	NA	NA	A	A	A	A	A	A	A	A	A	A	A	A	A	A	G	A	A	A	A	A	A	A	A	A	A	A	A	A	A	G	A	A	A	G	A	A	A	A	A
AX-90660913	G/A	1	40153931	+	NA	NA	NA	NA	NA	NA	G	G	G	G	G	G	G	G	G	G	G	G	G	G	A	G	G	G	G	G	G	G	G	G	G	G	G	A	G	A	G	G	G	A	G	G	G	G	G
AX-90617322	T/C	1	40224985	+	NA	NA	NA	NA	NA	NA	C	C	T	C	T	T	T	T	T	T	T	T	T	C	T	T	T	T	C	T	T	T	T	T	T	T	T	C	T	C	T	T	T	T	T	T	T	T	T
AX-91460970	G/T	1	40233449	+	NA	NA	NA	NA	NA	NA	G	N	G	G	G	G	G	G	G	G	G	G	G	G	G	G	G	G	G	G	G	G	G	T	G	G	G	G	G	G	G	G	G	G	G	G	G	G	G
AX-86324062	T/C	1	40292245	+	NA	NA	NA	NA	NA	NA	C	T	T	C	T	T	T	T	T	T	T	T	T	C	T	T	T	T	T	T	T	T	T	T	T	T	T	T	T	T	T	T	T	T	T	T	T	T	T
AX-123945812	C/G	1	40353522	+	NA	NA	NA	NA	NA	NA	G	G	G	G	C	G	C	G	C	C	G	C	C	G	G	C	G	G	C	C	C	N	N	G	C	C	C	C	C	C	C	G	C	C	C	G	C	G	C
AX-123945813	C/T	1	40354059	+	NA	NA	NA	NA	NA	NA	N	N	C	C	C	N	C	N	C	C	C	T	T	C	C	T	N	C	N	T	C	N	N	N	N	C	T	N	C	C	C	C	N	N	T	C	T	N	T
AX-108066333	C/T	1	40354358	+	NA	NA	NA	NA	NA	NA	C	C	C	C	C	C	C	C	C	C	C	T	T	C	C	T	C	C	C	C	C	N	C	C	C	C	C	C	C	C	C	C	C	C	T	C	N	C	T
AX-86239520	G/A	1	40354645	+	NA	NA	NA	NA	NA	NA	G	A	A	G	G	G	G	A	G	G	A	G	A	A	A	G	A	A	G	G	G	N	N	A	N	G	G	G	G	G	G	A	G	G	G	A	G	A	G
AX-91420279	T/G	1	40354711	+	NA	NA	NA	NA	NA	NA	T	T	T	T	T	T	T	T	T	T	T	G	T	T	T	G	T	T	T	G	T	N	N	T	T	T	G	T	T	T	T	T	T	T	G	T	G	T	G
AX-90637235	C/A	1	40354759	+	NA	NA	NA	NA	NA	NA	C	C	N	C	C	C	C	C	C	C	C	A	C	C	C	A	C	C	C	A	C	N	N	C	C	C	A	C	C	C	C	C	C	C	A	C	A	C	A
AX-123945816	C/T	1	40354792	+	NA	NA	NA	NA	NA	NA	C	C	C	C	C	C	C	C	C	C	C	C	C	C	C	C	C	C	C	T	C	C	C	C	C	C	T	C	C	C	C	C	C	C	C	C	C	C	C
AX-123945817	T/C	1	40354818	+	NA	NA	NA	NA	NA	NA	T	C	N	T	T	T	T	C	T	T	C	T	C	C	C	T	C	C	T	T	T	N	N	C	N	T	T	T	T	T	T	C	T	T	T	C	T	C	T
AX-123945820	T/C	1	40355283	+	NA	NA	NA	NA	NA	NA	T	T	T	T	T	T	T	T	T	T	T	C	T	T	T	C	T	T	T	T	T	N	N	T	T	T	T	T	T	T	T	T	T	T	C	T	N	T	C
AX-123949856	C/A	1	40355362	+	NA	NA	NA	NA	NA	NA	A	C	A	A	C	A	C	C	C	C	A	C	C	A	A	C	A	C	C	C	C	C	N	C	N	N	C	C	C	C	C	C	C	C	C	A	C	C	C
AX-91388532	C/G	1	40355691	+	NA	NA	NA	NA	NA	NA	C	C	N	C	C	C	C	C	C	C	C	G	C	C	C	G	C	C	C	C	C	N	N	C	C	C	C	C	C	C	C	C	C	C	G	C	G	C	G
AX-123945823	G/A	1	40355781	+	NA	NA	NA	NA	NA	NA	G	G	G	G	G	G	G	G	G	G	G	A	A	G	G	A	G	G	G	G	G	N	G	G	G	G	G	G	G	G	G	G	G	G	A	G	A	G	A
AX-123945824	C/G	1	40355886	+	NA	NA	NA	NA	NA	NA	C	C	C	C	C	C	C	C	C	C	C	G	C	C	C	G	C	C	C	G	C	N	N	C	C	C	G	C	C	C	C	C	C	C	G	C	G	C	G
AX-123945825	C/A	1	40355981	+	NA	NA	NA	NA	NA	NA	C	C	N	C	C	C	C	C	C	C	C	A	C	C	C	A	C	C	C	A	C	N	A	C	C	C	A	C	C	C	C	C	C	C	A	C	A	C	A
AX-123945826	G/A	1	40356013	+	NA	NA	NA	NA	NA	NA	G	G	G	G	G	G	G	G	G	G	G	G	G	G	G	G	G	G	G	A	G	G	N	G	G	G	A	G	G	G	G	G	G	G	G	G	G	G	G
AX-123945827	T/C	1	40356702	+	NA	NA	NA	NA	NA	NA	T	C	C	T	T	T	T	C	T	T	C	C	C	T	C	C	C	C	T	C	T	C	C	C	T	T	C	T	T	T	T	C	T	T	C	C	C	C	C
AX-123945831	C/T	1	40357243	+	NA	NA	NA	NA	NA	NA	C	C	C	C	C	C	C	C	C	C	C	C	C	C	C	C	C	C	C	C	C	C	C	C	C	C	C	C	C	C	C	T	C	C	C	C	C	C	C
AX-123945832	T/C	1	40357358	+	NA	NA	NA	NA	NA	NA	T	T	T	T	T	T	T	T	T	T	T	T	T	T	T	T	T	T	T	T	T	T	T	T	T	T	T	T	T	T	T	C	T	T	T	T	T	T	T
AX-123945833	A/G	1	40357412	+	NA	NA	NA	NA	NA	NA	A	A	A	A	A	A	A	A	A	A	A	A	A	A	A	A	A	A	A	A	A	A	A	A	A	A	A	A	A	A	A	G	A	A	A	A	A	A	A
AX-123945837	T/C	1	40357613	+	NA	NA	NA	NA	NA	NA	T	T	T	T	T	T	T	T	T	T	T	T	T	T	T	T	T	T	T	T	T	T	T	T	T	T	T	T	T	N	T	T	T	T	T	T	T	T	T
AX-91461002	G/T	1	40424945	+	NA	NA	NA	NA	NA	NA	G	G	G	G	G	G	G	G	G	G	G	T	G	G	G	T	T	T	T	G	T	T	G	G	G	G	G	G	G	G	G	G	G	T	T	G	T	G	T
AX-90660999	G/A	1	40444804	+	NA	NA	NA	NA	NA	NA	G	G	G	G	G	G	G	G	G	G	G	G	G	G	G	G	G	G	G	G	G	G	G	G	G	G	G	G	G	A	G	G	G	G	G	G	G	G	G
AX-90661049	C/A	1	40559508	+	NA	NA	NA	NA	NA	NA	C	C	C	C	C	C	C	C	C	C	C	C	C	C	C	C	C	C	C	C	C	C	C	C	C	C	C	C	C	A	C	C	C	C	C	C	C	C	C
AX-91461057	T/C	1	40650422	+	NA	NA	NA	NA	NA	NA	C	C	C	N	N	N	T	C	T	N	C	T	T	T	T	T	C	C	T	T	T	N	T	C	T	T	T	C	T	C	T	T	T	T	T	C	T	T	T
AX-90661082	T/G	1	40729348	+	NA	NA	NA	NA	NA	NA	T	T	G	T	T	T	T	T	T	T	G	T	T	T	T	T	T	T	T	T	G	N	T	G	T	T	T	T	T	G	T	T	T	T	T	T	T	T	T
AX-90661124	A/C	1	40807815	+	NA	NA	NA	NA	NA	NA	C	C	A	C	C	C	C	A	C	C	A	A	A	A	A	C	A	A	C	C	C	N	N	A	A	C	C	A	C	A	C	C	A	A	C	N	C	C	A
AX-91461085	G/A	1	40884820	+	NA	NA	NA	NA	NA	NA	G	G	G	G	G	G	G	G	G	G	G	G	G	A	G	G	G	G	G	G	G	N	G	A	A	G	G	G	G	A	G	G	G	G	G	G	G	G	A
AX-90661155	C/A	1	40939166	+	NA	NA	NA	NA	NA	NA	C	C	C	C	C	C	C	C	C	C	C	C	C	C	C	C	A	C	A	C	C	C	C	C	C	C	C	A	C	C	C	C	C	C	C	C	C	C	C
AX-91461106	G/C	1	40970730	+	NA	NA	NA	NA	NA	NA	G	G	G	G	G	G	C	G	G	G	G	G	G	G	C	G	G	N	G	N	C	G	G	G	C	G	N	G	G	G	G	G	G	C	G	G	G	G	G
AX-90661159	C/T	1	41080418	+	NA	NA	NA	NA	NA	NA	C	C	C	C	C	C	C	C	C	C	C	C	C	C	C	C	T	C	T	C	C	C	C	C	C	C	C	T	C	C	C	C	C	C	C	C	C	C	C
AX-91447410	C/T	1	41103038	+	NA	NA	NA	NA	NA	NA	T	C	N	T	T	T	C	C	C	T	C	T	C	T	C	C	C	C	C	C	C	N	C	C	C	C	C	C	T	T	C	T	C	C	C	C	C	C	T
AX-91447404	C/A	1	41103137	+	NA	NA	NA	NA	NA	NA	C	C	A	C	C	C	C	C	C	C	A	C	C	C	C	C	C	C	C	C	C	N	A	A	C	C	C	C	C	C	C	C	C	C	C	C	C	A	C
AX-90661187	C/T	1	41182244	+	NA	NA	NA	NA	NA	NA	T	T	N	T	T	T	C	T	T	T	C	T	C	T	C	N	T	T	T	C	C	N	T	C	C	C	C	T	T	T	T	T	C	C	N	C	N	C	T
AX-90598362	C/T	1	41217728	+	NA	NA	NA	NA	NA	NA	C	T	N	C	T	C	C	C	T	T	C	C	T	C	C	C	C	T	C	T	C	C	C	C	C	T	T	C	C	C	T	C	T	C	C	T	N	C	C
AX-91461171	G/A	1	41237489	+	NA	NA	NA	NA	NA	NA	A	G	A	A	G	A	G	A	G	G	A	A	G	A	G	G	A	G	A	G	G	A	A	A	G	G	G	G	A	G	G	A	G	G	G	G	G	A	A
AX-91430066	C/G	1	41239585	+	NA	NA	NA	NA	NA	NA	C	C	C	C	C	C	C	C	C	C	C	C	C	C	C	C	C	C	C	C	C	C	C	C	C	G	C	C	C	G	C	C	G	C	C	C	C	C	C
AX-91461151	G/A	1	41278070	+	NA	NA	NA	NA	NA	NA	G	A	A	G	A	G	G	G	A	A	A	G	G	G	G	G	G	G	G	A	G	G	G	G	G	A	A	G	G	G	A	G	G	G	G	G	G	G	G
AX-90661253	T/G	1	41426874	+	NA	NA	NA	NA	NA	NA	T	T	N	T	G	T	T	T	T	G	T	G	G	T	G	G	T	T	T	G	T	T	G	G	T	G	G	T	T	T	T	G	G	T	G	G	G	T	T
AX-90610062	C/A	1	41430579	+	NA	NA	NA	NA	NA	NA	A	C	A	A	C	A	C	A	C	C	A	A	C	C	C	C	C	C	C	C	C	C	C	A	C	C	C	A	A	C	C	C	C	C	C	C	C	C	C
AX-91203957	T/G	1	41481126	+	NA	NA	NA	NA	NA	NA	G	T	N	G	T	N	N	T	N	T	N	T	N	N	T	N	N	T	N	G	T	N	T	T	T	T	T	G	T	T	T	T	T	N	N	T	T	T	T
AX-91840896	A/G	1	41498102	+	NA	NA	NA	NA	NA	NA	A	A	A	A	G	A	A	G	A	G	A	G	A	N	A	A	A	G	A	A	G	A	A	G	G	A	A	A	G	A	A	A	A	A	A	G	A	A	A
AX-90661296	G/A	1	41529390	+	NA	NA	NA	NA	NA	NA	G	G	G	G	A	G	G	A	G	A	G	A	G	G	G	G	G	A	G	G	A	G	G	A	A	G	G	G	A	G	G	N	G	G	G	G	G	G	G
AX-86282100	C/A	1	41664324	+	NA	NA	NA	NA	NA	NA	C	C	C	C	C	C	C	C	C	C	C	C	C	C	C	C	C	C	C	C	C	C	C	C	C	C	C	C	C	C	C	C	C	C	C	C	C	C	C
AX-90661321	G/A	1	41759381	+	NA	NA	NA	NA	NA	NA	G	G	G	G	A	G	G	A	G	A	G	A	G	G	G	G	N	A	G	G	A	G	G	A	A	G	G	G	A	G	G	G	G	G	G	A	G	G	G
AX-91461253	C/T	1	41840519	+	NA	NA	NA	NA	NA	NA	C	T	C	C	C	C	C	T	T	C	C	C	T	C	T	T	T	C	T	T	C	T	T	C	C	T	T	C	C	T	T	C	T	T	T	C	T	T	T
AX-86264654	G/A	1	41851218	+	NA	NA	NA	NA	NA	NA	G	A	G	G	G	G	G	A	A	G	G	G	A	G	A	A	A	G	A	A	G	A	A	G	G	A	A	G	G	A	A	G	A	A	A	G	A	A	A
AX-90661342	A/G	1	41876022	+	NA	NA	NA	NA	NA	NA	A	A	N	A	G	A	A	G	A	G	A	G	A	A	A	A	A	G	A	A	G	A	A	G	G	A	A	A	G	A	A	A	A	A	A	G	A	A	A
AX-91840840	G/T	1	41963132	+	NA	NA	NA	NA	NA	NA	T	G	T	T	G	T	T	G	G	G	T	G	G	G	G	G	G	G	G	G	G	G	G	G	G	G	G	G	G	G	G	G	G	G	G	G	G	G	G
AX-123944401	G/A	1	41964754	+	NA	NA	NA	NA	NA	NA	G	G	G	G	A	G	G	G	G	A	G	A	G	G	G	G	G	A	G	G	A	G	G	A	A	G	G	G	A	G	G	G	G	G	G	G	G	G	G
AX-91375303	C/T	1	42125586	+	NA	NA	NA	NA	NA	NA	T	C	C	T	C	T	T	C	C	C	C	C	C	C	C	C	C	C	C	C	C	C	C	C	C	C	C	N	C	C	C	C	C	C	C	C	C	C	C
AX-90661491	G/A	1	42355776	+	NA	NA	NA	NA	NA	NA	G	G	G	G	G	G	G	G	G	G	G	G	G	G	G	G	G	G	G	G	G	G	G	G	G	G	G	G	G	G	G	G	G	G	G	A	G	G	G
AX-90661503	T/C	1	42478651	+	NA	NA	NA	NA	NA	NA	N	N	C	N	T	T	T	T	T	T	C	N	T	T	T	T	T	N	T	T	T	N	T	T	T	T	T	C	T	T	T	T	T	T	T	T	T	T	T
AX-90661501	C/G	1	42488291	+	NA	NA	NA	NA	NA	NA	C	C	C	C	C	C	C	C	G	C	C	G	C	C	G	C	C	G	C	C	C	N	C	C	C	C	C	N	C	C	G	C	C	C	C	C	C	C	C
AX-90604002	C/T	1	42516388	+	NA	NA	NA	NA	NA	NA	C	C	C	C	C	C	C	C	T	C	C	C	C	C	T	T	C	T	C	C	C	N	C	C	T	C	C	T	T	C	T	C	C	C	T	C	T	C	C
AX-91461388	C/T	1	42678436	+	NA	NA	NA	NA	NA	NA	C	C	C	C	C	C	C	C	C	C	C	C	C	C	C	C	C	C	C	C	C	C	C	C	C	C	C	C	C	C	C	C	C	C	C	C	C	C	C
AX-90661577	A/G	1	42724720	+	NA	NA	NA	NA	NA	NA	A	G	A	A	A	A	A	A	G	A	A	A	A	A	A	A	G	A	A	A	G	N	A	A	G	A	A	A	G	A	G	A	A	A	N	G	A	A	A
AX-91461420	G/A	1	42838179	+	NA	NA	NA	NA	NA	NA	G	G	G	G	G	G	G	G	G	G	G	G	G	G	G	G	G	G	G	G	G	G	N	G	A	G	G	G	G	G	G	G	G	G	G	G	G	G	G
AX-90661615	A/T	1	42845732	+	NA	NA	NA	NA	NA	NA	A	A	A	A	N	N	A	A	A	A	A	A	A	A	A	A	A	A	A	N	N	N	T	N	T	A	A	A	A	A	A	N	A	A	A	N	T	N	A
AX-90574648	G/A	1	42848392	+	NA	NA	NA	NA	NA	NA	G	G	G	G	G	G	G	G	G	G	G	G	G	G	G	N	N	G	G	G	G	G	G	G	G	G	A	G	G	G	G	G	G	G	G	G	G	G	G
AX-123944402	C/T	1	42851889	+	NA	NA	NA	NA	NA	NA	T	T	T	T	T	T	C	T	T	T	T	T	C	C	C	T	C	C	T	T	C	N	T	T	T	C	C	T	T	C	T	T	C	T	T	C	T	T	C
AX-90661607	G/T	1	42870375	+	NA	NA	NA	NA	NA	NA	G	T	T	G	T	G	G	T	G	T	T	G	G	G	T	T	T	T	T	G	G	T	T	T	T	G	G	G	G	G	G	T	G	T	T	T	T	T	T
AX-90584803	G/T	1	42922738	+	NA	NA	NA	NA	NA	NA	G	T	T	G	G	G	G	T	G	G	T	T	T	G	G	G	G	G	G	T	G	G	G	G	T	G	G	T	T	G	G	G	T	G	G	G	G	G	G
AX-90661637	C/T	1	42923937	+	NA	NA	NA	NA	NA	NA	C	T	T	C	C	C	C	T	C	C	T	T	T	C	C	C	C	C	C	T	C	C	C	C	T	C	C	T	T	C	C	C	T	C	C	C	C	C	C
AX-91426936	C/A	1	43062838	+	NA	NA	NA	NA	NA	NA	C	C	N	C	C	C	A	A	A	C	A	C	A	A	C	C	C	C	C	C	C	C	C	C	C	A	C	C	C	A	A	A	A	A	C	A	C	A	C
AX-91393450	G/A	1	43150224	+	NA	NA	NA	NA	NA	NA	G	A	G	G	G	G	G	G	G	G	G	G	A	G	G	G	G	G	G	A	G	N	A	G	G	A	G	A	G	G	G	G	G	G	G	G	G	G	A
AX-86301673	C/T	1	43224380	+	NA	NA	NA	NA	NA	NA	C	C	C	C	C	C	C	C	C	T	C	C	C	C	C	T	C	C	C	C	C	C	C	C	C	C	C	C	C	C	C	C	C	C	T	C	T	C	C
AX-91840915	T/C	1	43240973	+	NA	NA	NA	NA	NA	NA	C	T	T	N	T	C	T	T	C	T	T	C	T	T	C	T	C	C	T	T	T	N	T	T	C	C	C	C	C	T	C	T	C	C	T	T	T	C	T
AX-86280505	A/G	1	43287382	+	NA	NA	NA	NA	NA	NA	G	G	A	G	A	G	A	G	G	G	A	A	G	A	G	G	A	G	G	G	A	N	G	G	G	A	A	G	A	A	G	G	A	G	G	A	G	G	A
AX-91203996	A/G	1	43355047	+	NA	NA	NA	NA	NA	NA	A	A	G	A	G	A	A	G	A	A	G	A	A	A	G	A	A	G	G	G	G	A	G	A	A	A	A	A	A	A	A	G	A	G	A	G	A	G	A
AX-90661806	T/C	1	43426663	+	NA	NA	NA	NA	NA	NA	T	C	T	T	T	T	C	T	T	T	T	C	T	T	T	T	T	T	T	T	T	T	T	N	T	T	T	T	T	C	T	C	T	C	T	C	T	C	T
AX-90661801	T/C	1	43494533	+	NA	NA	NA	NA	NA	NA	N	C	C	N	T	N	C	T	T	C	C	T	T	T	T	T	T	T	T	T	C	T	T	C	T	T	C	T	T	C	T	T	T	C	T	C	T	C	T
AX-91381873	G/T	1	43506850	+	NA	NA	NA	NA	NA	NA	T	T	G	T	G	T	G	G	G	T	G	G	T	G	T	T	G	T	T	G	T	N	G	G	G	G	T	G	G	G	G	G	T	G	T	G	T	G	T
AX-90661826	C/A	1	43552817	+	NA	NA	NA	NA	NA	NA	C	C	C	C	C	C	C	C	C	C	C	C	A	C	A	A	C	A	C	C	C	C	C	A	C	C	C	C	C	C	C	C	C	C	A	C	A	C	C
AX-91461569	C/T	1	43679371	+	NA	NA	NA	NA	NA	NA	C	C	C	C	T	C	C	C	C	T	C	C	T	C	C	C	T	C	T	C	C	C	C	T	N	C	C	C	C	C	C	C	T	T	C	T	C	T	C
AX-90661847	C/T	1	43680344	+	NA	NA	NA	NA	NA	NA	C	T	T	C	C	C	C	C	C	C	T	C	C	C	C	C	C	C	C	C	C	C	C	C	C	C	C	T	C	C	C	C	C	C	C	C	C	C	C
AX-86306255	T/C	1	43681143	+	NA	NA	NA	NA	NA	NA	C	T	N	C	T	C	T	C	C	T	T	T	T	T	C	C	T	C	T	C	T	C	T	C	C	T	C	T	C	T	C	T	T	T	C	T	C	T	C
AX-90644396	C/T	1	43753526	+	NA	NA	NA	NA	NA	NA	C	C	C	C	C	C	C	C	C	C	C	C	C	C	C	C	C	C	C	C	C	N	C	C	C	C	C	C	C	C	C	C	C	C	C	C	C	C	C
AX-91429784	C/T	1	43762397	+	NA	NA	NA	NA	NA	NA	C	C	C	C	C	C	C	C	C	C	C	C	C	C	C	C	C	C	C	C	C	C	C	C	C	C	C	C	C	C	C	C	C	C	C	C	C	C	C
AX-91461577	A/G	1	43763684	+	NA	NA	NA	NA	NA	NA	A	A	N	A	A	A	A	A	G	G	A	G	A	A	A	A	A	A	G	A	A	N	G	A	A	A	A	A	G	G	G	A	A	A	A	A	A	A	G
AX-90661899	G/A	1	43772154	+	NA	NA	NA	NA	NA	NA	G	G	A	G	A	G	A	A	A	A	A	A	G	N	G	G	G	G	G	G	A	A	G	G	A	G	A	A	A	G	A	A	G	G	G	G	G	G	A
AX-91461602	T/C	1	43866278	+	NA	NA	NA	NA	NA	NA	T	T	C	T	C	T	C	C	C	C	C	C	T	C	T	T	T	T	T	T	C	C	T	T	T	T	C	T	C	T	T	C	T	C	T	T	T	C	C
AX-86323647	T/C	1	43935465	+	NA	NA	NA	NA	NA	NA	T	T	N	T	T	T	T	T	T	T	T	T	T	T	T	T	T	T	C	T	T	T	T	T	T	T	T	T	T	T	T	T	T	T	T	T	T	T	T
AX-90661932	G/T	1	43976662	+	NA	NA	NA	NA	NA	NA	G	G	G	G	G	G	G	G	G	G	G	G	G	N	G	G	G	G	G	G	G	N	T	G	T	G	G	G	G	G	G	G	G	G	G	G	G	G	G
AX-91461624	C/G	1	43982244	+	NA	NA	NA	NA	NA	NA	C	C	G	C	C	C	C	C	C	C	G	C	C	C	C	C	C	C	C	C	C	N	G	C	C	C	C	C	C	C	C	C	C	C	C	C	C	C	C
AX-91404767	G/A	1	44028305	+	NA	NA	NA	NA	NA	NA	N	G	G	G	G	G	G	G	G	G	G	G	G	G	G	G	G	G	G	G	G	N	G	G	G	G	G	G	G	G	G	G	G	G	G	G	G	G	G
AX-90631797	C/T	1	44028542	+	NA	NA	NA	NA	NA	NA	C	T	C	C	T	C	C	C	T	C	C	T	C	C	T	C	T	T	C	C	C	N	C	C	C	T	C	C	C	T	C	C	C	N	C	T	C	N	T
AX-86323776	T/G	1	44137522	+	NA	NA	NA	NA	NA	NA	T	G	T	T	T	T	T	G	T	T	T	T	T	G	G	T	T	G	T	T	T	N	T	T	T	T	T	G	T	T	T	T	T	N	T	G	T	N	T
AX-90661996	C/T	1	44159704	+	NA	NA	NA	NA	NA	NA	C	T	C	C	T	C	C	C	T	C	C	T	C	C	T	N	C	T	C	C	T	C	C	C	C	C	C	C	C	T	C	T	T	C	C	C	N	C	C
AX-90662009	T/C	1	44171906	+	NA	NA	NA	NA	NA	NA	T	T	T	T	T	T	T	T	T	C	T	T	C	T	T	C	T	T	T	C	T	T	C	C	C	C	T	T	C	T	T	T	T	T	C	T	C	T	T
AX-90661978	C/A	1	44192394	+	NA	NA	NA	NA	NA	NA	C	C	N	A	A	A	C	C	C	C	A	C	A	A	C	C	C	C	C	A	A	C	C	A	C	C	C	C	C	C	C	A	C	C	A	A	C	C	C
AX-90662038	G/A	1	44340782	+	NA	NA	NA	NA	NA	NA	A	A	A	A	G	A	A	G	A	G	A	G	G	A	A	G	A	A	G	G	G	G	A	A	A	G	G	G	A	G	G	A	G	G	G	G	G	G	G
AX-90605698	G/A	1	44348872	+	NA	NA	NA	NA	NA	NA	N	A	A	A	G	A	A	G	G	G	A	G	G	A	A	G	A	A	G	G	G	G	A	A	A	A	G	A	A	G	G	G	G	G	G	G	G	G	G
AX-90662020	C/T	1	44387444	+	NA	NA	NA	NA	NA	NA	C	C	C	C	C	C	C	T	C	C	C	C	C	C	C	C	T	C	C	C	C	C	C	T	N	C	T	C	C	T	T	C	T	T	C	T	N	T	C
AX-91461699	G/A	1	44436330	+	NA	NA	NA	NA	NA	NA	G	G	G	G	G	G	G	G	G	G	G	N	G	N	G	G	G	G	G	G	G	G	G	G	G	N	G	N	A	G	G	G	G	G	G	G	G	G	G
AX-86302071	C/T	1	44510649	+	NA	NA	NA	NA	NA	NA	T	N	T	T	C	T	T	C	C	C	T	C	C	T	T	C	T	T	C	C	C	C	T	T	N	T	C	T	C	C	C	C	C	C	C	C	C	C	C
AX-86306268	C/T	1	44535266	+	NA	NA	NA	NA	NA	NA	C	C	N	C	C	C	C	T	C	C	C	C	C	C	C	C	T	C	C	C	C	C	C	T	N	C	T	C	C	T	T	C	T	T	C	T	N	T	C
AX-90662089	T/C	1	44546032	+	NA	NA	NA	NA	NA	NA	T	T	T	T	T	T	T	T	T	T	T	T	T	T	T	T	T	T	T	T	T	T	T	T	T	T	T	T	C	T	T	T	T	T	T	T	T	T	T
AX-90662126	C/T	1	44620088	+	NA	NA	NA	NA	NA	NA	C	C	C	C	C	C	C	C	C	C	C	C	C	C	C	C	C	C	C	C	C	C	C	C	C	C	C	C	T	C	C	C	C	C	C	C	C	C	C
AX-90662144	C/A	1	44736214	+	NA	NA	NA	NA	NA	NA	C	C	C	C	C	C	C	C	C	C	C	C	C	C	C	A	C	C	C	A	C	C	C	C	C	C	C	C	A	C	A	C	C	A	A	C	A	A	C
AX-86327438	A/G	1	44802580	+	NA	NA	NA	NA	NA	NA	G	G	A	A	A	A	A	A	A	A	A	G	G	G	G	A	A	G	A	A	A	N	A	G	A	G	A	A	A	G	G	A	A	A	G	A	A	A	A
AX-91461766	C/T	1	44841439	+	NA	NA	NA	NA	NA	NA	T	T	C	C	C	C	C	C	C	C	C	C	C	C	T	C	C	T	C	C	C	N	C	C	T	C	C	C	C	C	C	C	T	C	C	C	C	C	C
AX-90662169	A/C	1	44869771	+	NA	NA	NA	NA	NA	NA	C	C	A	A	A	A	A	A	A	A	A	A	A	A	C	A	A	C	A	A	A	N	A	A	C	A	A	A	A	A	A	A	C	A	A	A	N	A	A
AX-91461801	G/A	1	44935054	+	NA	NA	NA	NA	NA	NA	G	G	G	G	G	G	A	G	G	A	G	A	G	G	G	A	G	G	G	G	G	N	G	A	G	G	G	G	A	G	G	G	G	G	A	G	A	G	G
AX-91840935	C/T	1	44940391	+	NA	NA	NA	NA	NA	NA	C	C	C	C	C	C	C	C	C	C	C	C	C	C	C	C	C	C	C	C	C	C	C	C	C	C	C	C	C	T	C	C	C	C	C	C	C	C	C
AX-90662196	C/T	1	44994726	+	NA	NA	NA	NA	NA	NA	C	C	C	C	C	C	C	C	C	C	C	C	C	C	C	C	C	C	C	C	C	C	C	T	C	C	C	C	C	C	C	C	C	C	C	C	N	C	C
AX-91461818	G/A	1	45033862	+	NA	NA	NA	NA	NA	NA	G	G	G	N	G	N	G	N	G	G	G	G	G	G	G	G	G	G	G	G	G	G	G	A	G	G	N	A	G	G	G	G	G	G	G	G	G	G	G
AX-91461831	A/T	1	45060088	+	NA	NA	NA	NA	NA	NA	A	A	A	A	A	A	A	A	A	A	A	A	A	A	A	A	A	A	A	A	A	N	A	A	A	A	A	A	T	A	A	A	A	A	A	A	A	A	A
AX-90662241	C/T	1	45102852	+	NA	NA	NA	NA	NA	NA	C	C	C	C	T	C	C	C	T	C	C	C	C	C	C	C	C	C	C	C	T	C	C	C	C	C	C	C	C	T	C	C	C	C	C	T	C	C	C
AX-90580275	G/A	1	45115192	+	NA	NA	NA	NA	NA	NA	A	A	G	A	A	A	G	A	G	A	G	A	A	A	A	G	A	A	A	G	A	N	A	G	A	G	A	A	G	G	G	A	G	G	G	A	G	G	G
AX-90662293	G/T	1	45204203	+	NA	NA	NA	NA	NA	NA	N	N	N	N	G	N	G	G	T	G	G	G	G	N	N	G	G	N	G	T	G	N	G	G	G	G	G	N	G	N	G	T	T	G	G	G	G	G	G
AX-90662299	T/C	1	45337559	+	NA	NA	NA	NA	NA	NA	T	N	T	T	T	T	T	T	T	T	T	T	T	T	T	T	T	T	T	T	T	T	T	T	T	T	T	T	C	T	T	T	T	T	T	T	T	T	T
AX-90662332	G/C	1	45402501	+	NA	NA	NA	NA	NA	NA	G	G	G	G	G	G	G	G	G	G	G	G	G	G	G	G	G	G	G	G	G	G	G	G	G	G	G	G	C	G	G	G	G	G	G	G	G	G	G
AX-91204040	A/G	1	45437959	+	NA	NA	NA	NA	NA	NA	G	G	A	G	A	G	G	A	A	A	A	G	A	A	G	A	A	G	A	G	G	N	G	A	A	A	G	A	G	A	G	G	G	A	A	A	A	A	A
AX-90636558	C/A	1	45509930	+	NA	NA	NA	NA	NA	NA	C	C	C	C	C	C	C	C	C	A	C	C	C	C	C	C	C	C	C	C	C	N	C	C	A	C	C	C	C	C	C	C	C	C	C	C	C	C	A
AX-91442923	C/T	1	45511637	+	NA	NA	NA	NA	NA	NA	C	C	C	C	C	C	C	C	C	T	C	C	C	C	C	C	C	C	T	C	C	N	C	C	T	C	C	C	C	C	C	C	C	C	C	C	C	C	T
AX-123945838	C/A	1	45512995	+	NA	NA	NA	NA	NA	NA	C	C	C	C	C	C	A	C	A	N	C	C	C	C	C	C	C	C	C	C	C	C	C	C	C	C	C	C	A	A	C	C	C	C	C	C	C	C	C
AX-91450589	G/T	1	45514164	+	NA	NA	NA	NA	NA	NA	T	T	T	G	G	G	G	G	T	G	T	G	T	T	T	T	G	T	G	T	G	N	T	G	T	T	G	T	G	G	G	G	T	G	T	G	T	G	G
AX-90646777	C/T	1	45514379	+	NA	NA	NA	NA	NA	NA	T	T	T	C	C	C	C	C	T	C	T	C	C	T	T	T	C	T	C	T	C	N	C	C	T	T	C	T	C	C	C	C	T	C	C	C	C	C	C
AX-123945843	C/A	1	45514413	+	NA	NA	NA	NA	NA	NA	C	C	C	A	A	A	C	A	C	A	C	A	A	C	C	C	A	C	A	C	A	N	C	A	C	C	A	C	C	C	A	A	C	A	A	A	N	A	A
AX-90585135	C/A	1	45514467	+	NA	NA	NA	NA	NA	NA	C	C	C	C	C	C	A	C	C	C	C	C	C	C	C	C	C	C	C	C	C	C	A	C	N	C	C	C	A	A	C	C	C	C	C	C	N	C	C
AX-123945845	T/A	1	45515925	+	NA	NA	NA	NA	NA	NA	A	A	A	A	A	A	A	A	A	A	A	A	A	A	T	A	A	A	A	T	A	A	T	T	N	T	T	T	T	T	T	T	T	A	A	T	A	T	T
AX-90662405	C/T	1	45658541	+	NA	NA	NA	NA	NA	NA	T	T	T	C	C	C	C	T	C	N	T	C	T	T	C	C	T	C	C	T	T	C	T	C	C	T	C	N	T	T	T	C	T	T	C	T	C	T	N
AX-90662411	C/A	1	45660767	+	NA	NA	NA	NA	NA	NA	C	C	C	C	C	C	A	C	C	N	C	C	C	C	A	A	C	A	C	C	C	A	C	C	C	C	A	N	C	C	C	C	C	C	C	C	C	C	N
AX-86280203	A/G	1	45669246	+	NA	NA	NA	NA	NA	NA	A	A	A	A	A	A	A	A	G	G	A	A	A	A	A	A	A	A	A	A	A	A	A	A	G	A	A	A	A	A	A	A	A	A	A	G	A	A	A
AX-91461923	C/A	1	45690647	+	NA	NA	NA	NA	NA	NA	C	C	C	C	C	C	A	C	C	A	C	C	C	C	A	A	C	A	C	C	C	A	C	C	C	C	A	A	C	C	C	C	C	C	C	C	C	C	A
AX-90662427	C/T	1	45739029	+	NA	NA	NA	NA	NA	NA	C	C	C	C	N	C	T	C	C	C	C	C	C	C	C	T	C	C	C	C	C	T	C	C	C	C	T	N	C	C	C	C	C	C	C	C	C	C	C
AX-91413062	T/C	1	45773019	+	NA	NA	NA	NA	NA	NA	C	C	C	C	C	C	C	C	C	C	C	C	T	T	T	T	T	T	T	C	T	N	T	C	C	C	T	C	T	T	T	T	T	T	T	T	T	T	T
AX-90662444	G/A	1	45773263	+	NA	NA	NA	NA	NA	NA	G	G	G	G	G	G	G	G	A	G	G	G	G	G	G	G	G	G	G	G	G	G	G	G	G	G	G	G	G	G	G	G	G	G	G	G	G	G	G
AX-90634598	C/T	1	45778940	+	NA	NA	NA	NA	NA	NA	C	C	C	C	C	C	C	C	C	C	C	C	C	C	C	C	N	C	T	T	C	C	C	C	C	C	T	C	C	C	C	C	T	C	C	C	C	C	C
AX-86326518	T/C	1	45894410	+	NA	NA	NA	NA	NA	NA	C	T	T	C	C	C	T	C	T	T	T	C	T	T	T	T	C	T	T	T	C	N	C	T	T	T	C	C	C	C	C	C	T	T	T	C	T	T	T
AX-86260449	G/A	1	45903703	+	NA	NA	NA	NA	NA	NA	G	G	G	G	G	G	G	A	G	A	G	A	G	G	A	A	G	A	G	G	A	N	A	A	A	G	G	A	G	G	G	G	G	G	G	G	G	G	A
AX-91461983	G/A	1	45922366	+	NA	NA	NA	NA	NA	NA	N	N	G	G	G	G	G	G	A	A	G	A	A	G	G	G	G	G	G	G	G	G	G	G	G	G	G	G	G	G	G	A	G	G	G	G	G	G	G
AX-91429471	G/A	1	45930966	+	NA	NA	NA	NA	NA	NA	G	G	G	G	G	G	G	G	G	N	G	G	G	G	G	G	G	G	G	G	G	G	G	G	G	G	G	G	G	A	G	G	G	G	G	G	G	G	G
AX-91395620	T/G	1	45949132	+	NA	NA	NA	NA	NA	NA	T	T	T	T	T	T	G	T	T	T	T	T	T	T	T	T	T	T	T	T	T	T	T	T	T	T	T	T	T	T	T	T	T	T	G	T	G	T	T
AX-91461992	G/A	1	45980565	+	NA	NA	NA	NA	NA	NA	N	N	G	G	G	G	G	A	G	A	G	G	G	G	G	A	G	G	A	G	G	G	N	N	G	N	A	N	A	N	N	G	G	G	G	A	G	G	A
AX-91462008	T/C	1	46079437	+	NA	NA	NA	NA	NA	NA	C	C	N	T	T	T	T	C	C	T	N	T	C	T	N	N	N	N	T	N	T	N	T	T	T	T	T	T	C	T	T	T	T	N	C	N	C	N	C
AX-90662555	G/A	1	46134250	+	NA	NA	NA	NA	NA	NA	G	G	G	G	A	G	G	G	A	G	G	G	A	G	G	G	G	G	G	G	G	G	G	G	G	G	A	G	N	G	N	G	G	G	A	G	N	G	N
AX-86260376	G/A	1	46232564	+	NA	NA	NA	NA	NA	NA	G	G	G	N	G	N	G	G	N	G	G	G	N	A	G	G	G	G	G	G	G	N	G	G	G	N	G	G	G	A	G	N	G	G	G	G	G	G	G
AX-91462049	C/A	1	46295811	+	NA	NA	NA	NA	NA	NA	C	C	C	C	C	C	C	C	C	C	C	C	C	C	C	C	C	C	C	C	N	C	C	C	C	A	C	C	C	C	C	C	C	C	C	C	C	C	C
AX-91462084	A/G	1	46377686	+	NA	NA	NA	NA	NA	NA	A	A	A	A	A	A	A	G	N	A	A	A	N	A	A	A	A	A	A	A	N	A	A	A	A	A	A	A	A	G	A	A	A	A	A	A	A	A	A
AX-91429743	C/T	1	46406919	+	NA	NA	NA	NA	NA	NA	C	C	C	C	C	C	C	C	C	C	C	C	C	C	C	C	C	C	C	C	C	C	C	C	C	C	C	C	C	T	C	C	C	C	C	C	C	C	C
AX-90593997	G/C	1	46408526	+	NA	NA	NA	NA	NA	NA	C	C	G	G	G	G	C	G	G	G	G	G	G	G	G	G	C	G	G	C	C	G	G	G	G	G	G	G	G	C	C	G	G	C	C	G	C	C	G
AX-91204066	G/T	1	46418905	+	NA	NA	NA	NA	NA	NA	G	G	G	G	G	G	G	G	G	G	G	G	G	G	G	T	G	G	G	T	G	T	T	G	G	G	G	T	G	G	G	G	G	T	T	G	T	T	G
AX-91462096	C/T	1	46458470	+	NA	NA	NA	NA	NA	NA	C	C	N	C	C	T	C	C	C	C	C	C	C	C	C	C	C	C	T	C	C	N	C	C	C	C	C	C	T	C	C	T	C	C	C	C	C	C	T
AX-90662640	T/C	1	46496508	+	NA	NA	NA	NA	NA	NA	T	T	T	T	T	C	T	T	T	T	T	T	T	C	T	T	C	T	C	T	C	N	T	T	T	T	C	T	C	T	T	C	T	T	T	C	T	T	C
AX-90662666	T/C	1	46544196	+	NA	NA	NA	NA	NA	NA	T	T	T	T	T	T	T	T	T	T	T	T	T	T	T	C	T	T	T	C	T	N	T	T	T	T	T	T	T	T	T	T	T	C	C	T	C	C	T
AX-90577224	A/C	1	46578855	+	NA	NA	NA	NA	NA	NA	A	A	A	A	A	N	A	A	A	A	A	A	A	A	A	A	A	A	N	A	A	A	A	A	A	A	A	A	A	A	A	N	A	A	A	A	A	A	A
AX-90584124	G/A	1	46622962	+	NA	NA	NA	NA	NA	NA	G	G	G	G	G	G	A	G	G	G	G	G	G	G	G	G	A	G	G	G	G	G	A	G	A	G	G	A	G	A	A	G	G	G	G	G	G	G	G
AX-90662675	A/G	1	46624361	+	NA	NA	NA	NA	NA	NA	A	A	A	A	A	A	A	A	A	A	A	G	A	A	A	A	A	A	A	A	A	A	A	A	A	A	A	G	A	G	A	A	A	A	A	G	A	A	A
AX-90662699	G/A	1	46675589	+	NA	NA	NA	NA	NA	NA	A	A	G	G	G	G	A	G	A	G	G	G	A	A	A	G	G	G	A	G	G	N	G	G	G	A	A	G	A	G	G	G	N	A	A	A	A	A	A
AX-91426401	T/C	1	46688192	+	NA	NA	NA	NA	NA	NA	C	T	N	T	T	T	T	C	C	T	C	T	C	T	C	T	C	C	T	C	C	N	T	T	T	T	C	T	C	T	C	T	C	C	C	T	C	C	T
AX-91462154	G/T	1	46762736	+	NA	NA	NA	NA	NA	NA	G	G	G	T	T	G	G	G	G	G	G	G	G	G	G	G	G	G	G	G	G	G	G	G	G	G	G	G	G	T	G	G	T	G	G	G	G	G	G
AX-90662761	G/A	1	46812383	+	NA	NA	NA	NA	NA	NA	G	G	G	G	G	G	G	G	G	G	G	G	G	G	G	G	G	G	G	G	G	G	G	A	G	G	G	G	G	G	G	A	G	G	G	G	G	G	G
AX-86306278	C/T	1	46839446	+	NA	NA	NA	NA	NA	NA	C	T	C	C	C	T	C	C	C	T	C	T	C	T	N	T	C	C	C	C	C	C	T	T	C	T	C	N	T	C	T	T	T	C	T	T	T	C	C
AX-90624002	G/A	1	46859674	+	NA	NA	NA	NA	NA	NA	G	N	A	A	A	G	G	A	A	A	A	A	N	G	A	G	N	A	A	A	G	N	A	A	A	A	A	G	G	G	G	G	G	G	N	N	N	G	G
AX-90604374	A/G	1	46861141	+	NA	NA	NA	NA	NA	NA	A	A	N	A	A	A	A	A	A	A	A	A	A	A	A	A	A	A	A	A	A	A	A	A	A	A	A	G	A	G	A	G	A	A	A	A	A	A	A
AX-91462167	A/C	1	46866504	+	NA	NA	NA	NA	NA	NA	N	N	A	A	A	C	A	A	A	A	A	A	A	A	A	A	A	A	N	A	C	A	A	A	C	A	A	C	C	C	C	C	A	C	A	A	A	C	C
AX-90662785	C/T	1	46926670	+	NA	NA	NA	NA	NA	NA	C	C	N	N	N	T	T	C	C	C	C	C	C	C	C	C	T	T	T	C	C	C	T	C	T	C	C	C	C	T	C	T	C	C	C	T	C	C	C
AX-86303320	C/T	1	46988831	+	NA	NA	NA	NA	NA	NA	C	N	C	C	C	T	C	C	C	C	C	C	C	C	C	C	C	C	C	C	C	N	C	C	C	C	C	C	C	C	C	C	C	C	C	C	C	C	T
AX-91462200	G/T	1	47043587	+	NA	NA	NA	NA	NA	NA	G	G	T	T	T	T	T	G	T	G	G	G	T	G	T	G	G	T	G	G	G	G	G	G	G	G	T	G	G	T	T	G	G	G	G	T	N	T	G
AX-91204084	A/G	1	47129544	+	NA	NA	NA	NA	NA	NA	G	A	A	A	A	G	A	A	A	A	A	A	A	A	A	A	A	G	G	A	A	A	G	A	G	A	A	A	N	A	A	G	A	A	A	A	A	A	A
AX-91406053	C/T	1	47178601	+	NA	NA	NA	NA	NA	NA	N	C	N	C	C	C	C	C	N	C	N	C	N	C	C	N	C	C	T	N	C	C	C	C	C	C	N	C	C	C	C	C	C	C	C	C	C	C	C
AX-86327716	T/C	1	47266552	+	NA	NA	NA	NA	NA	NA	C	T	T	C	C	C	C	T	T	C	T	T	T	T	T	T	C	C	C	T	C	T	C	T	C	T	T	T	C	C	C	C	T	C	T	C	T	C	T
AX-90662838	T/C	1	47291321	+	NA	NA	NA	NA	NA	NA	T	T	N	T	T	C	T	T	T	T	N	T	T	T	T	C	T	T	C	T	T	N	C	T	C	T	T	T	T	T	T	T	T	C	T	T	T	C	T
AX-123945846	T/A	1	47293618	+	NA	NA	NA	NA	NA	NA	T	T	N	N	T	A	T	T	T	T	T	A	T	T	T	A	T	T	A	T	T	N	A	T	A	T	T	T	T	T	T	T	T	A	T	T	A	A	T
AX-91401413	C/A	1	47293691	+	NA	NA	NA	NA	NA	NA	C	A	C	C	C	C	C	A	C	C	C	A	C	A	A	C	C	A	C	C	A	N	C	A	C	A	C	C	A	A	A	A	C	C	A	C	A	C	A
AX-91442030	C/T	1	47301647	+	NA	NA	NA	NA	NA	NA	C	T	C	C	C	C	C	T	C	C	C	T	C	T	T	C	C	T	C	C	T	N	C	T	C	T	C	C	T	T	T	T	C	C	T	C	T	C	T
AX-123945847	T/C	1	47301674	+	NA	NA	NA	NA	NA	NA	C	T	N	C	C	T	T	T	C	C	C	T	C	T	T	T	T	T	T	C	T	T	T	T	T	T	C	T	T	T	T	T	T	T	T	T	T	T	T
AX-90638056	G/A	1	47301903	+	NA	NA	NA	NA	NA	NA	G	G	G	G	G	G	A	G	G	G	G	G	G	G	G	G	A	G	G	G	G	G	G	G	G	G	G	G	G	G	G	G	G	G	G	A	G	G	G
AX-91446106	C/G	1	47302442	+	NA	NA	NA	NA	NA	NA	C	G	C	C	C	C	C	G	C	C	C	G	C	G	G	C	C	G	C	C	G	N	C	G	C	G	C	C	G	G	G	G	C	C	G	C	G	C	G
AX-91446108	A/G	1	47302956	+	NA	NA	NA	NA	NA	NA	A	G	A	A	A	A	A	G	A	A	A	G	A	G	G	A	A	G	A	A	G	N	A	G	A	G	A	A	G	G	G	G	A	A	G	A	G	A	G
AX-90642203	C/T	1	47303084	+	NA	NA	NA	NA	NA	NA	C	T	C	C	C	C	C	T	C	C	C	T	C	T	T	C	C	T	C	C	T	N	C	T	C	T	C	C	T	T	T	T	C	C	T	C	T	C	T
AX-123945854	T/C	1	47303244	+	NA	NA	NA	NA	NA	NA	T	C	T	T	T	T	T	C	T	T	T	C	T	C	C	T	T	C	T	T	C	N	T	C	T	C	T	T	C	C	C	C	T	T	C	T	C	T	C
AX-91432204	T/C	1	47303297	+	NA	NA	NA	NA	NA	NA	T	T	T	T	T	C	T	T	T	T	T	T	T	T	T	C	T	T	C	T	T	N	C	T	C	T	T	T	T	T	T	T	T	C	T	T	T	C	T
AX-91432203	G/A	1	47303406	+	NA	NA	NA	NA	NA	NA	G	G	G	G	G	A	G	G	G	G	G	G	G	G	G	A	G	G	A	G	G	N	A	G	A	G	G	G	G	G	G	G	G	A	G	G	G	A	G
AX-123945855	C/T	1	47303460	+	NA	NA	NA	NA	NA	NA	C	T	C	C	C	C	C	T	C	C	C	T	C	T	T	C	C	T	C	C	T	N	C	T	C	T	C	C	T	T	T	T	C	C	T	C	T	C	T
AX-123945856	A/G	1	47303526	+	NA	NA	NA	NA	NA	NA	A	G	A	A	A	A	A	G	A	A	A	G	A	G	G	A	A	G	A	A	G	N	A	G	A	G	A	A	G	G	G	G	A	A	G	A	G	A	G
AX-86280098	A/G	1	47303565	+	NA	NA	NA	NA	NA	NA	A	A	A	A	A	G	A	A	A	A	A	A	A	A	A	G	A	A	G	A	A	G	G	A	G	A	A	A	A	A	A	A	A	G	A	A	A	G	A
AX-90614189	A/G	1	47303826	+	NA	NA	NA	NA	NA	NA	A	G	A	A	A	A	A	G	A	A	A	G	A	G	G	A	A	G	A	A	G	N	A	G	A	G	A	A	G	G	G	G	A	A	G	A	G	A	G
AX-91420733	T/C	1	47309948	+	NA	NA	NA	NA	NA	NA	T	T	T	T	T	C	T	T	T	T	T	T	T	T	T	C	T	T	C	T	T	N	C	T	C	T	T	T	T	T	T	T	T	C	T	T	T	C	T
AX-91420734	C/T	1	47310009	+	NA	NA	NA	NA	NA	NA	C	C	C	C	C	C	T	C	C	C	C	C	C	C	C	C	T	C	C	C	C	C	C	C	C	C	C	C	C	C	C	C	C	C	C	T	C	C	C
AX-91420732	T/C	1	47310146	+	NA	NA	NA	NA	NA	NA	T	T	T	T	T	C	T	T	T	T	T	T	T	T	T	C	T	T	C	T	T	N	C	T	C	T	T	T	T	T	T	T	T	C	T	T	T	C	T
AX-91420729	A/G	1	47310191	+	NA	NA	NA	NA	NA	NA	A	A	N	A	A	G	A	A	A	A	A	A	A	A	A	G	A	A	G	A	A	N	G	A	G	A	A	A	A	A	A	A	A	G	A	A	A	G	A
AX-91379451	C/A	1	47310421	+	NA	NA	NA	NA	NA	NA	A	C	A	A	A	C	A	C	A	A	A	C	A	C	C	C	A	C	C	A	C	C	C	C	C	C	A	A	C	C	C	C	A	C	C	A	C	C	C
AX-108034474	A/C	1	47311137	+	NA	NA	NA	NA	NA	NA	A	A	A	A	A	C	A	A	A	A	A	A	A	A	A	C	A	A	C	A	A	N	C	A	C	A	A	A	A	A	A	A	A	C	A	A	A	C	A
AX-86258834	G/A	1	47311968	+	NA	NA	NA	NA	NA	NA	G	A	G	G	G	G	G	A	G	G	G	A	G	A	A	G	G	A	G	G	A	N	G	A	G	A	G	G	A	A	A	A	G	G	A	G	A	G	A
AX-90595633	T/A	1	47312849	+	NA	NA	NA	NA	NA	NA	T	A	T	T	T	T	T	A	T	T	T	A	T	A	A	T	T	A	T	T	A	N	T	A	T	A	T	T	A	A	A	A	T	T	A	T	A	T	A
AX-91430613	C/T	1	47315749	+	NA	NA	NA	NA	NA	NA	T	C	T	T	T	C	T	C	T	T	T	C	T	C	C	C	T	C	C	T	C	C	C	C	C	C	T	T	C	C	C	C	T	C	C	N	C	C	C
AX-90649394	C/T	1	47315845	+	NA	NA	NA	NA	NA	NA	C	N	C	C	C	C	C	T	C	C	C	T	C	T	T	C	C	T	C	C	T	N	C	T	C	N	C	C	T	N	T	T	C	C	T	N	T	C	T
AX-91453144	G/A	1	47315911	+	NA	NA	NA	NA	NA	NA	G	A	G	G	G	G	G	A	G	G	G	A	G	A	A	G	G	A	G	G	A	N	G	A	G	A	G	G	A	A	A	A	G	G	A	G	A	G	A
AX-90662856	A/G	1	47316032	+	NA	NA	NA	NA	NA	NA	A	A	A	A	A	G	A	A	A	A	A	A	A	A	A	G	A	A	G	A	A	N	G	A	G	A	A	A	A	A	A	A	A	G	A	A	A	G	A
AX-91444792	C/A	1	47316410	+	NA	NA	NA	NA	NA	NA	A	C	A	A	A	C	A	C	A	A	A	C	A	C	C	C	A	C	C	A	C	C	C	C	C	C	A	A	C	C	C	C	A	C	C	A	C	C	C
AX-91444793	T/C	1	47316449	+	NA	NA	NA	NA	NA	NA	C	T	C	C	C	T	C	T	C	C	C	T	C	T	T	T	C	T	T	C	T	T	T	T	T	T	C	C	T	T	T	T	C	T	T	C	T	T	T
AX-123945865	C/T	1	47316506	+	NA	NA	NA	NA	NA	NA	T	C	T	T	T	C	C	C	T	T	T	C	T	C	C	C	C	C	C	T	C	C	C	C	C	C	T	C	C	C	C	C	C	C	C	C	C	C	C
AX-123945866	T/C	1	47316683	+	NA	NA	NA	NA	NA	NA	C	T	N	C	C	T	T	T	C	C	C	T	C	T	T	T	T	T	T	C	T	T	T	T	T	T	C	T	T	T	T	T	T	T	T	T	T	T	T
AX-90640772	G/A	1	47316856	+	NA	NA	NA	NA	NA	NA	G	G	G	G	G	G	A	G	G	G	G	G	G	G	G	G	A	G	G	G	G	G	G	G	G	G	G	G	G	G	G	G	G	G	G	A	G	G	G
AX-86258833	T/C	1	47316943	+	NA	NA	NA	NA	NA	NA	T	T	N	T	T	C	T	T	T	T	T	T	T	T	T	C	T	T	C	T	T	T	T	T	T	T	T	T	T	T	T	T	T	T	T	T	T	T	T
AX-90578522	G/A	1	47317120	+	NA	NA	NA	NA	NA	NA	G	G	G	G	G	A	G	G	G	G	G	G	G	G	G	A	G	G	A	G	G	N	A	G	A	G	G	G	G	G	G	G	G	A	G	G	G	A	G
AX-86258836	G/T	1	47317285	+	NA	NA	NA	NA	NA	NA	G	T	G	G	G	G	G	T	G	G	G	T	G	T	T	G	G	T	G	G	T	N	G	T	G	T	G	G	T	T	T	T	G	G	T	G	T	G	T
AX-86330742	T/C	1	47317543	+	NA	NA	NA	NA	NA	NA	T	C	T	T	T	T	T	C	T	T	T	C	T	C	C	T	T	C	T	T	C	N	T	C	T	C	T	T	C	C	C	C	T	T	C	T	C	T	C
AX-89998284	T/C	1	47317940	+	NA	NA	NA	NA	NA	NA	C	T	C	C	C	T	C	T	C	C	C	T	C	T	T	T	C	T	T	C	T	T	T	N	T	T	C	C	T	T	T	T	C	T	T	C	T	T	T
AX-123945870	A/G	1	47317985	+	NA	NA	NA	NA	NA	NA	A	G	A	A	A	A	A	G	A	A	A	G	A	G	G	A	A	G	A	A	G	N	A	G	A	G	A	A	G	G	G	G	A	A	G	A	G	A	G
AX-123945871	G/A	1	47318092	+	NA	NA	NA	NA	NA	NA	G	A	G	G	G	G	G	A	G	G	G	A	G	A	A	G	G	A	G	G	A	N	G	A	G	A	G	G	A	A	A	A	G	G	A	G	A	G	A
AX-91446433	C/T	1	47319006	+	NA	NA	NA	NA	NA	NA	N	C	C	C	C	T	C	C	C	C	C	C	C	C	C	T	C	C	T	C	C	N	T	C	T	C	C	C	C	C	C	C	C	T	C	C	C	T	C
AX-90610672	T/C	1	47319147	+	NA	NA	NA	NA	NA	NA	T	T	T	T	T	T	C	T	T	T	T	T	T	T	T	T	C	T	T	T	T	T	T	T	T	T	T	T	T	T	T	T	T	T	T	C	T	T	T
AX-123945873	T/C	1	47319262	+	NA	NA	NA	NA	NA	NA	C	T	N	C	C	T	T	T	C	C	C	T	C	T	T	T	T	T	T	C	T	T	T	T	T	T	C	T	T	T	T	T	T	T	T	T	T	T	T
AX-91420363	A/C	1	47319847	+	NA	NA	NA	NA	NA	NA	C	A	C	C	C	C	A	A	C	C	C	A	C	A	A	C	A	A	C	C	A	A	A	A	A	A	C	A	A	A	A	A	A	A	A	A	A	A	A
AX-91420362	C/T	1	47319907	+	NA	NA	NA	NA	NA	NA	C	C	N	C	C	T	C	C	C	C	C	C	C	C	C	T	C	C	T	C	C	C	C	C	C	C	C	C	C	C	C	C	C	C	C	C	C	C	C
AX-90616219	A/G	1	47319940	+	NA	NA	NA	NA	NA	NA	A	A	A	A	A	A	A	G	A	A	A	G	A	G	G	A	A	G	A	A	G	N	A	G	A	A	A	A	G	G	G	G	A	A	G	A	G	A	G
AX-123945875	T/C	1	47320003	+	NA	NA	NA	NA	NA	NA	T	T	T	T	T	T	T	C	T	T	T	C	T	C	C	T	T	C	T	T	C	N	T	C	T	T	T	T	C	C	C	C	T	T	C	T	C	T	C
AX-123945876	G/A	1	47320126	+	NA	NA	NA	NA	NA	NA	A	A	A	A	A	G	G	G	A	A	A	G	A	G	G	G	G	G	G	A	G	G	G	G	G	A	A	G	G	G	G	G	G	G	G	G	G	G	G
AX-91406396	T/A	1	47320213	+	NA	NA	NA	NA	NA	NA	T	T	T	T	T	T	T	T	T	T	T	T	T	T	T	T	T	T	T	T	T	N	A	T	N	T	T	T	T	T	T	T	T	T	T	T	T	T	T
AX-90631753	C/T	1	47320264	+	NA	NA	NA	NA	NA	NA	C	C	C	C	C	C	C	C	C	C	C	C	C	C	C	C	C	C	C	C	C	N	T	C	T	C	C	C	C	C	C	C	C	C	C	C	C	C	C
AX-123945878	G/C	1	47320312	+	NA	NA	NA	NA	NA	NA	G	G	G	G	G	G	C	G	G	G	G	G	G	G	G	G	C	G	G	G	G	G	G	G	G	G	G	G	G	G	G	G	G	G	G	C	G	G	G
AX-90631707	A/G	1	47320408	+	NA	NA	NA	NA	NA	NA	A	A	A	A	A	A	A	G	A	A	A	G	A	G	G	A	A	G	A	A	G	N	A	G	A	A	A	A	G	G	G	G	A	A	G	A	G	A	G
AX-123945880	G/T	1	47320491	+	NA	NA	NA	NA	NA	NA	N	N	N	N	N	T	N	G	G	G	G	G	G	G	G	T	N	G	T	N	G	G	G	G	G	G	N	G	G	G	G	G	N	G	G	N	G	G	G
AX-123945882	C/G	1	47320675	+	NA	NA	NA	NA	NA	NA	G	G	G	G	G	G	C	C	G	G	G	C	G	C	C	G	C	C	G	G	C	C	C	C	C	G	G	G	C	C	C	C	G	G	C	C	C	G	C
AX-91840971	C/T	1	47320768	+	NA	NA	NA	NA	NA	NA	C	C	C	C	C	T	T	C	C	C	C	C	C	C	C	C	T	C	C	C	C	C	C	C	C	C	C	C	C	C	C	C	C	C	C	T	C	C	C
AX-123945884	C/T	1	47320839	+	NA	NA	NA	NA	NA	NA	C	C	C	C	C	C	T	C	C	C	C	C	C	C	C	C	T	C	C	C	C	C	C	C	C	C	C	T	C	C	C	C	C	C	C	T	C	C	C
AX-123949859	G/T	1	47321086	+	NA	NA	NA	NA	NA	NA	G	G	G	G	G	T	G	G	G	G	G	G	G	G	G	G	G	G	G	G	G	G	G	G	G	G	G	G	G	G	G	G	G	G	G	G	G	G	G
AX-90625684	G/A	1	47387811	+	NA	NA	NA	NA	NA	NA	G	G	G	G	G	G	G	G	G	G	G	G	G	G	G	G	G	G	G	G	G	N	G	G	G	G	G	G	G	G	G	G	G	G	G	G	G	G	G
AX-90662900	C/T	1	47410675	+	NA	NA	NA	NA	NA	NA	C	C	C	C	C	C	C	C	C	C	C	C	C	C	C	C	C	C	C	C	C	N	C	C	C	C	C	C	C	C	C	C	C	C	C	C	C	C	C
AX-90662904	G/A	1	47457646	+	NA	NA	NA	NA	NA	NA	G	G	G	G	G	G	G	G	A	G	G	A	A	A	G	A	G	G	G	A	G	N	G	A	G	G	A	G	G	G	G	A	A	G	A	G	A	G	A
AX-123945887	G/T	1	47505599	+	NA	NA	NA	NA	NA	NA	G	G	G	G	G	T	T	G	G	G	G	G	G	G	G	G	G	G	G	G	G	G	G	G	G	G	G	T	G	G	G	G	G	G	G	G	G	G	G
AX-123945888	G/A	1	47505626	+	NA	NA	NA	NA	NA	NA	G	G	G	G	G	A	A	G	G	G	G	G	G	G	G	G	G	G	G	G	G	G	G	G	G	G	G	A	G	G	G	G	G	G	G	G	G	G	G
AX-90585644	T/C	1	47505707	+	NA	NA	NA	NA	NA	NA	T	T	T	T	T	C	C	T	T	T	T	T	T	T	T	T	T	T	T	T	T	T	T	T	T	T	T	C	T	T	T	T	C	T	T	T	T	T	T
AX-91390319	T/C	1	47505836	+	NA	NA	NA	NA	NA	NA	T	T	C	T	T	T	T	C	C	T	C	T	C	C	T	C	T	C	T	C	C	N	C	T	T	T	C	T	C	T	C	T	T	T	T	C	T	T	C
AX-91412318	C/T	1	47506241	+	NA	NA	NA	NA	NA	NA	C	C	C	C	C	C	C	T	C	C	C	C	C	C	C	C	T	T	T	C	C	N	C	C	C	C	C	C	C	T	C	C	C	C	C	C	C	C	T
AX-91412319	T/C	1	47506295	+	NA	NA	NA	NA	NA	NA	T	N	T	T	T	T	T	C	T	T	T	T	T	T	T	T	C	C	C	T	T	N	T	T	T	T	T	T	T	C	T	T	T	C	T	T	T	C	C
AX-123945891	T/C	1	47506457	+	NA	NA	NA	NA	NA	NA	T	T	T	T	T	T	T	T	T	T	T	T	T	T	T	T	T	T	T	T	T	T	T	T	T	T	T	T	T	T	T	T	T	T	T	T	T	T	T
AX-86278725	A/G	1	47506583	+	NA	NA	NA	NA	NA	NA	A	A	A	A	A	G	G	A	A	A	A	A	A	A	A	A	A	A	A	A	A	A	A	A	A	A	A	G	A	A	A	A	A	A	A	A	A	A	A
AX-91423149	T/C	1	47506693	+	NA	NA	NA	NA	NA	NA	T	T	T	T	T	C	C	T	T	T	T	T	T	T	T	T	T	T	T	T	T	T	T	T	T	T	T	C	T	T	T	T	T	T	T	T	T	T	T
AX-123944762	T/C	1	47506790	+	NA	NA	NA	NA	NA	NA	T	T	T	T	T	T	T	C	T	T	T	T	T	T	T	T	T	C	C	T	T	T	T	T	T	T	T	T	T	C	T	T	T	T	T	T	T	T	T
AX-123945894	T/C	1	47506828	+	NA	NA	NA	NA	NA	NA	T	T	T	T	T	T	T	T	T	T	T	T	T	T	T	T	T	T	T	T	T	T	T	T	T	T	T	T	T	T	T	T	T	T	T	T	T	T	T
AX-86306284	T/C	1	47506873	+	NA	NA	NA	NA	NA	NA	T	T	T	T	T	C	C	T	T	T	T	T	T	T	T	T	T	T	T	T	T	T	T	T	T	T	T	C	T	T	T	T	T	T	T	T	T	T	T
AX-86305176	A/C	1	47506911	+	NA	NA	NA	NA	NA	NA	A	N	A	C	C	A	A	A	A	C	N	C	A	A	C	C	A	N	A	A	A	N	C	C	A	C	A	A	A	N	A	C	A	C	C	C	A	C	A
AX-123949860	G/A	1	47506959	+	NA	NA	NA	NA	NA	NA	G	G	G	G	G	A	A	G	G	G	G	G	G	G	G	G	G	G	G	G	G	G	G	G	G	G	G	A	G	G	G	G	G	G	G	G	G	G	G
AX-91424058	G/A	1	47516379	+	NA	NA	NA	NA	NA	NA	G	G	N	G	G	G	G	G	G	G	A	G	G	A	G	G	G	G	N	G	A	N	A	A	G	G	G	G	A	G	A	G	A	G	G	G	G	G	A
AX-91835614	A/C	1	47601578	+	NA	NA	NA	NA	NA	NA	A	C	C	C	C	A	A	A	A	C	C	A	A	A	A	A	A	A	N	A	C	N	C	A	A	C	A	C	A	C	A	A	A	A	A	C	A	A	C
AX-90662957	A/G	1	47617619	+	NA	NA	NA	NA	NA	NA	A	A	A	A	A	A	A	G	A	A	A	A	A	A	A	A	A	G	N	A	A	A	A	G	A	A	A	A	A	A	A	A	A	A	A	A	A	A	A
AX-90662976	C/T	1	47700302	+	NA	NA	NA	NA	NA	NA	C	T	T	T	T	C	C	C	C	T	T	C	C	C	C	C	C	C	C	C	T	C	T	C	C	T	C	T	C	T	C	C	C	C	C	T	C	C	C
AX-91462330	G/A	1	47702832	+	NA	NA	NA	NA	NA	NA	G	G	N	G	G	A	G	A	G	G	G	G	G	G	G	G	G	A	G	G	G	G	G	A	A	G	G	G	G	G	G	G	A	G	G	G	G	G	G
AX-91462359	C/A	1	47809408	+	NA	NA	NA	NA	NA	NA	A	C	N	A	A	C	A	C	C	A	A	C	C	C	A	C	C	A	C	C	C	N	C	A	N	C	C	A	C	C	C	C	A	A	A	A	N	A	C
AX-91462352	C/A	1	47810346	+	NA	NA	NA	NA	NA	NA	C	A	C	C	C	C	C	A	C	C	C	C	C	C	C	C	C	C	C	C	C	C	C	C	N	A	C	C	C	A	C	A	C	C	C	C	N	C	C
AX-90663032	G/A	1	47826264	+	NA	NA	NA	NA	NA	NA	A	N	G	G	G	G	G	G	G	G	G	G	G	G	G	G	A	G	G	G	G	G	G	G	G	G	G	G	G	G	G	G	G	G	G	G	G	G	G
AX-123944404	C/T	1	47901197	+	NA	NA	NA	NA	NA	NA	C	C	C	C	C	C	C	C	N	C	C	T	T	C	C	T	C	C	C	T	T	T	T	C	C	C	T	C	C	T	C	C	C	C	C	C	C	C	T
AX-91462378	C/T	1	47901566	+	NA	NA	NA	NA	NA	NA	T	C	T	T	T	C	C	C	C	T	T	C	C	T	C	C	C	T	T	C	C	C	C	T	T	C	C	T	T	C	T	C	T	T	T	T	T	T	C
AX-91425354	A/G	1	47991072	+	NA	NA	NA	NA	NA	NA	A	A	A	A	A	A	A	A	A	A	A	A	A	A	A	A	A	A	A	A	A	N	A	A	A	A	A	A	A	G	A	A	A	A	A	A	A	A	A
AX-90598131	G/T	1	47992619	+	NA	NA	NA	NA	NA	NA	G	G	G	G	G	G	G	G	G	G	G	G	G	G	G	G	G	G	G	G	G	G	G	G	G	G	G	G	G	T	G	G	G	G	G	G	G	G	G
AX-90663081	A/C	1	48187481	+	NA	NA	NA	NA	NA	NA	N	N	A	A	A	C	A	A	A	A	A	A	A	A	A	A	A	A	A	A	A	A	A	A	A	A	A	A	A	A	A	A	A	A	A	A	A	A	A
AX-90663123	T/G	1	48288523	+	NA	NA	NA	NA	NA	NA	T	T	T	T	T	G	T	T	T	T	T	T	T	T	T	T	T	T	T	T	T	T	T	T	T	T	T	T	T	T	T	T	T	T	T	T	T	T	T
AX-91462469	A/G	1	48416082	+	NA	NA	NA	NA	NA	NA	A	A	A	A	A	G	A	A	A	A	A	A	A	A	A	A	A	A	A	A	A	A	A	A	A	A	A	A	A	A	A	A	A	A	A	N	A	A	A
AX-90663225	C/A	1	48535008	+	NA	NA	NA	NA	NA	NA	A	A	C	C	C	A	C	C	C	C	C	C	C	C	C	C	C	C	C	C	C	C	C	C	C	A	C	C	C	C	C	C	C	C	C	C	C	C	N
AX-90663206	T/C	1	48556262	+	NA	NA	NA	NA	NA	NA	T	T	T	T	T	C	T	T	C	T	T	T	C	T	T	T	T	T	T	C	T	T	T	T	T	T	C	N	C	T	C	T	C	T	T	T	T	T	T
AX-90663234	T/C	1	48655722	+	NA	NA	NA	NA	NA	NA	T	T	N	C	C	C	T	T	N	C	N	T	N	T	T	N	T	T	T	N	T	T	C	T	T	T	N	C	N	T	N	T	C	C	T	T	T	C	T
AX-90663238	A/G	1	48658123	+	NA	NA	NA	NA	NA	NA	A	A	A	A	A	A	A	A	A	A	A	A	A	A	A	A	A	A	A	A	A	A	A	A	A	A	A	A	A	A	A	A	A	A	A	A	A	A	A
AX-86239596	A/G	1	48659763	+	NA	NA	NA	NA	NA	NA	G	A	G	G	G	A	A	N	A	G	G	A	A	N	A	G	G	N	A	A	G	N	A	A	A	A	A	A	G	A	G	G	A	A	G	N	G	A	G
AX-91462493	T/C	1	48690333	+	NA	NA	NA	NA	NA	NA	T	C	T	T	T	T	C	C	T	T	T	C	T	T	T	N	T	C	C	T	C	N	C	T	C	C	T	C	T	T	T	T	T	T	T	C	T	T	T
AX-90663278	G/A	1	48758969	+	NA	NA	NA	NA	NA	NA	G	G	G	A	A	G	G	G	G	A	G	G	G	G	G	G	G	G	G	G	G	G	A	A	G	G	G	G	G	G	G	G	G	G	G	A	G	G	A
AX-86327521	C/T	1	48810875	+	NA	NA	NA	NA	NA	NA	C	T	C	T	T	C	C	C	C	T	C	C	C	C	C	T	C	C	C	C	C	C	C	C	C	T	C	C	C	C	C	C	C	C	C	C	C	C	C
AX-90663306	G/T	1	48889263	+	NA	NA	NA	NA	NA	NA	G	T	G	G	G	G	T	T	G	G	G	T	T	G	G	T	G	T	T	G	G	T	G	T	T	T	G	T	G	G	G	G	G	G	G	T	G	G	G
AX-91462563	G/A	1	48942236	+	NA	NA	NA	NA	NA	NA	G	A	G	G	G	A	G	A	A	G	G	A	G	G	G	G	G	A	G	A	G	N	G	A	G	A	A	G	G	G	G	A	G	A	A	G	A	A	G
AX-91462577	G/A	1	49065856	+	NA	NA	NA	NA	NA	NA	G	A	G	N	G	A	G	A	A	G	G	A	G	G	G	G	G	A	G	A	G	A	G	A	G	A	A	G	G	G	G	A	G	A	A	G	A	A	G
AX-91462597	C/A	1	49130547	+	NA	NA	NA	NA	NA	NA	C	C	C	A	A	A	C	A	C	A	C	C	C	C	A	A	C	C	C	C	A	N	C	C	A	C	C	C	C	A	C	C	C	C	A	A	A	C	C
AX-90663373	T/C	1	49198733	+	NA	NA	NA	NA	NA	NA	C	T	C	C	C	C	T	T	T	C	C	T	T	T	C	T	C	T	T	T	T	N	C	T	C	T	T	C	C	T	C	T	T	T	T	T	T	T	C
AX-91462616	A/C	1	49212530	+	NA	NA	NA	NA	NA	NA	C	A	C	A	A	C	A	A	A	A	C	A	A	A	A	A	C	A	A	A	A	N	C	A	N	A	A	C	C	A	C	A	A	A	A	A	A	A	C
AX-91462615	T/C	1	49238425	+	NA	NA	NA	NA	NA	NA	T	T	T	N	N	T	T	T	T	N	T	T	T	T	N	T	C	T	T	T	T	T	C	T	N	T	T	C	T	T	T	T	T	T	T	T	T	T	T
AX-90663410	C/T	1	49289813	+	NA	NA	NA	NA	NA	NA	T	C	T	C	C	C	C	C	C	C	T	C	C	C	C	N	T	C	C	C	C	N	T	C	C	C	C	T	T	N	T	C	C	C	C	N	C	C	T
AX-90663437	G/A	1	49314347	+	NA	NA	NA	NA	NA	NA	G	G	G	N	N	N	G	G	G	N	G	G	G	G	N	G	A	G	G	G	G	G	A	G	N	G	G	A	G	G	G	G	G	G	G	G	G	G	G
AX-90663442	A/G	1	49338645	+	NA	NA	NA	NA	NA	NA	G	A	G	A	A	A	A	A	A	A	G	A	A	A	A	A	G	A	A	A	A	N	G	A	A	A	A	G	G	A	G	A	A	A	A	A	A	A	G
AX-86306295	T/C	1	49392023	+	NA	NA	NA	NA	NA	NA	C	T	C	C	C	T	T	T	T	C	C	T	T	T	C	T	C	T	T	T	T	N	C	T	C	T	T	C	C	T	C	T	T	T	T	T	T	T	C
AX-90643608	G/A	1	49411445	+	NA	NA	NA	NA	NA	NA	G	G	G	G	G	G	G	G	G	G	G	A	G	G	G	G	G	G	G	G	G	G	G	G	G	G	G	G	G	G	G	G	G	G	G	G	G	G	A
AX-90663496	A/C	1	49513530	+	NA	NA	NA	NA	NA	NA	A	A	A	A	A	A	C	A	A	A	A	N	A	C	A	C	A	C	A	A	A	N	A	A	A	A	A	A	A	C	A	A	A	C	A	C	A	C	N
AX-90663522	A/G	1	49635773	+	NA	NA	NA	NA	NA	NA	A	A	A	A	A	A	G	A	A	A	A	G	A	N	A	N	G	N	A	A	A	A	A	A	A	A	A	A	A	N	A	A	A	N	A	N	A	N	G
AX-123944405	A/G	1	49726574	+	NA	NA	NA	NA	NA	NA	A	A	A	A	A	A	G	A	A	A	A	A	A	G	A	G	G	A	G	A	A	N	A	A	A	A	A	A	A	G	A	A	A	G	A	G	A	G	A
AX-90663560	T/C	1	49737223	+	NA	NA	NA	NA	NA	NA	T	T	T	T	T	T	C	T	T	T	T	T	T	C	T	N	C	T	C	T	T	T	T	T	N	T	T	T	T	N	T	T	T	C	T	N	T	C	T
AX-91420988	G/A	1	49778488	+	NA	NA	NA	NA	NA	NA	G	G	G	G	G	G	A	G	G	G	G	G	G	G	G	G	A	G	A	G	G	G	G	A	G	G	G	G	G	G	G	G	G	G	G	G	G	G	G
AX-91841011	T/C	1	49780507	+	NA	NA	NA	NA	NA	NA	T	T	T	T	T	T	C	T	T	T	T	T	T	T	T	T	C	T	T	T	T	T	T	C	T	T	T	T	T	T	T	T	T	T	T	T	T	T	T
AX-91384258	T/C	1	49784184	+	NA	NA	NA	NA	NA	NA	T	T	T	T	T	T	C	T	T	T	T	T	T	T	T	T	C	T	T	T	T	T	T	C	T	T	T	T	T	T	T	T	T	T	T	T	T	T	T
AX-91432620	G/C	1	49792119	+	NA	NA	NA	NA	NA	NA	G	G	G	G	G	G	C	G	G	G	G	G	G	G	G	C	C	G	G	G	G	G	G	C	G	G	G	G	G	C	G	G	G	G	G	C	G	G	G
AX-91841017	T/C	1	49818289	+	NA	NA	NA	NA	NA	NA	T	T	T	T	T	T	C	T	T	T	T	T	T	T	T	C	C	T	T	T	T	T	T	C	T	T	T	T	T	C	T	T	T	T	T	C	T	T	T
AX-91462710	G/T	1	49858537	+	NA	NA	NA	NA	NA	NA	G	G	G	G	G	G	T	G	G	G	G	G	G	G	G	N	T	G	G	G	G	G	G	T	G	G	G	G	G	N	G	G	G	G	G	G	G	G	G
AX-90613054	G/C	1	50026806	+	NA	NA	NA	NA	NA	NA	G	G	G	G	G	G	C	G	G	G	G	G	G	G	G	C	C	G	G	G	C	G	G	C	G	G	G	G	G	C	G	G	G	G	G	C	G	G	G
AX-90613055	G/A	1	50027424	+	NA	NA	NA	NA	NA	NA	G	G	G	G	G	G	A	G	G	G	G	G	G	G	G	A	A	G	G	G	A	G	G	A	G	G	G	G	G	A	G	G	G	G	G	A	G	G	G
AX-123945904	G/A	1	50027686	+	NA	NA	NA	NA	NA	NA	A	G	A	G	G	G	G	G	G	G	A	G	G	G	G	G	G	G	G	G	G	G	G	G	G	G	G	G	A	G	A	G	G	G	A	G	A	G	G
AX-90601320	T/C	1	50028840	+	NA	NA	NA	NA	NA	NA	T	T	T	T	T	T	C	T	T	T	T	T	T	T	T	C	C	T	T	T	C	T	T	C	T	T	T	T	T	N	T	T	T	T	T	C	T	T	T
AX-91447297	A/G	1	50029235	+	NA	NA	NA	NA	NA	NA	A	A	A	A	A	A	G	A	A	A	A	A	A	A	A	G	G	A	A	A	G	A	A	G	A	A	A	A	A	G	A	A	A	A	A	G	A	A	A
AX-90643424	A/G	1	50029371	+	NA	NA	NA	NA	NA	NA	A	A	A	A	A	A	G	A	A	A	A	A	A	A	A	G	G	A	A	A	G	A	A	G	A	A	A	A	A	G	A	A	A	A	A	G	A	A	A
AX-123945916	A/G	1	50036491	+	NA	NA	NA	NA	NA	NA	A	A	A	A	A	A	G	A	A	A	A	A	A	A	A	N	G	A	A	A	N	A	A	G	A	A	A	A	A	G	A	A	A	A	A	G	A	A	A
AX-123945917	A/C	1	50036572	+	NA	NA	NA	NA	NA	NA	A	A	A	A	A	A	C	A	A	A	A	A	A	A	A	C	C	A	A	A	C	A	A	C	A	A	A	A	A	C	A	A	A	A	A	C	A	A	A
AX-123945918	G/T	1	50036772	+	NA	NA	NA	NA	NA	NA	G	G	G	G	G	G	T	G	G	G	G	G	G	G	G	G	T	G	G	G	G	G	G	T	G	G	G	G	G	N	G	G	G	G	G	G	G	G	G
AX-91204164	G/T	1	50088934	+	NA	NA	NA	NA	NA	NA	G	G	G	G	G	G	T	G	G	G	G	G	G	G	G	G	G	G	G	G	G	G	G	T	G	G	G	G	G	G	G	G	G	G	G	G	G	G	G
AX-90663641	T/G	1	50094668	+	NA	NA	NA	NA	NA	NA	T	T	T	T	T	T	G	T	T	T	T	T	T	T	T	T	G	T	T	T	G	T	T	G	T	T	T	T	T	T	T	T	T	T	T	T	T	T	T
AX-123944406	G/T	1	50096448	+	NA	NA	NA	NA	NA	NA	G	G	G	G	G	G	T	G	G	G	G	G	G	G	G	G	T	G	G	G	T	G	G	T	G	G	G	G	G	G	G	G	G	G	G	G	G	G	G
AX-90598814	A/G	1	50097382	+	NA	NA	NA	NA	NA	NA	A	A	A	A	A	A	A	A	A	A	A	A	A	A	A	A	A	A	A	A	A	A	A	G	A	A	A	A	A	A	A	A	A	A	A	A	A	A	A
AX-90663664	G/C	1	50100218	+	NA	NA	NA	NA	NA	NA	G	C	G	C	C	G	C	C	C	C	G	G	G	G	C	G	C	G	G	C	C	N	C	C	C	C	C	C	G	G	G	G	C	G	G	G	G	G	C
AX-91390975	C/T	1	50338139	+	NA	NA	NA	NA	NA	NA	C	C	C	C	C	C	C	C	C	C	C	C	C	C	C	C	C	C	C	C	C	C	C	T	C	C	C	C	C	C	C	C	C	C	C	C	C	C	C
AX-90663770	G/T	1	50423348	+	NA	NA	NA	NA	NA	NA	G	G	G	G	G	T	T	G	G	G	G	T	G	T	G	T	G	G	G	G	G	G	G	G	G	G	G	T	G	T	G	T	G	T	G	T	N	T	T
AX-90663780	G/A	1	50437106	+	NA	NA	NA	NA	NA	NA	G	G	G	G	G	G	G	G	G	G	G	G	G	G	G	G	G	G	G	G	G	G	G	G	G	G	G	G	G	G	G	G	G	G	G	G	G	G	G
AX-90663758	G/A	1	50439401	+	NA	NA	NA	NA	NA	NA	A	G	A	G	G	G	G	G	G	G	A	G	A	G	G	A	N	A	G	G	A	G	G	A	G	G	G	G	A	A	A	G	G	G	A	A	A	G	A
AX-90663787	A/G	1	50506496	+	NA	NA	NA	NA	NA	NA	A	A	A	A	A	A	G	A	A	A	A	A	G	A	A	G	A	G	A	A	A	A	A	G	N	A	A	G	A	G	A	G	A	A	A	G	N	A	A
AX-90663815	C/T	1	50631193	+	NA	NA	NA	NA	NA	NA	T	C	T	C	C	T	C	C	C	C	T	T	C	T	C	C	C	C	C	C	C	C	C	C	C	C	C	C	T	C	T	C	T	T	T	C	T	T	T
AX-91462872	G/A	1	50663932	+	NA	NA	NA	NA	NA	NA	G	G	G	A	A	G	G	G	G	A	G	G	A	G	A	A	G	A	G	G	G	G	G	G	G	G	G	G	G	A	G	G	G	G	G	A	G	G	G
AX-91395227	A/G	1	50680872	+	NA	NA	NA	NA	NA	NA	A	A	A	A	A	A	G	A	A	A	A	A	G	A	A	G	A	G	A	A	A	A	A	G	A	A	A	G	A	G	A	G	A	A	A	G	A	A	A
AX-91462897	T/C	1	50741748	+	NA	NA	NA	NA	NA	NA	T	C	T	C	C	T	T	C	C	C	T	T	T	T	C	T	C	T	C	C	C	C	C	C	N	C	C	T	T	T	T	T	T	T	T	T	T	T	T
AX-86326404	T/C	1	50811460	+	NA	NA	NA	NA	NA	NA	C	T	C	T	T	C	T	T	T	T	C	C	T	C	T	T	T	T	T	T	T	T	T	T	T	T	T	T	C	T	C	T	C	C	C	T	C	C	C
AX-90663868	G/T	1	50863925	+	NA	NA	NA	NA	NA	NA	G	G	G	G	G	G	T	G	G	G	G	G	G	G	G	G	T	T	G	G	G	G	G	G	G	G	G	G	G	G	G	G	G	G	G	T	G	G	G
AX-91462937	T/C	1	50957210	+	NA	NA	NA	NA	NA	NA	T	T	T	C	C	T	T	T	C	C	T	C	T	C	T	C	T	T	C	C	C	T	T	T	C	T	C	C	T	T	T	T	C	T	T	T	T	T	T
AX-90663917	A/G	1	51014660	+	NA	NA	NA	NA	NA	NA	G	G	G	A	A	A	G	A	G	A	G	A	A	A	A	A	G	A	G	G	A	A	A	G	G	G	G	A	G	G	G	G	G	A	A	A	A	A	A
AX-91462949	T/C	1	51096061	+	NA	NA	NA	NA	NA	NA	C	C	N	T	T	T	C	T	T	T	C	C	C	C	T	T	T	T	T	T	T	T	T	T	C	C	N	T	T	T	C	N	T	T	T	T	T	T	T
AX-123944407	G/A	1	51158263	+	NA	NA	NA	NA	NA	NA	G	A	G	G	G	G	A	G	G	G	G	A	A	G	G	G	G	G	G	G	G	G	G	G	G	A	G	G	G	G	G	G	G	G	G	G	G	G	G
AX-91462984	G/A	1	51159129	+	NA	NA	NA	NA	NA	NA	G	G	G	A	A	A	G	A	G	A	G	G	G	G	A	A	A	A	A	G	A	A	A	A	N	G	G	A	A	A	G	G	A	A	A	A	N	A	A
AX-90663958	C/T	1	51192783	+	NA	NA	NA	NA	NA	NA	N	N	C	C	C	C	C	C	C	C	C	C	C	C	N	C	C	C	C	C	T	C	C	C	N	N	N	C	T	C	C	C	C	C	C	C	C	C	C
AX-91411719	A/G	1	51287354	+	NA	NA	NA	NA	NA	NA	A	A	A	A	A	A	A	A	A	A	A	A	A	A	A	A	A	A	A	A	A	A	A	A	A	A	A	A	A	A	A	A	A	A	A	A	A	A	A
AX-91384345	T/C	1	51289354	+	NA	NA	NA	NA	NA	NA	T	T	T	T	T	T	T	T	T	T	T	T	T	T	T	T	T	T	T	T	T	T	T	T	T	T	T	T	T	T	T	T	T	T	T	T	T	T	T
AX-90663993	T/C	1	51294129	+	NA	NA	NA	NA	NA	NA	T	T	T	C	C	C	T	C	C	C	T	T	T	C	C	T	T	T	C	C	T	N	T	C	C	T	C	C	T	T	T	T	C	T	T	T	T	T	C
AX-91204182	T/C	1	51362119	+	NA	NA	NA	NA	NA	NA	C	N	C	T	T	T	T	T	T	T	C	T	T	T	T	C	T	T	T	T	T	N	T	T	T	C	T	C	T	C	C	C	C	C	T	T	T	C	C
AX-90664010	A/G	1	51390613	+	NA	NA	NA	NA	NA	NA	G	G	N	A	A	A	G	A	A	A	G	G	G	A	A	A	A	G	A	A	G	G	A	A	A	G	A	G	G	G	G	G	A	G	A	A	A	G	G
AX-91463059	A/G	1	51552581	+	NA	NA	NA	NA	NA	NA	G	A	A	A	A	G	A	G	A	A	G	G	G	A	A	A	G	A	A	A	A	G	A	A	A	A	A	G	A	G	A	G	A	G	A	A	A	G	A
AX-91418131	G/A	1	51754398	+	NA	NA	NA	NA	NA	NA	A	G	A	G	G	A	G	A	G	G	A	N	A	G	G	G	A	G	G	G	G	A	G	G	G	G	G	A	G	A	G	G	G	A	G	G	G	A	G
AX-90629643	A/G	1	51757048	+	NA	NA	NA	NA	NA	NA	A	A	A	A	A	G	A	A	A	A	A	A	A	A	A	A	G	A	A	A	A	A	A	A	A	A	A	G	A	G	A	A	A	G	A	A	A	G	A
AX-91463083	G/A	1	51757423	+	NA	NA	NA	NA	NA	NA	G	G	G	G	G	G	G	G	G	G	G	G	A	G	G	G	G	G	G	G	G	N	G	G	G	G	G	G	G	G	G	G	G	G	G	G	G	G	G
AX-90633147	A/G	1	51759547	+	NA	NA	NA	NA	NA	NA	A	A	A	A	A	G	A	A	A	A	A	A	A	A	A	A	G	A	A	A	A	A	A	A	A	A	A	G	A	G	A	A	A	G	A	A	A	G	A
AX-91463074	C/T	1	51760576	+	NA	NA	NA	NA	NA	NA	C	C	C	C	C	T	C	C	C	C	C	C	C	C	C	C	T	C	C	C	C	C	C	C	C	C	C	T	C	T	C	C	C	T	C	C	C	T	C
AX-90664096	G/A	1	51791940	+	NA	NA	NA	NA	NA	NA	N	G	G	G	G	A	G	G	G	G	N	G	G	G	G	G	A	G	G	G	G	G	G	G	G	G	G	A	G	A	G	G	G	N	G	G	G	N	G
AX-90664141	T/C	1	51823017	+	NA	NA	NA	NA	NA	NA	N	C	N	T	T	C	T	C	T	T	C	T	T	T	T	N	C	T	T	T	T	T	T	T	T	C	T	C	T	C	C	T	T	C	T	T	T	C	T
AX-91463124	C/T	1	51977560	+	NA	NA	NA	NA	NA	NA	T	C	N	C	C	C	C	T	T	C	T	T	T	T	N	N	N	N	T	N	C	N	C	N	T	C	T	N	T	T	C	C	C	T	T	C	T	T	C
AX-91835622	A/C	1	52036884	+	NA	NA	NA	NA	NA	NA	A	A	A	A	A	C	C	A	A	A	A	A	A	A	N	A	N	N	A	N	C	N	A	N	A	A	A	N	A	A	A	C	A	A	A	C	A	A	A
AX-91204193	T/C	1	52076198	+	NA	NA	NA	NA	NA	NA	C	T	C	T	T	T	T	C	C	T	C	C	C	C	T	T	T	T	C	T	T	N	T	T	C	T	C	T	C	C	T	T	T	T	T	T	C	T	T
AX-123944408	A/C	1	52085125	+	NA	NA	NA	NA	NA	NA	A	C	A	A	A	A	A	A	A	A	A	A	A	A	A	A	A	A	C	A	A	A	C	A	C	C	A	A	A	A	C	A	C	C	A	A	A	C	C
AX-91463131	A/G	1	52090240	+	NA	NA	NA	NA	NA	NA	G	A	G	A	A	G	A	A	A	A	G	G	A	G	A	G	A	A	A	A	A	A	A	A	A	A	A	A	A	G	A	A	A	A	G	A	A	A	G
AX-123945920	C/T	1	52098054	+	NA	NA	NA	NA	NA	NA	T	N	T	C	C	T	T	T	C	C	T	T	C	C	T	C	C	T	C	T	C	N	T	T	C	T	C	C	T	C	C	C	T	T	C	C	C	T	T
AX-90664196	G/C	1	52098678	+	NA	NA	NA	NA	NA	NA	G	G	G	C	C	G	G	G	C	C	G	G	C	G	G	C	G	G	G	G	G	G	G	G	G	G	C	G	G	C	G	C	G	G	C	G	G	G	G
AX-123949861	A/G	1	52098735	+	NA	NA	NA	NA	NA	NA	A	A	A	A	A	A	A	A	A	A	A	A	A	A	A	A	A	A	A	A	G	N	A	A	A	A	A	G	G	A	A	A	A	A	A	A	G	A	A
AX-86284847	T/C	1	52098757	+	NA	NA	NA	NA	NA	NA	T	T	T	C	C	T	T	T	C	C	T	T	C	T	T	C	T	T	T	T	C	N	T	T	T	T	C	C	C	C	T	C	T	T	C	T	C	T	T
AX-123945922	G/T	1	52098849	+	NA	NA	NA	NA	NA	NA	G	G	G	T	T	G	G	G	T	T	G	G	T	G	G	T	G	G	G	G	T	N	G	G	G	G	T	T	T	T	G	T	G	G	T	G	T	G	G
AX-90664185	G/A	1	52098910	+	NA	NA	NA	NA	NA	NA	G	G	G	A	A	G	G	G	A	A	G	G	G	G	G	A	G	G	G	G	A	N	G	G	G	G	A	A	A	A	G	A	G	G	A	G	A	G	G
AX-86264722	C/A	1	52098993	+	NA	NA	NA	NA	NA	NA	C	C	C	C	C	C	C	C	A	C	C	C	C	C	C	A	C	C	C	C	A	C	C	C	C	C	A	A	A	C	C	A	C	C	A	C	N	C	C
AX-90664239	T/C	1	52152455	+	NA	NA	NA	NA	NA	NA	T	T	N	C	C	T	T	T	C	C	T	T	T	T	T	C	T	T	T	T	C	N	T	T	T	T	C	T	C	T	T	C	T	T	C	T	C	T	T
AX-90664233	A/C	1	52197056	+	NA	NA	NA	NA	NA	NA	A	C	A	A	A	C	A	A	C	A	A	C	A	A	A	C	C	A	A	A	A	A	C	C	A	C	C	C	C	A	C	C	C	A	C	A	A	A	C
AX-91463178	C/A	1	52225537	+	NA	NA	NA	NA	NA	NA	C	A	C	C	C	A	C	C	C	C	C	A	C	C	C	C	A	C	C	C	C	C	A	A	C	A	C	A	A	C	A	A	A	C	C	C	C	C	A
AX-123944409	G/A	1	52227535	+	NA	NA	NA	NA	NA	NA	A	A	A	G	G	A	G	G	G	G	A	A	G	G	G	G	A	G	G	G	G	N	A	A	G	A	G	A	A	G	A	A	A	G	G	G	G	G	A
AX-91204198	G/A	1	52230701	+	NA	NA	NA	NA	NA	NA	A	A	A	G	G	A	G	G	G	G	A	A	G	G	G	G	A	G	G	G	G	N	A	A	G	A	G	A	A	G	A	A	A	G	G	G	G	G	A
AX-91204205	G/T	1	52339616	+	NA	NA	NA	NA	NA	NA	G	T	G	T	T	T	G	G	N	T	G	G	G	G	G	T	G	G	G	G	G	G	G	G	G	T	G	T	G	T	G	G	G	G	T	G	T	T	G
AX-90638192	C/T	1	52462353	+	NA	NA	NA	NA	NA	NA	C	T	C	C	C	T	C	C	C	C	C	C	C	C	C	C	C	C	C	C	C	C	C	C	C	N	C	C	C	C	C	C	C	C	C	C	C	C	C
AX-90664307	T/C	1	52478730	+	NA	NA	NA	NA	NA	NA	C	C	C	T	T	C	C	C	C	T	C	T	T	N	T	N	T	T	T	T	T	C	C	T	T	C	C	T	T	C	T	C	T	C	N	C	C	C	C
AX-91382012	C/T	1	52518257	+	NA	NA	NA	NA	NA	NA	C	T	N	C	C	T	T	T	T	C	N	C	C	C	C	C	C	C	C	C	C	T	N	C	C	T	T	C	C	N	C	N	C	T	C	T	C	C	C
AX-90636056	G/A	1	52541005	+	NA	NA	NA	NA	NA	NA	G	G	A	G	G	G	A	A	G	G	A	G	G	A	G	A	G	G	G	G	A	N	A	G	G	G	G	N	G	G	G	A	G	A	A	A	N	A	G
AX-91463230	G/A	1	52563981	+	NA	NA	NA	NA	NA	NA	G	G	A	G	G	G	G	G	G	G	A	G	G	G	G	G	A	G	G	G	G	N	G	G	G	G	G	G	G	G	G	A	G	G	G	G	G	G	G
AX-91380323	C/G	1	52565251	+	NA	NA	NA	NA	NA	NA	C	C	C	C	C	C	C	C	C	C	C	C	C	C	C	C	C	C	C	C	C	C	C	C	C	C	C	C	C	C	C	C	C	C	C	C	C	C	C
AX-90664356	T/C	1	52640667	+	NA	NA	NA	NA	NA	NA	T	T	T	T	T	C	T	T	T	T	T	T	C	C	T	C	T	T	T	T	T	T	T	C	T	T	T	T	T	T	T	C	T	T	C	T	C	C	T
AX-86257216	G/A	1	52652816	+	NA	NA	NA	NA	NA	NA	G	G	G	G	G	G	G	G	G	G	G	G	G	G	G	G	G	G	G	G	G	G	G	G	G	G	G	G	A	G	G	G	G	G	G	N	G	G	G
AX-91197581	C/A	1	52672976	+	NA	NA	NA	NA	NA	NA	C	C	C	C	C	A	C	C	C	C	C	C	A	A	C	A	C	C	C	C	C	C	C	A	C	C	N	C	C	C	C	A	C	C	A	C	N	A	C
AX-90664391	T/A	1	52764384	+	NA	NA	NA	NA	NA	NA	T	A	N	T	T	A	T	A	A	T	A	N	A	A	A	A	T	A	T	A	T	N	T	A	T	A	A	A	T	A	T	T	A	T	A	T	A	A	A
AX-91463277	C/T	1	52770460	+	NA	NA	NA	NA	NA	NA	C	N	C	T	T	C	T	C	C	T	C	T	C	C	C	C	C	C	C	C	C	C	C	C	C	T	C	T	C	C	T	C	T	C	C	C	C	C	C
AX-90623311	C/A	1	52772482	+	NA	NA	NA	NA	NA	NA	C	C	A	A	A	A	C	A	C	A	A	C	A	A	A	A	A	A	A	A	A	N	C	A	A	C	C	C	A	A	C	C	C	A	A	A	A	A	A
AX-91394386	A/G	1	52774523	+	NA	NA	NA	NA	NA	NA	A	G	N	A	A	A	G	A	A	A	A	G	A	A	A	A	A	A	A	A	A	A	A	A	A	G	A	G	A	A	G	A	G	A	A	A	A	A	A
AX-123945923	G/C	1	52807810	+	NA	NA	NA	NA	NA	NA	C	G	G	G	G	G	N	G	G	G	G	N	N	N	G	G	N	G	G	G	G	N	C	G	G	G	G	G	G	G	C	C	G	G	G	G	G	G	G
AX-123945924	C/G	1	52807871	+	NA	NA	NA	NA	NA	NA	G	C	C	C	C	C	C	C	C	C	C	N	C	C	C	C	C	C	C	C	C	N	G	C	C	C	C	C	C	C	G	G	C	C	C	C	C	C	C
AX-90664420	T/C	1	52807905	+	NA	NA	NA	NA	NA	NA	C	T	T	T	T	T	T	T	T	T	T	N	C	C	T	T	C	T	T	T	T	N	C	T	T	T	T	T	T	T	C	C	T	T	T	T	T	T	T
AX-91463297	T/A	1	52807908	+	NA	NA	NA	NA	NA	NA	A	T	N	T	T	T	T	T	T	T	T	N	A	A	T	T	A	T	T	T	T	N	A	T	T	T	T	T	T	T	A	A	T	T	T	T	T	T	T
AX-123945925	G/A	1	52807935	+	NA	NA	NA	NA	NA	NA	G	A	G	G	G	G	G	G	G	G	G	G	G	G	G	G	G	A	G	A	G	G	G	G	G	A	G	G	G	A	G	G	G	G	G	G	G	G	G
AX-123945926	G/C	1	52807996	+	NA	NA	NA	NA	NA	NA	G	C	G	G	G	G	G	G	G	G	G	G	G	G	G	G	G	C	G	C	G	G	G	G	G	C	G	G	G	C	G	G	G	G	G	G	G	G	G
AX-90590844	T/G	1	52808451	+	NA	NA	NA	NA	NA	NA	T	T	T	T	T	T	G	T	T	T	T	T	T	T	T	T	T	T	T	T	T	T	T	T	T	T	T	G	T	T	T	T	G	T	T	T	T	T	T
AX-91443772	G/A	1	52808484	+	NA	NA	NA	NA	NA	NA	G	N	G	G	G	G	G	G	G	G	G	G	G	G	G	G	G	A	G	A	G	G	G	G	G	A	G	G	G	A	G	G	G	G	G	G	G	G	G
AX-123945929	T/G	1	52808517	+	NA	NA	NA	NA	NA	NA	T	T	G	G	G	T	T	G	G	G	G	N	T	T	G	G	T	T	G	T	G	N	T	T	G	T	G	T	T	G	T	T	T	G	G	G	G	G	G
AX-91419171	A/G	1	52809489	+	NA	NA	NA	NA	NA	NA	A	A	G	G	G	A	A	G	G	G	G	A	A	A	G	G	A	A	G	A	G	G	A	A	G	A	N	A	A	N	A	A	A	G	G	N	N	G	G
AX-123945930	G/A	1	52810078	+	NA	NA	NA	NA	NA	NA	G	G	G	G	G	G	A	G	G	G	G	G	G	G	G	G	G	G	G	G	G	G	G	G	G	G	G	A	G	G	G	G	A	G	G	G	G	G	G
AX-90664416	G/A	1	52812300	+	NA	NA	NA	NA	NA	NA	G	G	N	N	N	G	A	N	N	N	N	N	G	G	N	N	G	G	N	G	N	G	G	G	N	G	N	A	G	N	N	G	A	N	N	N	N	N	N
AX-86238679	G/A	1	52855405	+	NA	NA	NA	NA	NA	NA	G	G	N	G	G	G	G	G	G	G	G	G	G	G	G	G	G	G	G	G	G	G	A	G	G	G	G	A	G	G	G	G	A	G	G	G	G	G	G
AX-86278614	C/A	1	52861261	+	NA	NA	NA	NA	NA	NA	A	C	C	C	C	C	C	C	A	C	C	C	C	C	C	C	C	C	C	C	C	N	A	C	C	C	A	C	C	C	C	A	C	C	C	C	C	C	C
AX-91463290	T/C	1	52865098	+	NA	NA	NA	NA	NA	NA	T	T	T	T	T	T	C	T	T	T	T	T	T	T	T	T	T	T	T	T	T	T	T	N	T	T	T	C	T	T	T	T	C	T	T	T	T	T	T
AX-123944410	C/T	1	52920957	+	NA	NA	NA	NA	NA	NA	C	T	N	C	C	T	T	T	C	C	C	T	C	C	C	C	C	C	C	C	C	C	T	T	C	T	C	C	T	C	C	C	T	C	C	C	C	C	C
AX-91463318	G/A	1	52955033	+	NA	NA	NA	NA	NA	NA	G	G	A	G	G	G	A	A	A	G	A	A	A	A	A	A	G	A	A	A	A	A	G	G	A	G	A	A	A	G	A	G	A	A	A	A	G	A	A
AX-90664490	T/C	1	53069479	+	NA	NA	NA	NA	NA	NA	T	T	N	T	T	T	T	T	T	T	T	T	C	C	T	T	T	T	T	T	T	T	T	C	T	T	T	C	T	T	C	T	T	T	T	T	T	T	T
AX-90664511	T/C	1	53129975	+	NA	NA	NA	NA	NA	NA	C	C	T	C	C	C	T	T	T	C	T	C	T	T	C	C	T	T	T	T	C	T	C	C	T	C	T	C	T	T	T	T	T	T	C	T	N	C	T
AX-91434762	A/G	1	53153144	+	NA	NA	NA	NA	NA	NA	A	A	A	A	A	A	A	G	A	A	A	A	G	A	A	G	G	A	G	A	A	N	A	A	G	A	A	G	A	A	G	A	G	A	G	A	G	G	A
AX-91278360	C/T	1	53163092	+	NA	NA	NA	NA	NA	NA	C	C	C	C	C	C	C	C	T	C	C	C	C	T	C	C	C	C	C	C	C	C	C	C	C	C	T	C	C	C	C	T	C	C	C	C	C	C	C
AX-91423100	G/A	1	53344328	+	NA	NA	NA	NA	NA	NA	G	G	G	G	G	G	G	G	A	G	G	G	G	A	G	G	G	G	A	G	G	G	A	G	A	G	A	A	G	A	G	A	A	G	G	G	G	G	G
AX-90590755	A/G	1	53345008	+	NA	NA	NA	NA	NA	NA	A	A	A	A	A	A	A	A	G	A	A	A	A	G	A	A	A	A	G	A	A	A	G	A	G	A	G	G	A	G	A	G	G	A	N	A	N	A	N
AX-91841078	T/C	1	53441033	+	NA	NA	NA	NA	NA	NA	T	T	T	T	T	T	T	T	T	C	C	T	T	C	T	N	T	T	C	T	T	T	C	C	T	T	N	T	T	T	T	T	C	T	T	T	T	T	T
AX-91463422	A/T	1	53570069	+	NA	NA	NA	NA	NA	NA	A	A	A	T	A	A	T	A	A	T	T	A	A	A	A	A	A	A	A	T	A	A	T	T	A	T	T	A	A	T	A	T	A	A	A	A	N	A	A
AX-90664640	C/T	1	53623953	+	NA	NA	NA	NA	NA	NA	C	C	C	T	T	C	C	C	N	T	C	C	C	C	C	C	C	C	C	C	C	C	C	C	C	C	C	C	C	T	C	C	T	C	C	C	C	C	C
AX-90664641	C/A	1	53683218	+	NA	NA	NA	NA	NA	NA	A	C	C	A	A	C	C	C	C	A	C	A	N	C	C	C	A	C	C	C	A	N	C	C	C	C	C	A	C	A	A	C	A	C	C	C	C	C	A
AX-91463456	G/A	1	53743196	+	NA	NA	NA	NA	NA	NA	G	G	N	G	G	G	G	G	G	G	G	G	G	G	A	A	G	G	A	G	G	G	G	G	A	G	G	A	G	G	A	G	G	G	A	G	A	A	A
AX-90664649	G/A	1	53778980	+	NA	NA	NA	NA	NA	NA	G	G	N	A	A	N	G	A	G	G	G	A	G	N	A	N	A	G	A	A	G	G	G	G	N	G	G	A	G	G	N	G	G	G	A	A	N	A	N
AX-90664678	C/A	1	53819513	+	NA	NA	NA	NA	NA	NA	C	N	A	C	C	A	C	A	C	C	A	A	A	A	C	C	A	A	C	A	C	A	A	A	N	A	A	C	A	A	C	C	C	A	C	A	N	C	C
AX-91204232	T/C	1	53822358	+	NA	NA	NA	NA	NA	NA	C	T	T	C	C	T	C	T	C	C	T	T	T	T	T	T	T	T	T	T	C	N	T	T	T	T	T	T	T	T	T	C	C	T	T	T	T	T	T
AX-86284854	C/A	1	53850163	+	NA	NA	NA	NA	NA	NA	C	A	A	C	C	A	C	A	C	C	A	A	A	A	C	C	C	A	C	A	C	N	A	A	C	A	A	C	A	A	C	C	C	A	C	A	C	C	C
AX-91463460	C/A	1	53870757	+	NA	NA	NA	NA	NA	NA	C	C	N	C	C	C	C	C	C	C	C	C	C	C	A	A	C	C	A	C	C	C	C	C	A	C	C	A	C	C	A	C	C	C	A	C	A	A	A
AX-90597177	C/T	1	53947584	+	NA	NA	NA	NA	NA	NA	C	C	C	C	C	C	C	C	C	C	C	C	C	C	T	T	T	C	T	C	C	C	C	C	T	C	C	T	C	T	T	C	C	C	T	C	T	T	T
AX-90664759	T/C	1	54159850	+	NA	NA	NA	NA	NA	NA	C	C	T	C	C	C	T	T	T	C	T	C	T	T	N	N	C	C	N	C	T	T	C	T	N	C	T	C	C	T	N	T	N	T	N	T	N	N	N
AX-90636579	C/A	1	54188270	+	NA	NA	NA	NA	NA	NA	C	C	C	C	C	C	A	C	C	C	C	C	N	C	A	A	C	C	A	C	C	C	C	C	A	C	C	C	C	C	A	A	C	C	A	C	A	A	A
AX-90636574	C/T	1	54188450	+	NA	NA	NA	NA	NA	NA	C	C	T	C	C	T	C	T	T	C	T	T	N	T	C	C	T	C	C	C	T	T	T	T	N	T	T	C	C	T	C	C	T	T	C	T	N	C	C
AX-91391664	C/T	1	54269560	+	NA	NA	NA	NA	NA	NA	C	C	T	T	T	T	C	C	C	T	T	C	C	C	C	C	C	C	C	C	C	N	C	C	T	T	C	C	C	T	C	C	C	C	C	C	C	C	C
AX-90614999	G/A	1	54271462	+	NA	NA	NA	NA	NA	NA	A	A	G	G	G	G	G	G	G	G	G	G	G	G	A	G	G	G	G	G	G	G	G	G	G	G	G	G	G	G	A	G	G	A	G	A	G	G	G
AX-90664791	T/C	1	54275541	+	NA	NA	NA	NA	NA	NA	T	N	C	T	T	T	C	T	C	T	C	C	N	C	T	C	C	N	T	N	N	N	C	T	T	T	N	C	N	T	T	C	T	T	C	T	C	C	C
AX-123944411	G/T	1	54275745	+	NA	NA	NA	NA	NA	NA	T	T	G	T	T	T	G	T	G	T	G	G	G	G	T	G	G	G	T	G	G	N	G	T	T	T	G	G	G	T	T	G	T	T	G	T	G	G	G
AX-91463568	C/T	1	54314040	+	NA	NA	NA	NA	NA	NA	C	C	C	C	C	C	C	C	C	C	C	N	C	T	C	C	C	C	C	C	C	C	C	C	C	C	C	T	C	C	C	C	C	C	C	C	C	C	C
AX-90576691	C/T	1	54346749	+	NA	NA	NA	NA	NA	NA	C	C	C	C	C	C	T	C	C	C	C	C	C	T	C	T	C	T	T	T	T	C	C	C	C	C	T	T	T	C	C	T	C	C	T	C	T	T	C
AX-90664807	C/T	1	54368225	+	NA	NA	NA	NA	NA	NA	C	C	T	T	T	T	C	C	C	T	T	C	C	C	C	C	C	C	C	C	C	N	C	C	T	T	C	C	C	T	C	C	C	C	C	C	C	C	C
AX-86284857	C/T	1	54387676	+	NA	NA	NA	NA	NA	NA	T	T	N	T	T	T	C	C	T	T	T	C	T	T	C	T	C	T	C	T	T	N	C	C	T	T	C	T	T	T	T	C	T	T	T	T	T	T	C
AX-86284859	T/C	1	54387840	+	NA	NA	NA	NA	NA	NA	T	T	T	T	T	T	T	T	T	T	T	T	T	T	T	T	T	T	T	T	T	T	T	T	T	T	T	C	T	T	T	T	T	T	T	T	T	T	T
AX-91463590	G/A	1	54414672	+	NA	NA	NA	NA	NA	NA	G	N	G	G	G	G	G	G	G	G	G	G	G	G	G	G	G	G	G	G	G	N	G	G	G	G	G	G	G	G	G	G	G	G	G	G	G	G	G
AX-91419459	G/T	1	54535625	+	NA	NA	NA	NA	NA	NA	G	G	G	T	T	G	G	N	G	T	G	T	T	T	T	G	T	G	G	G	G	G	G	N	G	G	G	G	G	G	T	G	G	G	G	G	G	G	G
AX-90619413	T/C	1	54601519	+	NA	NA	NA	NA	NA	NA	T	T	C	T	T	T	C	T	T	T	C	C	T	T	T	T	T	T	T	T	C	N	T	T	T	T	T	C	T	T	T	C	C	C	T	C	T	T	T
AX-91423514	T/C	1	54601567	+	NA	NA	NA	NA	NA	NA	C	C	N	T	T	T	C	C	T	T	C	C	N	T	T	C	C	T	T	T	C	C	T	C	N	T	T	C	T	T	T	C	C	C	C	C	N	C	T
AX-90578447	G/A	1	54729666	+	NA	NA	NA	NA	NA	NA	G	G	G	G	G	G	G	G	G	G	G	G	G	G	G	G	G	G	G	G	G	G	G	G	G	G	G	G	G	A	G	G	G	G	G	G	G	G	G
AX-90664939	T/C	1	54732957	+	NA	NA	NA	NA	NA	NA	T	T	T	T	T	T	T	T	T	T	T	T	N	T	T	T	T	T	T	T	T	T	T	T	T	T	T	T	T	C	T	T	T	T	T	T	T	T	T
AX-91463660	G/T	1	54825195	+	NA	NA	NA	NA	NA	NA	G	G	G	G	G	G	G	G	G	G	G	G	G	G	G	G	G	G	G	G	G	G	G	G	T	G	G	G	G	G	G	G	G	G	G	G	G	G	G
AX-90626465	G/T	1	54826816	+	NA	NA	NA	NA	NA	NA	G	G	G	G	G	G	T	T	G	G	G	G	G	G	G	G	G	G	G	G	G	G	G	G	G	G	G	G	G	G	G	T	G	G	G	G	G	G	G
AX-90664958	A/G	1	54871758	+	NA	NA	NA	NA	NA	NA	A	A	A	G	G	A	A	A	A	G	A	A	A	A	A	A	A	A	A	A	G	A	G	A	G	A	A	A	A	A	A	A	G	A	A	A	A	A	A
AX-90609057	T/C	1	54925721	+	NA	NA	NA	NA	NA	NA	C	C	T	T	T	C	T	T	T	T	T	T	T	T	T	C	T	C	T	C	T	T	T	C	C	C	T	C	C	T	T	T	C	C	C	C	C	C	T
AX-90665005	C/A	1	54930652	+	NA	NA	NA	NA	NA	NA	C	C	N	C	C	C	C	C	C	C	C	C	C	C	C	C	C	C	C	C	C	N	C	C	C	C	A	C	C	C	C	C	A	C	C	C	C	C	C
AX-91408567	C/T	1	54932044	+	NA	NA	NA	NA	NA	NA	C	C	C	C	C	C	C	T	C	C	C	C	C	C	C	C	C	C	C	C	C	C	C	C	C	C	C	C	C	C	T	T	C	C	C	C	C	C	T
AX-86262404	G/A	1	54948871	+	NA	NA	NA	NA	NA	NA	N	N	N	G	G	A	G	G	G	G	G	G	G	G	G	G	A	A	G	A	A	A	G	G	A	G	A	G	A	A	A	G	A	G	G	G	N	G	G
AX-90665013	G/A	1	55072546	+	NA	NA	NA	NA	NA	NA	G	G	A	A	A	A	G	A	A	A	A	G	A	A	A	G	G	A	G	A	A	N	G	A	A	A	G	G	A	A	A	A	A	G	G	G	G	G	G
AX-90665028	G/T	1	55081005	+	NA	NA	NA	NA	NA	NA	G	G	N	G	G	G	G	G	G	G	G	G	G	G	G	G	G	G	G	G	G	N	G	T	T	G	G	G	G	G	G	G	G	G	G	G	G	G	G
AX-91463733	G/A	1	55121673	+	NA	NA	NA	NA	NA	NA	G	N	G	G	G	G	A	G	G	G	G	G	G	N	G	G	G	G	G	G	G	G	G	G	G	G	G	G	G	G	G	G	G	G	G	G	G	G	G
AX-90665057	G/A	1	55161832	+	NA	NA	NA	NA	NA	NA	A	A	A	A	A	G	G	G	G	A	A	G	G	N	G	G	G	A	A	G	G	A	A	A	A	A	A	A	G	A	A	G	G	A	G	A	G	G	G
AX-90665059	G/A	1	55170789	+	NA	NA	NA	NA	NA	NA	G	G	G	G	G	G	G	A	A	G	G	A	A	N	A	A	G	G	G	G	A	G	G	G	G	G	G	G	G	G	G	A	N	G	A	G	A	N	A
AX-90665088	G/A	1	55210989	+	NA	NA	NA	NA	NA	NA	A	A	A	A	A	G	G	G	G	A	A	G	G	N	G	G	G	A	A	G	G	A	A	A	A	A	A	A	G	A	A	G	G	A	G	A	G	G	G
AX-90665103	T/C	1	55376385	+	NA	NA	NA	NA	NA	NA	T	T	T	T	T	T	C	C	C	T	T	C	C	N	C	C	T	T	T	T	C	T	T	T	T	T	T	T	T	T	T	C	C	T	C	T	C	C	C
AX-90643436	G/A	1	55380139	+	NA	NA	NA	NA	NA	NA	G	G	G	G	G	G	A	G	G	G	G	G	N	A	G	A	G	G	G	G	G	G	G	G	G	G	G	G	G	G	G	G	A	A	A	A	A	A	A
AX-90612719	G/C	1	55390166	+	NA	NA	NA	NA	NA	NA	G	G	C	G	G	C	G	G	C	G	G	C	C	C	C	C	C	C	C	C	C	N	C	C	G	G	C	C	C	G	C	G	G	C	C	C	C	C	C
AX-91463763	C/T	1	55391247	+	NA	NA	NA	NA	NA	NA	C	C	C	C	C	C	T	T	C	C	C	C	C	C	C	C	C	C	C	C	C	N	C	C	C	C	C	C	C	C	C	T	C	C	C	C	C	C	C
AX-91463782	C/A	1	55449519	+	NA	NA	NA	NA	NA	NA	A	A	A	C	C	C	C	A	C	C	A	C	C	A	C	A	C	A	A	C	C	A	C	C	A	A	C	C	C	C	A	A	C	C	A	C	A	A	A
AX-91393684	C/T	1	55457249	+	NA	NA	NA	NA	NA	NA	T	T	C	T	T	T	C	C	C	T	C	T	N	T	C	T	C	T	T	T	T	N	C	C	T	C	C	C	T	C	T	C	T	C	T	C	T	T	C
AX-86301518	T/G	1	55493638	+	NA	NA	NA	NA	NA	NA	T	T	T	T	T	T	T	G	T	T	T	T	T	T	T	T	T	T	T	T	T	N	T	T	T	T	T	T	T	T	T	G	T	T	T	T	T	T	T
AX-91440869	G/T	1	55502692	+	NA	NA	NA	NA	NA	NA	G	G	G	G	G	G	G	G	T	G	G	G	N	T	G	G	G	G	G	G	G	G	G	G	G	G	G	G	G	G	G	G	T	G	G	G	G	G	G
AX-90665169	C/T	1	55530277	+	NA	NA	NA	NA	NA	NA	C	C	C	C	C	C	T	T	C	C	C	C	C	C	C	C	C	C	C	C	C	C	C	C	C	C	C	C	C	C	C	C	C	C	C	C	C	C	C
AX-90665178	C/A	1	55575549	+	NA	NA	NA	NA	NA	NA	C	C	C	C	C	C	C	C	C	C	C	C	C	C	C	C	C	C	C	C	C	C	C	C	C	C	C	C	C	C	C	C	C	C	C	C	C	C	C
AX-90665201	A/G	1	55739262	+	NA	NA	NA	NA	NA	NA	G	G	A	A	A	A	G	G	A	A	A	G	A	A	G	G	G	A	A	A	G	A	A	A	A	G	G	G	A	A	G	G	G	G	G	G	G	G	G
AX-91204284	G/A	1	55744261	+	NA	NA	NA	NA	NA	NA	A	N	G	G	G	G	A	A	G	G	G	A	G	G	A	G	G	G	G	G	A	G	G	G	G	G	A	A	G	G	G	A	G	A	G	A	G	G	G
AX-91463849	T/G	1	55846459	+	NA	NA	NA	NA	NA	NA	G	G	T	T	T	T	G	G	T	T	T	G	T	T	G	G	G	T	T	T	G	T	T	T	T	G	G	G	T	T	G	G	G	G	G	G	G	G	G
AX-91463855	T/C	1	55932150	+	NA	NA	NA	NA	NA	NA	T	T	T	T	T	T	T	T	T	T	T	T	T	T	T	C	C	T	T	T	T	T	T	T	T	N	T	T	T	T	C	T	N	T	C	T	C	C	C
AX-90665287	T/C	1	56019643	+	NA	NA	NA	NA	NA	NA	T	T	T	T	T	T	T	T	T	T	T	T	T	T	T	C	T	T	T	T	T	T	T	T	T	C	T	T	T	T	C	T	C	T	C	T	C	C	T
AX-90665311	T/G	1	56068890	+	NA	NA	NA	NA	NA	NA	T	T	T	T	T	T	G	G	T	T	T	T	T	T	G	T	T	T	T	T	T	T	T	T	T	T	T	T	T	T	T	G	T	T	T	T	T	T	T
AX-91463884	C/T	1	56070489	+	NA	NA	NA	NA	NA	NA	T	T	C	C	C	C	C	C	T	C	T	C	N	C	T	C	C	C	C	C	C	C	T	C	C	T	C	C	C	C	C	C	C	C	C	C	C	C	T
AX-90665318	A/G	1	56157047	+	NA	NA	NA	NA	NA	NA	A	A	A	A	A	N	A	A	N	A	G	A	N	G	G	N	N	N	N	N	N	A	A	A	N	A	G	N	N	A	A	A	N	N	N	N	N	N	A
AX-91463907	T/C	1	56218792	+	NA	NA	NA	NA	NA	NA	T	T	C	T	T	T	T	T	T	T	T	T	N	T	C	T	T	T	T	T	T	N	C	T	T	T	C	T	T	N	T	T	T	T	T	T	T	T	T
AX-86264761	G/A	1	56224437	+	NA	NA	NA	NA	NA	NA	G	G	G	G	G	G	G	A	G	G	G	A	N	G	A	G	A	G	G	G	A	A	A	G	G	A	A	G	G	A	G	G	A	G	G	G	G	G	G
AX-90634897	T/C	1	56224670	+	NA	NA	NA	NA	NA	NA	T	T	T	T	T	T	T	C	T	T	T	C	T	T	C	T	C	T	T	T	C	N	T	T	T	C	T	T	T	C	T	T	C	T	T	T	T	T	T
AX-90665392	C/T	1	56304476	+	NA	NA	NA	NA	NA	NA	C	C	C	C	C	C	C	C	C	C	C	C	C	C	C	C	C	C	C	C	T	C	C	C	C	C	C	C	C	C	C	C	T	C	C	C	T	C	C
AX-86329092	A/T	1	56320605	+	NA	NA	NA	NA	NA	NA	T	T	A	T	T	T	T	A	T	T	T	A	N	T	A	T	A	T	T	T	A	A	A	T	T	A	A	T	T	A	T	T	A	T	T	T	T	T	A
AX-90665388	G/A	1	56363554	+	NA	NA	NA	NA	NA	NA	A	A	G	G	G	G	G	G	G	G	A	G	G	G	G	G	G	G	G	G	A	G	G	G	G	A	G	A	G	G	G	G	A	G	G	G	G	G	G
AX-91463936	C/T	1	56399773	+	NA	NA	NA	NA	NA	NA	T	T	C	C	C	C	C	C	C	T	C	C	C	C	C	T	C	C	C	C	C	C	C	C	C	C	C	C	C	C	C	T	C	C	T	C	C	T	C
AX-86278392	A/C	1	56406058	+	NA	NA	NA	NA	NA	NA	C	C	N	A	A	A	C	A	C	A	C	A	N	A	A	A	A	C	C	A	A	N	C	A	C	A	A	C	A	C	A	C	A	A	A	A	N	A	A
AX-91426782	C/T	1	56442045	+	NA	NA	NA	NA	NA	NA	C	C	C	C	C	C	T	C	C	C	C	C	C	C	C	C	C	C	C	C	C	C	C	C	C	C	C	C	C	C	C	C	C	C	C	C	C	C	C
AX-90665404	T/G	1	56442826	+	NA	NA	NA	NA	NA	NA	T	T	T	T	T	T	T	T	T	T	T	T	T	T	T	T	T	T	T	T	G	T	T	T	T	T	T	T	T	T	T	T	G	T	T	T	G	T	T
AX-123945933	C/A	1	56559778	+	NA	NA	NA	NA	NA	NA	C	C	C	C	C	C	C	C	C	C	C	C	C	C	C	C	C	C	C	C	C	C	A	C	N	C	C	C	C	A	A	C	C	C	C	C	C	C	C
AX-90607099	T/C	1	56560871	+	NA	NA	NA	NA	NA	NA	T	T	T	C	C	T	T	T	T	T	T	T	T	T	T	T	T	T	T	T	T	T	C	T	C	T	T	T	T	C	C	T	T	T	T	T	T	T	T
AX-91428739	G/A	1	56560880	+	NA	NA	NA	NA	NA	NA	G	G	G	A	A	G	G	G	G	G	G	G	G	G	G	G	G	G	G	G	G	G	A	G	A	G	G	G	G	A	A	G	G	G	G	G	G	G	G
AX-90665439	G/C	1	56561414	+	NA	NA	NA	NA	NA	NA	G	G	G	G	G	G	G	G	G	C	G	G	G	G	G	G	G	G	G	G	G	G	C	G	C	G	G	G	G	C	C	G	G	G	G	G	G	G	G
AX-86283774	C/A	1	56561517	+	NA	NA	NA	NA	NA	NA	C	C	C	A	A	C	A	C	C	C	C	C	C	C	C	C	C	C	C	C	C	C	C	C	C	C	C	C	C	C	C	C	C	C	C	C	C	C	C
AX-90665429	C/T	1	56561553	+	NA	NA	NA	NA	NA	NA	C	C	C	C	C	C	C	C	C	T	C	C	C	C	C	C	C	C	C	C	C	C	T	C	T	C	C	C	C	T	T	C	C	C	C	C	N	C	C
AX-90590625	A/G	1	56573437	+	NA	NA	NA	NA	NA	NA	G	G	G	G	G	A	A	G	G	A	A	A	G	G	A	G	A	A	A	A	G	G	G	A	A	N	A	A	G	A	A	A	G	A	G	A	A	G	A
AX-91204300	T/C	1	56586373	+	NA	NA	NA	NA	NA	NA	T	T	C	T	T	T	T	T	T	T	T	T	N	T	T	T	C	C	T	C	C	T	C	T	T	T	T	T	C	T	T	T	C	T	T	T	C	T	T
AX-90665462	A/G	1	56672883	+	NA	NA	NA	NA	NA	NA	A	A	G	A	A	A	A	G	G	A	G	G	G	A	G	A	A	A	A	A	G	G	A	A	A	G	A	A	G	A	G	A	G	G	A	G	N	A	A
AX-86278413	G/A	1	56673003	+	NA	NA	NA	NA	NA	NA	G	G	G	G	G	G	A	G	G	G	G	G	N	G	A	G	G	G	G	G	G	G	G	G	G	G	G	G	G	A	A	A	G	G	G	G	G	G	A
AX-91464021	G/A	1	56744611	+	NA	NA	NA	NA	NA	NA	A	N	A	G	G	G	N	G	A	A	A	A	A	G	G	A	A	A	A	A	G	G	A	A	A	A	A	A	A	G	G	G	G	A	G	A	N	G	G
AX-90665504	A/G	1	56761052	+	NA	NA	NA	NA	NA	NA	N	N	A	G	G	G	A	G	A	G	G	A	A	A	G	A	G	A	G	A	G	G	G	G	A	G	G	A	A	G	G	A	G	G	G	G	N	G	G
AX-123944412	G/A	1	56786832	+	NA	NA	NA	NA	NA	NA	G	G	N	G	G	G	N	G	A	G	G	G	G	N	G	A	G	G	G	G	G	G	G	G	N	G	G	G	G	G	G	G	G	G	G	G	G	G	G
AX-90665500	G/C	1	56794883	+	NA	NA	NA	NA	NA	NA	C	C	G	N	N	N	G	G	G	G	G	C	G	G	N	C	N	G	G	G	C	N	G	G	N	C	C	G	G	G	G	G	C	G	N	G	N	N	N
AX-90665507	C/T	1	56870865	+	NA	NA	NA	NA	NA	NA	T	T	C	C	C	C	T	T	C	C	T	C	N	C	C	T	T	C	C	C	T	C	T	C	C	T	T	T	T	C	C	T	C	T	C	T	C	C	C
AX-91334183	T/C	1	56982204	+	NA	NA	NA	NA	NA	NA	T	T	C	C	C	C	T	T	T	T	T	C	C	T	C	T	T	T	T	T	T	C	T	T	T	T	T	T	T	T	C	T	C	T	C	T	C	C	C
AX-91464064	C/T	1	57065979	+	NA	NA	NA	NA	NA	NA	C	C	C	C	C	C	T	C	C	C	C	C	C	C	C	C	C	C	C	C	C	C	T	T	C	C	C	T	C	C	C	T	C	C	C	C	C	C	C
AX-90665623	G/T	1	57120399	+	NA	NA	NA	NA	NA	NA	G	G	T	T	T	T	G	G	G	T	G	T	T	G	T	G	G	G	G	G	T	T	G	G	G	G	G	G	G	T	T	G	T	G	T	G	N	T	T
AX-86284882	T/C	1	57246788	+	NA	NA	NA	NA	NA	NA	T	T	T	C	C	C	C	T	T	T	C	T	T	C	T	T	T	T	C	T	T	T	T	T	T	C	C	T	T	T	T	C	T	T	T	T	T	T	C
AX-90665651	T/C	1	57248407	+	NA	NA	NA	NA	NA	NA	T	T	N	N	N	N	C	T	T	T	T	N	T	T	T	T	T	T	N	T	T	T	T	T	T	T	T	N	T	T	T	C	T	C	T	C	T	T	N
AX-91421063	A/G	1	57248760	+	NA	NA	NA	NA	NA	NA	A	A	G	G	G	G	G	A	A	A	A	A	N	A	A	A	A	A	G	A	A	A	A	A	A	A	A	G	A	A	A	G	A	G	A	G	A	A	G
AX-90665656	C/T	1	57298536	+	NA	NA	NA	NA	NA	NA	C	C	C	C	C	C	C	C	C	C	C	C	C	C	C	T	C	C	C	C	C	C	T	C	C	C	N	C	C	C	T	C	C	C	T	C	T	T	C
AX-91383332	T/G	1	57349324	+	NA	NA	NA	NA	NA	NA	G	G	T	T	T	T	T	G	T	G	G	G	N	G	G	G	T	T	T	T	T	T	T	G	T	N	G	T	T	T	T	T	G	G	G	G	T	G	T
AX-86258550	A/G	1	57359651	+	NA	NA	NA	NA	NA	NA	A	A	A	G	G	G	G	A	A	A	A	A	A	A	A	A	A	A	G	A	A	A	A	A	A	A	A	A	A	A	A	G	A	A	A	A	A	A	G
AX-91421710	T/C	1	57554281	+	NA	NA	NA	NA	NA	NA	T	T	C	C	C	C	T	T	T	T	T	T	C	T	T	C	T	T	T	T	T	T	T	T	T	T	C	T	C	T	T	T	T	T	C	T	T	C	T
AX-90665746	G/A	1	57670484	+	NA	NA	NA	NA	NA	NA	A	A	N	A	A	A	A	A	A	A	A	A	A	A	G	A	A	A	G	G	A	A	G	G	A	G	N	G	G	G	G	G	G	A	A	G	A	G	G
AX-90665795	G/A	1	57891376	+	NA	NA	NA	NA	NA	NA	G	G	A	G	G	G	G	G	G	G	A	A	N	A	G	G	G	G	G	G	G	A	G	G	G	G	G	G	G	G	G	G	A	G	G	G	G	G	G
AX-90665816	G/T	1	57967878	+	NA	NA	NA	NA	NA	NA	G	G	G	G	G	G	T	G	G	G	G	G	G	G	G	G	G	G	T	G	G	N	G	G	G	G	G	T	G	G	G	G	G	G	G	G	G	G	G
AX-91451621	C/T	1	58049860	+	NA	NA	NA	NA	NA	NA	C	C	C	C	C	C	T	C	C	C	C	T	C	T	C	C	C	C	C	C	C	C	C	C	C	T	C	T	C	C	C	C	T	C	C	C	C	C	C
AX-91453331	C/T	1	58056224	+	NA	NA	NA	NA	NA	NA	C	C	C	T	T	T	T	C	C	T	C	T	C	T	T	C	T	C	C	C	C	C	T	T	C	T	T	T	C	C	C	T	T	T	C	T	C	C	C
AX-91464276	T/C	1	58122799	+	NA	NA	NA	NA	NA	NA	T	T	T	C	C	C	T	T	T	C	T	C	T	C	T	T	C	T	T	T	T	T	C	C	T	C	N	T	T	T	T	C	N	C	T	N	T	T	T
AX-90665911	T/C	1	58250949	+	NA	NA	NA	NA	NA	NA	N	T	T	C	C	C	C	T	T	C	T	C	T	C	N	T	C	T	C	T	T	N	C	N	T	C	C	C	T	T	T	C	C	C	T	C	T	T	T
AX-91380260	G/A	1	58295536	+	NA	NA	NA	NA	NA	NA	G	G	A	A	A	A	G	G	G	A	G	A	N	A	G	G	G	G	G	G	G	G	A	G	G	G	A	G	G	G	A	G	A	G	G	G	G	G	G
AX-91464316	G/A	1	58302221	+	NA	NA	NA	NA	NA	NA	G	G	A	A	A	A	G	G	G	A	G	A	N	A	G	G	A	G	G	G	G	G	A	N	G	G	A	G	G	G	A	A	A	A	G	A	G	G	G
AX-90665953	G/A	1	58335206	+	NA	NA	NA	NA	NA	NA	G	G	N	A	A	A	A	G	G	A	G	A	N	A	A	G	A	G	G	G	G	N	A	A	G	G	A	N	G	G	A	A	A	A	G	A	G	G	G
AX-91841122	G/A	1	58380339	+	NA	NA	NA	NA	NA	NA	G	G	G	G	G	G	G	A	G	G	G	G	G	G	G	G	G	G	G	G	G	N	G	A	G	G	G	G	A	G	G	A	G	G	G	G	G	G	G
AX-91464325	A/G	1	58421569	+	NA	NA	NA	NA	NA	NA	A	A	A	A	A	A	A	G	A	A	G	A	A	A	G	A	A	A	A	A	A	N	A	A	A	A	A	A	A	A	A	A	A	A	A	A	A	A	A
AX-86325765	C/T	1	58518367	+	NA	NA	NA	NA	NA	NA	C	C	T	C	C	C	C	C	C	C	C	C	N	T	N	T	C	C	C	C	C	C	C	N	C	C	T	C	C	C	T	C	C	C	T	C	C	T	C
AX-86259699	A/G	1	58538039	+	NA	NA	NA	NA	NA	NA	G	G	A	A	A	A	G	A	A	G	A	A	A	A	G	A	A	N	A	A	A	A	A	A	A	A	A	A	A	A	A	G	A	A	A	A	A	A	G
AX-91464342	A/G	1	58543215	+	NA	NA	NA	NA	NA	NA	A	A	A	A	A	A	A	G	A	G	A	G	A	G	A	A	G	A	G	A	G	N	G	A	A	G	G	G	A	A	G	G	G	G	A	G	G	A	A
AX-86264786	A/G	1	58577657	+	NA	NA	NA	NA	NA	NA	G	G	A	A	A	A	G	A	A	A	G	A	G	A	G	G	A	A	A	A	N	N	N	G	A	A	A	A	A	G	A	G	A	A	G	A	N	G	A
AX-90666037	A/G	1	58654174	+	NA	NA	NA	NA	NA	NA	N	N	A	G	G	G	A	G	G	A	A	A	N	A	G	A	G	G	G	G	G	A	A	A	G	G	A	G	A	A	G	A	A	G	A	G	G	A	G
AX-90666076	A/G	1	58709743	+	NA	NA	NA	NA	NA	NA	A	A	A	A	A	A	G	A	A	A	A	G	A	G	A	A	A	A	A	A	A	A	A	A	A	A	A	A	A	G	A	A	G	A	A	A	A	A	A
AX-86239701	C/T	1	58717588	+	NA	NA	NA	NA	NA	NA	C	N	N	C	C	C	T	C	C	C	C	T	C	T	C	T	C	C	C	C	C	T	C	T	C	C	T	C	T	N	C	T	T	C	T	C	C	T	C
AX-91464378	C/A	1	58787921	+	NA	NA	NA	NA	NA	NA	C	C	C	C	C	C	A	C	C	C	C	A	C	A	C	C	C	C	C	C	C	C	C	C	C	C	C	C	C	A	C	C	A	C	C	C	C	C	C
AX-91464395	G/A	1	58848730	+	NA	NA	NA	NA	NA	NA	G	G	G	G	G	G	A	G	G	G	G	A	G	A	G	G	G	G	G	N	A	G	G	G	G	G	G	G	G	A	N	G	A	G	G	G	G	G	G
AX-91464432	T/G	1	58979899	+	NA	NA	NA	NA	NA	NA	G	G	G	G	G	G	T	G	G	T	T	T	G	T	T	T	G	G	T	G	G	T	G	T	G	T	T	G	T	T	T	T	T	G	T	G	G	T	G
AX-91464456	G/A	1	59042251	+	NA	NA	NA	NA	NA	NA	G	G	G	G	G	G	A	G	G	G	G	A	G	A	G	G	G	G	G	G	G	G	G	G	G	G	G	G	G	A	G	G	A	G	G	G	G	G	G
AX-86284902	G/T	1	59070700	+	NA	NA	NA	NA	NA	NA	G	G	T	T	T	T	G	T	T	G	G	G	N	G	G	G	T	T	G	T	G	G	G	G	T	G	G	T	G	G	G	G	G	T	G	T	T	G	T
AX-90666189	C/T	1	59126070	+	NA	NA	NA	NA	NA	NA	C	C	C	C	C	C	T	C	C	C	C	T	C	T	C	C	C	C	C	C	C	C	C	C	C	C	C	C	C	T	C	C	T	C	C	C	C	C	C
AX-91393714	C/T	1	59131415	+	NA	NA	NA	NA	NA	NA	C	C	C	C	C	C	C	C	C	T	T	C	C	C	T	T	C	C	C	C	T	T	C	T	C	T	T	C	T	C	T	T	C	C	T	C	C	T	C
AX-90666188	T/C	1	59181867	+	NA	NA	NA	NA	NA	NA	T	T	T	T	T	T	T	T	T	T	T	T	T	T	T	T	T	T	T	T	T	T	T	T	T	T	T	T	T	C	T	T	T	T	T	T	T	T	T
AX-90666208	G/T	1	59207417	+	NA	NA	NA	NA	NA	NA	G	G	G	G	G	G	G	G	G	G	N	T	N	N	G	N	G	G	N	G	G	G	G	G	N	T	G	T	N	G	G	G	T	G	N	G	T	N	G
AX-91464527	C/A	1	59463070	+	NA	NA	NA	NA	NA	NA	C	C	A	A	A	A	C	C	C	C	A	A	N	C	A	A	C	C	A	C	A	N	C	A	C	C	A	C	C	C	A	C	A	C	A	C	A	A	C
AX-90666243	A/C	1	59464770	+	NA	NA	NA	NA	NA	NA	C	C	A	A	A	A	C	A	A	C	A	A	N	A	A	A	A	A	A	A	A	A	A	A	A	A	A	A	C	A	A	A	A	A	A	A	A	A	C
AX-91464531	A/G	1	59491880	+	NA	NA	NA	NA	NA	NA	A	A	A	A	A	A	A	A	A	A	G	A	A	A	A	A	A	A	A	A	A	G	A	A	A	A	A	A	A	G	A	A	A	A	A	A	N	A	A
AX-91464566	C/T	1	59669605	+	NA	NA	NA	NA	NA	NA	C	C	T	C	C	C	C	C	C	T	C	C	C	T	C	C	C	C	C	C	T	C	N	C	C	C	C	C	C	C	C	C	C	C	C	C	C	C	C
AX-91464555	G/A	1	59670120	+	NA	NA	NA	NA	NA	NA	G	G	G	G	G	G	G	G	G	G	G	G	G	G	G	G	A	G	A	G	G	G	G	A	G	A	A	G	G	G	G	A	G	A	G	A	G	G	G
AX-91464584	G/T	1	59728127	+	NA	NA	NA	NA	NA	NA	G	G	G	G	G	G	G	G	G	G	G	G	G	G	G	G	G	G	G	G	G	G	G	G	G	G	G	G	G	G	G	G	G	G	G	G	G	G	G
AX-91464573	T/C	1	59759683	+	NA	NA	NA	NA	NA	NA	T	T	T	C	C	C	T	C	C	C	C	C	T	N	N	C	C	T	T	T	C	C	C	T	C	C	T	T	T	C	T	T	T	C	T	C	C	T	C
AX-91464581	C/A	1	59769252	+	NA	NA	NA	NA	NA	NA	A	A	A	C	C	C	C	C	C	A	C	C	C	C	C	C	C	A	A	A	C	C	C	C	A	C	A	C	A	C	C	C	C	C	A	C	C	A	C
AX-90666358	C/T	1	59835361	+	NA	NA	NA	NA	NA	NA	T	T	T	C	C	C	C	C	C	T	C	C	C	C	C	C	C	T	T	T	N	C	C	C	T	T	T	C	T	C	C	C	C	C	T	C	C	T	C
AX-91464605	T/G	1	59895414	+	NA	NA	NA	NA	NA	NA	T	T	N	T	T	T	T	T	G	T	T	T	T	G	T	T	T	T	T	T	T	T	T	G	N	T	T	G	T	T	T	G	T	T	T	T	N	T	T
AX-90666394	G/A	1	59958365	+	NA	NA	NA	NA	NA	NA	N	N	N	G	G	G	G	N	G	G	G	G	G	G	G	N	G	G	G	G	G	G	G	G	N	G	G	G	N	G	G	A	G	G	G	G	A	G	N
AX-91419715	C/G	1	59959866	+	NA	NA	NA	NA	NA	NA	C	C	C	C	C	C	C	C	C	C	C	C	C	C	C	C	C	C	C	C	C	C	C	C	C	C	C	G	C	C	C	G	C	C	C	C	C	C	C
AX-90617848	C/T	1	60007864	+	NA	NA	NA	NA	NA	NA	C	C	T	C	C	C	C	C	C	C	C	C	N	C	C	T	T	C	C	C	C	C	C	T	C	C	C	C	C	C	C	C	C	T	C	T	C	C	C
AX-91464638	G/T	1	60035082	+	NA	NA	NA	NA	NA	NA	T	T	G	G	G	G	T	G	G	N	G	G	N	G	G	G	G	G	T	G	G	N	G	G	T	T	G	G	T	T	T	G	T	G	T	G	G	T	G
AX-90666434	T/C	1	60082907	+	NA	NA	NA	NA	NA	NA	T	T	T	T	T	T	N	T	T	T	N	T	T	T	T	T	T	T	T	T	T	T	T	T	T	T	T	T	T	T	T	T	T	T	T	T	T	T	T
AX-91464645	C/T	1	60099674	+	NA	NA	NA	NA	NA	NA	T	T	C	C	C	C	C	C	C	C	C	C	C	C	C	T	C	C	C	C	C	N	T	C	C	T	C	C	T	C	C	C	C	C	T	C	C	T	C
AX-90601981	C/T	1	60146946	+	NA	NA	NA	NA	NA	NA	C	C	T	T	T	T	C	C	T	C	C	T	N	T	T	T	T	T	T	T	C	N	T	C	T	T	T	T	C	C	T	C	T	T	C	T	T	C	C
AX-123945945	T/C	1	60147231	+	NA	NA	NA	NA	NA	NA	T	T	C	C	C	C	T	T	C	T	T	C	N	C	C	N	C	T	C	T	T	N	C	T	N	C	C	C	T	T	C	N	C	C	T	C	T	T	T
AX-91411242	T/C	1	60147585	+	NA	NA	NA	NA	NA	NA	T	T	T	T	T	T	C	C	T	C	T	T	T	T	T	C	T	C	T	C	C	T	T	C	C	T	T	T	T	C	T	C	T	T	C	T	T	C	C
AX-123945946	A/T	1	60147628	+	NA	NA	NA	NA	NA	NA	T	T	A	A	A	A	A	A	A	A	T	A	T	A	N	A	A	A	A	A	A	A	A	A	A	A	A	N	T	A	N	A	A	A	A	N	A	A	A
AX-123945947	A/G	1	60148437	+	NA	NA	NA	NA	NA	NA	A	A	A	A	A	A	A	A	A	A	A	A	A	A	A	G	A	A	A	A	A	A	A	A	G	A	G	A	A	A	A	A	A	A	A	A	A	A	A
AX-123945949	G/A	1	60148527	+	NA	NA	NA	NA	NA	NA	G	N	G	G	G	G	G	G	A	G	A	G	A	G	G	A	G	A	G	A	G	G	G	G	A	G	A	G	G	G	G	G	G	G	A	G	A	A	G
AX-123949863	C/A	1	60148610	+	NA	NA	NA	NA	NA	NA	C	C	C	C	C	C	C	C	A	C	C	C	C	C	C	A	C	C	C	C	C	C	C	C	A	C	A	C	C	C	C	C	C	C	C	C	C	C	C
AX-123945950	A/G	1	60148663	+	NA	NA	NA	NA	NA	NA	A	A	N	A	A	A	G	G	G	G	A	A	A	A	A	A	A	A	G	A	A	A	A	G	A	A	G	A	A	G	G	A	A	A	A	A	N	A	G
AX-90666457	C/T	1	60163829	+	NA	NA	NA	NA	NA	NA	C	C	C	C	C	C	C	C	C	C	C	C	C	C	C	C	C	C	C	C	C	C	C	C	T	C	C	T	C	C	C	T	C	C	T	C	C	T	C
AX-90666483	G/T	1	60217093	+	NA	NA	NA	NA	NA	NA	T	T	N	G	G	G	T	G	G	T	G	G	N	G	T	G	G	G	G	G	G	G	G	T	G	G	G	G	T	T	G	G	T	G	G	G	G	G	G
AX-123944338	C/T	1	60262719	+	NA	NA	NA	NA	NA	NA	C	C	C	C	C	C	C	T	C	C	T	T	C	T	C	T	T	T	T	T	T	N	T	C	C	C	T	C	C	C	T	C	C	T	C	T	T	C	C
AX-91464670	T/C	1	60263802	+	NA	NA	NA	NA	NA	NA	C	C	C	C	C	C	C	T	C	C	T	T	C	T	C	T	T	T	T	T	T	T	T	C	C	C	T	C	C	C	T	C	T	T	C	T	T	C	C
AX-90579811	G/A	1	60397487	+	NA	NA	NA	NA	NA	NA	G	G	N	G	G	G	G	G	G	G	G	G	G	G	G	G	A	G	G	G	G	G	G	G	G	G	G	G	G	N	G	G	G	A	G	A	G	G	G
AX-91204358	G/T	1	60478149	+	NA	NA	NA	NA	NA	NA	G	G	N	G	G	G	G	T	G	G	T	G	N	G	G	T	T	T	T	T	G	N	T	G	G	T	T	G	G	G	G	G	G	T	G	T	T	G	G
AX-91841155	C/A	1	60636609	+	NA	NA	NA	NA	NA	NA	A	A	A	A	A	A	A	A	C	C	A	A	N	C	C	C	A	A	A	A	A	A	A	A	C	A	A	C	A	C	C	C	C	A	A	A	C	A	C
AX-91464766	G/A	1	60700214	+	NA	NA	NA	NA	NA	NA	G	G	G	G	G	G	G	G	G	G	A	G	G	G	G	G	G	G	G	G	G	G	G	G	G	G	G	G	G	G	G	G	A	G	G	G	G	G	G
AX-90666622	T/A	1	60755084	+	NA	NA	NA	NA	NA	NA	N	N	T	T	T	T	A	T	T	T	A	T	T	A	A	A	A	A	T	A	N	T	T	A	T	A	T	T	A	T	T	T	T	A	A	A	T	A	T
AX-90666651	C/T	1	60809598	+	NA	NA	NA	NA	NA	NA	C	C	T	C	C	C	C	T	C	C	T	T	C	C	C	C	T	C	C	C	C	N	C	C	C	C	C	C	C	C	C	C	C	T	C	T	C	C	C
AX-91380774	A/G	1	60810152	+	NA	NA	NA	NA	NA	NA	A	A	A	A	A	A	A	A	A	A	G	A	A	A	A	A	G	A	A	A	A	A	G	A	A	A	A	G	A	G	A	G	A	G	A	G	A	A	A
AX-91464791	A/G	1	60831698	+	NA	NA	NA	NA	NA	NA	A	A	A	A	A	A	A	A	A	A	A	A	A	A	A	G	G	A	A	A	A	A	G	A	A	A	A	G	A	G	A	G	A	G	A	G	A	A	A
AX-86259641	C/A	1	60832251	+	NA	NA	NA	NA	NA	NA	C	C	C	C	C	C	C	C	C	C	C	C	N	C	C	A	A	C	C	C	C	C	A	C	C	C	C	A	C	A	A	A	C	A	C	A	C	C	C
AX-90583759	G/A	1	60833486	+	NA	NA	NA	NA	NA	NA	G	G	G	G	G	G	G	G	G	G	G	G	N	G	G	A	A	G	G	G	G	G	A	G	G	G	G	G	G	A	A	A	G	A	G	A	G	G	G
AX-90666662	G/A	1	60867716	+	NA	NA	NA	NA	NA	NA	G	G	G	A	A	A	G	G	G	G	G	G	N	G	G	G	G	G	G	G	A	N	G	G	G	G	G	A	G	G	G	G	G	G	G	G	G	G	G
AX-91464787	G/A	1	60873727	+	NA	NA	NA	NA	NA	NA	A	A	G	G	G	G	A	G	G	G	A	G	N	A	A	A	A	A	A	A	A	G	G	A	N	A	A	G	A	G	G	G	A	A	A	A	A	A	A
AX-91464827	C/G	1	60962755	+	NA	NA	NA	NA	NA	NA	C	C	C	C	C	C	C	C	C	C	C	C	C	C	C	C	C	C	C	C	C	C	G	C	C	C	G	G	C	G	C	G	C	C	C	C	C	C	C
AX-90638381	G/A	1	61018525	+	NA	NA	NA	NA	NA	NA	G	G	A	A	A	A	G	G	G	G	G	A	N	G	G	G	G	G	G	A	A	N	G	G	A	G	G	G	A	G	A	G	A	G	G	G	A	G	A
AX-91393093	G/A	1	61019840	+	NA	NA	NA	NA	NA	NA	G	G	G	G	G	G	G	G	G	G	G	G	G	G	G	G	G	G	G	G	G	G	G	G	G	G	G	G	G	G	G	A	G	G	G	G	G	G	G
AX-91446075	G/T	1	61020882	+	NA	NA	NA	NA	NA	NA	G	G	G	G	G	G	G	G	G	G	G	G	G	G	G	G	G	G	G	G	G	G	G	G	G	G	G	G	G	G	G	T	G	G	G	G	G	G	G
AX-86258300	G/A	1	61102059	+	NA	NA	NA	NA	NA	NA	G	G	A	A	A	A	G	G	G	G	G	A	N	G	G	G	G	G	G	A	A	N	G	G	A	G	G	G	A	G	A	G	A	G	G	G	A	G	A
AX-90666727	A/C	1	61136795	+	NA	NA	NA	NA	NA	NA	C	C	A	C	C	C	A	A	A	A	A	C	A	C	C	A	A	A	A	A	A	N	A	A	A	A	A	A	A	A	A	A	A	A	A	A	A	A	C
AX-123944413	A/C	1	61137029	+	NA	NA	NA	NA	NA	NA	N	N	A	C	C	C	A	C	A	A	A	C	A	C	C	A	A	A	A	C	A	N	A	A	A	A	A	N	A	N	A	A	A	A	A	A	A	A	C
AX-90666744	T/C	1	61140386	+	NA	NA	NA	NA	NA	NA	T	T	T	C	C	C	T	T	T	T	T	T	T	T	T	T	T	T	T	T	T	N	T	T	T	T	T	T	T	T	T	T	T	T	T	T	T	T	T
AX-91464894	T/C	1	61345455	+	NA	NA	NA	NA	NA	NA	N	N	T	C	C	C	T	T	T	N	T	T	T	N	T	T	T	C	T	C	C	C	T	T	N	C	C	C	C	T	T	N	T	T	N	N	N	N	N
AX-90666810	T/C	1	61436858	+	NA	NA	NA	NA	NA	NA	T	T	T	C	C	C	T	T	T	T	T	T	T	T	T	T	T	N	T	N	N	C	T	T	N	N	N	C	N	T	T	T	T	T	T	T	N	T	T
AX-90666799	T/C	1	61449224	+	NA	NA	NA	NA	NA	NA	T	T	T	C	C	C	T	T	T	T	T	T	T	T	T	T	T	C	T	T	T	C	T	T	C	C	T	C	C	T	T	T	T	T	T	T	C	T	T
AX-90666795	C/T	1	61451644	+	NA	NA	NA	NA	NA	NA	C	C	C	C	C	C	C	C	C	C	C	C	C	C	C	C	C	C	C	C	C	C	C	C	C	C	C	C	C	T	C	C	C	C	C	C	C	C	C
AX-90624151	A/G	1	61453754	+	NA	NA	NA	NA	NA	NA	A	A	N	A	A	A	A	A	A	A	N	A	A	A	A	A	N	A	A	A	A	N	N	A	A	N	A	G	A	A	A	A	A	A	A	N	N	N	N
AX-90666817	G/A	1	61475518	+	NA	NA	NA	NA	NA	NA	G	G	G	G	G	G	G	G	G	G	G	G	G	G	G	G	G	G	G	G	G	G	G	G	G	G	G	G	G	A	G	G	G	G	G	G	G	G	G
AX-90666827	C/T	1	61524227	+	NA	NA	NA	NA	NA	NA	C	C	C	C	C	C	C	C	C	C	C	C	C	C	C	C	C	C	C	C	C	C	C	C	C	C	C	C	C	T	C	C	C	C	C	C	C	C	C
AX-90666850	A/C	1	61615168	+	NA	NA	NA	NA	NA	NA	N	N	A	A	A	A	A	A	A	A	A	A	A	A	A	A	A	A	A	A	A	A	A	A	A	A	A	A	A	C	A	A	A	A	A	A	A	A	A
AX-90666870	A/G	1	61625122	+	NA	NA	NA	NA	NA	NA	G	G	N	G	G	G	G	G	A	G	A	A	A	A	G	A	A	A	A	A	A	N	A	G	A	A	A	A	A	A	A	A	A	A	A	A	G	A	A
AX-91393987	T/C	1	61629579	+	NA	NA	NA	NA	NA	NA	C	C	C	T	T	T	C	T	T	C	T	T	T	T	C	T	N	N	C	T	C	N	T	C	T	N	T	N	T	C	T	T	T	T	T	N	T	T	N
AX-91464940	G/A	1	61665413	+	NA	NA	NA	NA	NA	NA	G	G	G	G	G	G	G	G	G	G	G	G	G	G	G	A	G	G	G	G	G	G	G	G	G	G	G	A	G	A	G	G	G	G	G	G	G	G	G
AX-90642215	T/C	1	61669828	+	NA	NA	NA	NA	NA	NA	T	T	T	T	T	T	T	T	T	T	T	T	T	T	T	T	T	T	T	T	T	T	T	T	T	T	T	C	T	C	T	T	T	T	T	T	T	T	T
AX-91389844	A/G	1	61696379	+	NA	NA	NA	NA	NA	NA	A	A	A	A	A	A	A	A	A	A	A	A	A	A	A	A	A	A	G	A	A	A	G	A	A	A	A	A	A	G	A	A	A	A	A	A	A	A	A
AX-91841171	C/A	1	61710463	+	NA	NA	NA	NA	NA	NA	A	A	N	A	A	A	A	A	C	C	C	A	A	C	C	C	C	C	C	C	C	A	C	A	A	C	C	A	C	C	A	C	C	C	C	C	A	C	A
AX-91464962	A/G	1	61758376	+	NA	NA	NA	NA	NA	NA	G	G	A	A	A	A	G	A	A	A	G	G	G	A	G	G	G	A	A	G	G	A	G	G	A	A	A	G	A	G	A	A	A	G	G	G	A	G	G
AX-91204387	C/T	1	61908590	+	NA	NA	NA	NA	NA	NA	C	C	C	C	C	C	C	C	C	C	T	T	C	T	C	C	C	C	C	C	C	T	C	C	C	C	C	C	C	C	T	C	C	C	T	C	C	T	T
AX-91377083	G/T	1	61940683	+	NA	NA	NA	NA	NA	NA	G	G	G	G	G	G	G	G	T	G	G	G	G	G	G	G	G	G	G	G	G	G	T	G	G	G	G	T	G	T	G	T	G	G	G	G	G	G	G
AX-90593249	T/C	1	61944246	+	NA	NA	NA	NA	NA	NA	T	T	T	T	T	T	T	T	C	T	T	T	T	T	T	T	T	T	T	T	T	T	C	T	T	T	T	C	T	C	T	C	T	T	T	T	T	T	T
AX-123944414	A/G	1	61945722	+	NA	NA	NA	NA	NA	NA	A	N	A	A	A	A	A	A	A	A	G	G	A	G	A	A	A	A	A	A	A	G	A	A	A	A	A	A	A	A	G	A	A	A	A	A	A	A	G
AX-86262443	A/G	1	62011930	+	NA	NA	NA	NA	NA	NA	A	A	N	A	A	A	A	A	G	A	A	A	A	A	A	G	N	A	A	A	A	A	G	A	A	A	A	G	A	G	A	G	A	N	A	N	A	A	A
AX-91465010	G/A	1	62083694	+	NA	NA	NA	NA	NA	NA	N	N	A	G	G	G	G	G	G	G	G	G	G	G	A	G	G	G	G	G	G	G	G	A	G	A	G	G	G	G	G	G	G	G	G	G	G	G	G
AX-91465026	G/A	1	62173604	+	NA	NA	NA	NA	NA	NA	G	G	G	G	G	G	A	G	G	G	G	G	G	G	G	A	G	G	G	G	G	G	G	G	G	G	G	G	G	G	G	G	G	G	G	G	G	G	G
AX-90667016	G/T	1	62227580	+	NA	NA	NA	NA	NA	NA	G	G	G	G	G	G	G	G	N	G	G	G	G	T	T	G	G	G	G	G	T	G	G	G	G	G	G	G	G	G	G	G	G	G	G	G	G	G	T
AX-86301459	G/T	1	62288960	+	NA	NA	NA	NA	NA	NA	T	T	G	G	G	G	T	G	G	G	G	G	G	G	G	T	T	G	G	G	G	G	T	G	G	G	T	G	G	G	T	T	G	T	G	T	G	G	G
AX-90667056	G/A	1	62328062	+	NA	NA	NA	NA	NA	NA	G	G	G	G	G	G	G	A	G	G	G	G	G	G	G	A	G	G	A	G	G	G	G	G	A	G	G	A	A	G	A	G	A	G	G	G	G	G	G
AX-123944415	G/A	1	62330154	+	NA	NA	NA	NA	NA	NA	G	G	G	G	G	G	A	G	N	N	G	G	G	G	G	G	N	G	N	G	G	G	A	G	G	G	G	G	N	A	G	G	G	N	G	N	G	G	G
AX-91841178	G/A	1	62363901	+	NA	NA	NA	NA	NA	NA	G	G	G	G	G	G	A	G	N	A	G	G	G	G	G	G	N	G	G	G	G	G	A	G	G	G	G	G	G	A	G	G	G	A	G	G	G	G	G
AX-91451784	A/G	1	62432858	+	NA	NA	NA	NA	NA	NA	A	A	A	A	A	A	G	A	A	A	A	A	A	A	A	A	A	A	G	A	A	A	G	A	A	A	A	A	A	G	A	A	A	A	A	A	A	A	A
AX-91397612	A/G	1	62442036	+	NA	NA	NA	NA	NA	NA	A	A	A	A	A	A	G	A	A	A	A	A	A	A	A	A	A	A	G	A	A	A	G	A	A	A	A	A	A	G	A	A	A	A	A	A	A	A	A
AX-91379625	C/T	1	62442691	+	NA	NA	NA	NA	NA	NA	C	C	C	C	C	C	C	C	C	C	C	C	C	C	C	C	C	C	C	C	C	C	C	C	T	C	C	T	C	C	C	C	C	C	C	C	C	C	C
AX-91442522	C/T	1	62449314	+	NA	NA	NA	NA	NA	NA	C	C	C	C	C	C	T	C	C	C	C	C	C	C	C	C	C	C	T	C	C	C	T	C	C	C	C	C	C	T	C	C	C	C	C	C	C	C	C
AX-91204403	A/T	1	62492876	+	NA	NA	NA	NA	NA	NA	A	A	A	A	A	A	T	A	A	T	T	A	A	A	A	A	A	A	T	A	A	A	A	A	A	A	A	T	A	T	T	T	A	A	A	A	A	A	A
AX-91445928	G/C	1	62530368	+	NA	NA	NA	NA	NA	NA	G	G	G	G	G	G	G	G	G	G	G	G	G	G	G	G	G	G	G	G	G	G	G	G	G	G	G	G	G	C	G	G	G	G	G	G	G	G	G
AX-91427564	G/T	1	62532334	+	NA	NA	NA	NA	NA	NA	G	G	G	T	T	T	G	G	T	G	T	T	T	T	G	T	G	G	G	G	G	N	G	T	G	G	G	G	G	G	G	T	T	G	G	G	T	G	T
AX-91465093	C/G	1	62555384	+	NA	NA	NA	NA	NA	NA	C	C	C	C	C	C	C	N	G	N	C	C	C	C	C	C	C	G	C	C	C	C	C	C	N	G	G	C	G	C	C	C	C	C	C	C	C	C	C
AX-86280913	G/A	1	62592992	+	NA	NA	NA	NA	NA	NA	G	G	G	G	G	G	G	G	G	G	G	G	G	G	A	G	G	G	G	G	G	G	G	G	G	G	G	A	A	G	A	G	G	G	G	G	N	G	G
AX-90667134	G/T	1	62612399	+	NA	NA	NA	NA	NA	NA	N	G	G	G	G	G	G	N	G	G	G	G	G	G	G	G	T	G	G	G	G	G	N	G	G	G	G	G	G	G	G	T	T	T	G	T	G	T	G
AX-90667130	C/T	1	62672173	+	NA	NA	NA	NA	NA	NA	C	C	C	C	C	C	C	N	C	C	C	C	C	C	C	T	C	C	C	C	C	C	C	C	C	C	C	C	C	C	C	C	N	C	C	C	C	C	C
AX-116871982	A/G	1	62714138	+	NA	NA	NA	NA	NA	NA	A	A	A	A	A	A	A	A	A	N	A	A	G	A	A	N	N	A	G	G	G	A	N	G	N	A	A	N	G	A	G	A	G	N	A	N	N	A	G
AX-91465143	G/A	1	62715202	+	NA	NA	NA	NA	NA	NA	G	G	G	G	G	G	G	G	G	G	G	G	A	G	G	G	G	G	N	N	A	G	G	A	A	G	G	G	A	G	N	G	A	G	G	G	G	G	N
AX-90667177	G/A	1	62886327	+	NA	NA	NA	NA	NA	NA	G	G	G	G	G	G	G	G	G	G	G	G	A	A	G	G	G	G	G	G	A	G	G	G	G	G	G	G	G	A	G	G	A	G	G	G	G	G	G
AX-90667205	C/A	1	62918659	+	NA	NA	NA	NA	NA	NA	A	A	C	C	C	C	A	A	C	N	C	A	C	C	A	C	A	C	C	C	C	N	C	C	C	C	C	A	C	C	C	C	C	A	C	A	C	A	C
AX-90667208	G/T	1	62974515	+	NA	NA	NA	NA	NA	NA	G	G	G	G	G	G	G	G	G	G	G	G	G	T	G	G	G	G	G	G	G	G	N	G	G	G	G	G	G	T	G	G	G	G	G	G	G	G	G
AX-90667256	G/T	1	63138035	+	NA	NA	NA	NA	NA	NA	G	G	G	G	G	G	G	G	G	G	G	G	G	G	T	G	G	G	G	G	G	G	G	T	G	G	G	G	T	G	G	G	T	G	G	G	G	G	G
AX-91465237	A/T	1	63206021	+	NA	NA	NA	NA	NA	NA	A	A	T	T	T	T	T	A	N	T	T	T	T	T	A	T	T	A	T	T	T	T	T	A	N	A	A	A	A	T	A	T	A	T	T	T	N	T	T
AX-91465264	C/T	1	63326020	+	NA	NA	NA	NA	NA	NA	C	C	C	C	C	C	C	C	T	C	C	T	T	T	C	T	C	T	C	C	C	T	T	C	C	T	T	C	C	T	C	C	C	C	T	C	T	C	C
AX-86284935	T/C	1	63376295	+	NA	NA	NA	NA	NA	NA	T	T	T	T	T	T	T	T	C	T	C	T	C	C	T	C	T	C	T	T	T	T	C	T	T	C	C	T	T	C	T	C	T	T	T	T	T	T	C
AX-91465281	G/A	1	63471015	+	NA	NA	NA	NA	NA	NA	N	N	G	G	G	G	G	G	G	G	A	A	A	A	G	A	G	A	G	G	G	G	A	G	G	A	A	G	G	A	G	A	G	G	G	G	G	G	A
AX-90667371	G/T	1	63533257	+	NA	NA	NA	NA	NA	NA	G	G	G	G	G	G	G	G	G	G	G	G	G	G	G	G	G	G	G	G	G	G	G	T	G	G	G	G	G	G	G	G	G	G	G	G	G	G	G
AX-91465300	C/T	1	63555666	+	NA	NA	NA	NA	NA	NA	T	T	T	C	C	C	T	C	C	T	T	C	T	C	C	C	C	T	C	C	C	C	C	T	C	T	C	C	C	C	T	C	C	C	C	C	C	C	C
AX-90667389	C/T	1	63574346	+	NA	NA	NA	NA	NA	NA	C	C	C	C	C	C	N	T	C	C	C	C	C	C	C	T	T	C	C	C	C	T	C	T	C	C	T	C	C	C	C	T	T	T	T	N	T	T	T
AX-123944416	C/T	1	63610944	+	NA	NA	NA	NA	NA	NA	C	C	C	T	T	T	C	C	C	C	C	C	C	T	C	C	C	C	T	T	T	C	T	C	C	C	C	C	T	T	C	C	C	C	C	C	C	C	C
AX-90607519	C/G	1	63614155	+	NA	NA	NA	NA	NA	NA	C	C	N	C	C	C	G	C	C	C	N	C	C	G	C	C	C	C	C	C	C	C	C	G	C	C	C	C	C	G	G	C	C	C	C	C	G	C	C
AX-91204436	A/C	1	63663026	+	NA	NA	NA	NA	NA	NA	C	C	A	C	A	A	A	A	A	A	A	A	C	A	C	C	C	A	C	C	C	A	A	A	A	A	C	A	C	A	C	A	A	C	A	C	A	C	A
AX-91197618	C/A	1	63750682	+	NA	NA	NA	NA	NA	NA	N	C	C	C	C	C	A	C	C	C	C	C	C	C	C	C	C	A	C	C	C	C	C	A	N	C	C	C	C	C	C	C	C	C	C	C	A	C	C
AX-90667456	C/T	1	63857115	+	NA	NA	NA	NA	NA	NA	C	C	T	C	T	T	T	T	T	C	C	T	C	C	C	C	T	T	N	N	C	N	T	T	C	C	N	C	N	C	T	C	C	T	C	T	T	T	T
AX-91204440	C/T	1	63895353	+	NA	NA	NA	NA	NA	NA	T	T	N	T	C	C	C	C	C	T	C	C	T	T	T	C	C	C	C	C	T	N	C	C	C	C	C	C	C	T	C	C	C	C	T	C	C	C	C
AX-86305510	C/T	1	63913289	+	NA	NA	NA	NA	NA	NA	C	C	C	C	C	C	C	C	C	C	T	C	C	T	T	C	C	C	C	C	T	N	C	C	T	T	C	C	C	T	C	C	C	C	T	C	C	C	C
AX-86257969	A/G	1	63961913	+	NA	NA	NA	NA	NA	NA	G	G	A	G	A	A	A	A	A	G	G	A	A	A	A	A	A	A	A	A	A	A	A	A	A	A	A	A	A	A	A	G	A	A	A	A	A	A	A
AX-90667532	A/G	1	64007747	+	NA	NA	NA	NA	NA	NA	A	A	G	A	A	A	A	A	G	A	A	A	G	G	A	A	G	A	A	G	G	G	A	A	A	G	A	A	A	G	G	A	G	G	G	G	A	G	G
AX-86324075	T/C	1	64010618	+	NA	NA	NA	NA	NA	NA	T	T	T	T	T	T	T	T	T	T	C	T	T	C	T	T	T	T	T	T	T	T	T	T	T	T	T	T	T	C	C	C	T	T	T	T	T	T	T
AX-91380086	G/A	1	64020295	+	NA	NA	NA	NA	NA	NA	G	G	G	G	G	G	G	G	G	G	G	G	G	G	G	G	G	G	G	G	G	G	G	A	N	G	G	G	G	G	G	G	G	G	G	G	A	G	G
AX-90667514	G/T	1	64088084	+	NA	NA	NA	NA	NA	NA	G	G	G	G	G	G	G	G	G	G	G	G	G	G	G	G	G	G	T	G	G	G	G	G	N	G	G	G	T	G	T	G	G	G	G	G	G	G	G
AX-86301976	T/C	1	64170246	+	NA	NA	NA	NA	NA	NA	T	T	T	T	C	C	T	C	T	T	T	T	T	T	T	T	T	T	T	T	T	T	T	T	T	T	T	C	T	T	T	T	T	T	T	T	T	T	T
AX-90667568	C/T	1	64199111	+	NA	NA	NA	NA	NA	NA	C	C	C	C	C	C	C	C	C	C	C	C	C	T	T	T	T	C	C	T	C	C	C	T	T	C	T	T	C	T	C	T	T	T	C	T	T	T	T
AX-91465427	A/G	1	64261324	+	NA	NA	NA	NA	NA	NA	A	A	G	A	G	G	N	G	A	G	G	A	A	A	A	G	A	A	A	G	A	N	A	A	G	A	G	A	A	A	A	A	A	A	A	A	A	A	A
AX-91465455	T/C	1	64306030	+	NA	NA	NA	NA	NA	NA	T	T	N	T	C	C	T	T	C	T	T	C	C	C	C	C	T	T	T	C	C	N	T	T	T	T	C	T	T	T	C	T	T	T	C	T	T	T	C
AX-90644377	T/C	1	64392596	+	NA	NA	NA	NA	NA	NA	C	C	C	C	T	T	C	T	T	T	C	T	T	C	C	T	T	C	C	C	C	T	C	T	C	C	C	T	C	T	T	C	C	T	C	T	C	T	C
AX-90667661	C/T	1	64458198	+	NA	NA	NA	NA	NA	NA	N	C	C	C	C	C	T	C	C	C	N	C	C	C	N	C	C	C	C	C	C	C	C	T	N	C	C	N	C	N	C	C	C	C	C	C	C	C	C
AX-90579306	G/A	1	64541514	+	NA	NA	NA	NA	NA	NA	G	G	A	G	G	G	G	G	G	A	G	G	G	G	G	G	A	G	A	G	G	G	G	G	G	G	G	G	A	G	G	G	G	A	G	A	A	A	G
AX-123944417	T/C	1	64542686	+	NA	NA	NA	NA	NA	NA	T	T	T	T	C	C	T	C	T	T	T	T	T	T	C	T	T	T	C	T	T	T	T	T	T	T	C	T	C	T	C	T	T	T	C	T	T	T	C
AX-90667705	T/C	1	64600823	+	NA	NA	NA	NA	NA	NA	T	T	T	T	T	T	T	C	T	T	T	T	T	T	T	T	T	T	T	T	T	T	T	T	C	T	C	T	T	T	T	T	T	T	T	T	T	T	T
AX-91383479	G/A	1	64602353	+	NA	NA	NA	NA	NA	NA	A	A	G	A	G	G	A	G	A	G	A	A	G	A	G	G	G	G	G	G	G	G	G	G	G	G	G	A	G	A	G	G	G	G	G	G	A	G	G
AX-90667722	A/G	1	64631056	+	NA	NA	NA	NA	NA	NA	A	A	A	A	G	G	A	A	A	A	A	A	G	A	G	G	A	A	A	G	G	N	G	A	A	A	A	A	A	A	G	A	A	A	G	A	A	A	G
AX-91465504	A/G	1	64659422	+	NA	NA	NA	NA	NA	NA	G	G	N	G	G	G	G	A	G	G	G	A	G	A	G	G	G	A	A	G	A	G	A	G	A	A	A	G	A	A	N	A	G	G	A	G	A	G	N
AX-91421221	G/C	1	64717830	+	NA	NA	NA	NA	NA	NA	G	G	G	G	G	G	C	G	G	C	G	C	G	C	G	C	G	C	G	G	G	G	G	C	G	G	C	G	G	C	C	G	G	G	G	G	C	G	G
AX-90667746	T/C	1	64791031	+	NA	NA	NA	NA	NA	NA	C	C	C	C	T	T	C	T	T	T	C	C	T	T	T	T	C	C	T	T	T	C	C	T	T	C	T	T	T	T	C	C	C	C	T	C	T	C	T
AX-91465556	C/T	1	64885475	+	NA	NA	NA	NA	NA	NA	C	C	C	C	C	C	C	C	C	C	C	C	C	C	C	C	C	C	C	C	C	C	C	C	C	T	C	C	C	C	N	C	T	C	C	C	C	C	C
AX-90667772	G/T	1	64897087	+	NA	NA	NA	NA	NA	NA	G	G	N	G	G	G	G	G	G	G	G	G	T	T	T	G	G	G	T	G	G	G	G	G	T	G	G	G	T	G	G	G	G	G	T	G	G	G	T
AX-90667799	T/C	1	64940850	+	NA	NA	NA	NA	NA	NA	N	N	T	T	T	T	T	T	T	T	T	T	C	T	T	T	T	T	C	C	T	T	T	T	N	T	T	T	C	T	T	T	T	T	C	T	T	T	C
AX-90623166	A/G	1	64967064	+	NA	NA	NA	NA	NA	NA	A	A	A	A	A	A	A	A	G	A	A	A	A	A	A	G	A	A	A	A	A	A	G	A	A	A	A	A	A	A	A	A	A	A	A	A	A	A	A
AX-86304084	T/G	1	64991038	+	NA	NA	NA	NA	NA	NA	T	T	T	T	T	T	T	T	G	T	T	T	T	T	T	G	T	T	G	T	T	N	T	T	T	T	T	T	T	G	T	T	G	T	T	T	G	T	T
AX-90630277	G/A	1	65036978	+	NA	NA	NA	NA	NA	NA	G	G	G	G	A	A	A	G	G	G	A	G	G	G	A	G	G	G	G	A	G	G	G	G	G	G	A	G	G	A	G	G	A	G	G	G	G	G	G
AX-90667811	G/A	1	65042726	+	NA	NA	NA	NA	NA	NA	G	G	G	G	G	G	G	G	G	G	G	G	G	G	G	G	A	A	G	G	G	G	G	G	G	G	G	A	A	G	G	A	G	G	A	G	G	G	A
AX-90667831	C/T	1	65087479	+	NA	NA	NA	NA	NA	NA	C	C	C	C	C	C	T	T	C	C	T	C	C	C	T	T	C	T	C	T	C	N	C	T	C	C	C	C	C	T	C	C	T	C	C	C	C	C	C
AX-91465605	A/G	1	65118186	+	NA	NA	NA	NA	NA	NA	A	N	A	A	G	G	A	A	A	A	A	A	A	A	A	A	A	A	A	A	G	A	N	A	A	G	A	A	A	A	A	A	N	G	A	G	G	G	N
AX-91465620	T/C	1	65197304	+	NA	NA	NA	NA	NA	NA	T	T	T	T	C	C	T	N	N	T	T	T	N	N	T	C	T	T	N	T	C	N	C	T	N	C	N	C	T	T	N	T	T	C	N	C	C	C	N
AX-90667886	G/A	1	65231945	+	NA	NA	NA	NA	NA	NA	A	A	G	A	G	G	G	G	A	G	A	G	N	A	A	G	G	G	N	G	G	N	A	G	G	N	N	G	A	A	N	G	A	G	G	G	G	G	G
AX-90667909	T/C	1	65305501	+	NA	NA	NA	NA	NA	NA	T	T	T	T	C	C	T	C	T	T	T	T	T	T	T	C	T	T	T	T	C	T	T	T	T	T	T	C	T	T	T	T	T	C	T	C	C	C	T
AX-90667904	G/A	1	65320874	+	NA	NA	NA	NA	NA	NA	A	A	G	A	G	G	G	G	A	G	A	G	G	A	A	G	G	G	G	G	G	G	A	G	G	A	G	G	A	A	G	G	A	G	G	G	G	G	G
AX-90667905	T/C	1	65352228	+	NA	NA	NA	NA	NA	NA	T	T	T	T	T	T	T	T	C	T	T	T	T	C	T	T	T	C	T	T	C	T	C	T	N	T	T	C	T	T	T	C	T	T	T	T	C	T	T
AX-90667948	G/A	1	65419622	+	NA	NA	NA	NA	NA	NA	G	G	G	G	A	A	A	G	A	G	A	A	G	A	G	A	G	G	G	A	G	N	A	A	G	A	G	G	G	A	G	A	A	A	A	A	A	A	A
AX-91388644	T/C	1	65434762	+	NA	NA	NA	NA	NA	NA	T	T	T	T	C	C	C	T	C	T	C	C	T	C	T	C	C	T	T	C	T	C	C	C	T	C	T	T	T	C	T	C	C	C	C	C	N	C	C
AX-91465667	G/T	1	65486427	+	NA	NA	NA	NA	NA	NA	G	G	T	G	T	T	G	T	T	G	G	T	G	T	T	T	G	G	G	G	G	G	T	T	G	T	G	T	G	G	T	G	T	G	G	G	T	G	G
AX-123944418	T/C	1	65488776	+	NA	NA	NA	NA	NA	NA	T	T	T	T	T	T	T	T	T	N	N	T	N	T	T	T	N	T	N	T	T	T	T	T	T	T	T	T	T	C	T	T	T	T	T	T	T	T	T
AX-91465683	A/G	1	65540396	+	NA	NA	NA	NA	NA	NA	N	N	G	N	G	G	N	G	G	N	N	G	N	G	G	G	N	G	N	A	A	N	G	G	N	N	A	G	A	A	G	G	G	N	N	A	G	A	A
AX-90595979	G/A	1	65619733	+	NA	NA	NA	NA	NA	NA	G	G	G	G	G	G	G	G	G	G	G	G	G	G	G	G	G	G	G	G	A	G	G	G	G	G	G	G	G	G	G	G	G	G	G	G	G	G	G
AX-86261977	G/A	1	65646244	+	NA	NA	NA	NA	NA	NA	G	G	G	G	G	G	A	G	G	G	A	G	G	G	G	G	G	G	A	G	A	G	G	A	G	G	G	N	G	G	G	G	G	G	A	G	A	G	A
AX-86327999	C/T	1	65646372	+	NA	NA	NA	NA	NA	NA	C	C	C	C	C	C	T	C	C	C	T	C	T	C	C	T	C	C	T	C	T	N	T	T	C	T	T	T	T	C	C	C	T	C	T	C	T	C	T
AX-91841221	G/A	1	65660758	+	NA	NA	NA	NA	NA	NA	A	A	A	A	A	A	G	A	A	A	A	A	A	A	G	N	A	A	G	A	G	N	A	G	G	G	G	A	G	A	A	A	A	A	G	A	G	A	G
AX-91386386	C/T	1	65680566	+	NA	NA	NA	NA	NA	NA	T	T	T	T	T	T	C	T	T	T	T	T	T	T	C	C	T	T	C	T	C	N	T	C	C	C	C	T	C	T	T	T	N	T	C	T	T	T	C
AX-86284964	T/C	1	65688070	+	NA	NA	NA	NA	NA	NA	N	T	T	T	T	T	T	T	T	T	T	T	T	T	T	T	T	T	T	T	C	T	T	T	T	C	T	T	T	T	T	T	T	T	T	T	T	T	T
AX-90668014	A/G	1	65729272	+	NA	NA	NA	NA	NA	NA	A	A	A	A	G	G	G	A	A	A	G	A	G	A	A	A	A	A	A	A	A	N	A	A	A	A	A	A	A	G	G	A	G	A	G	A	A	A	G
AX-91465723	A/C	1	65795942	+	NA	NA	NA	NA	NA	NA	A	A	N	A	C	C	C	N	A	C	A	A	A	A	A	A	A	A	A	A	C	A	A	A	A	A	A	C	C	C	A	A	C	A	A	A	A	A	A
AX-91465728	C/T	1	65829315	+	NA	NA	NA	NA	NA	NA	C	C	C	C	C	C	C	C	C	T	C	C	C	C	C	C	C	C	C	C	C	C	C	C	C	C	C	C	C	C	C	C	C	C	C	C	C	C	C
AX-86264874	G/A	1	65948646	+	NA	NA	NA	NA	NA	NA	G	G	G	G	G	G	A	G	G	G	G	G	G	G	G	G	G	G	G	G	G	G	G	G	G	G	G	G	G	G	G	G	G	G	G	G	G	G	G
AX-90588407	G/A	1	66014058	+	NA	NA	NA	NA	NA	NA	G	G	N	G	G	G	A	G	G	G	G	A	G	A	G	G	A	A	G	G	A	G	A	G	G	G	G	A	G	A	G	A	A	A	G	A	G	A	G
AX-91465757	C/G	1	66015232	+	NA	NA	NA	NA	NA	NA	G	G	G	G	C	C	G	C	N	N	C	N	N	N	N	C	N	N	G	C	G	C	N	C	N	G	C	G	C	C	C	N	N	N	C	N	N	N	C
AX-91465751	A/G	1	66016213	+	NA	NA	NA	NA	NA	NA	N	N	N	N	A	A	G	A	A	A	A	A	A	A	A	A	A	A	N	A	G	A	A	A	A	A	G	G	N	G	G	A	A	A	A	A	A	A	A
AX-90599149	C/A	1	66016308	+	NA	NA	NA	NA	NA	NA	C	C	A	C	C	C	A	C	C	C	C	C	C	C	C	C	C	C	C	C	A	C	C	C	N	C	A	A	A	A	A	C	C	C	C	C	N	C	C
AX-91204495	C/A	1	66038259	+	NA	NA	NA	NA	NA	NA	C	C	C	C	C	C	C	C	C	C	C	C	N	C	A	C	C	C	C	C	C	C	C	C	A	C	C	A	C	A	C	C	C	A	C	N	N	A	C
AX-90668097	G/A	1	66116781	+	NA	NA	NA	NA	NA	NA	G	G	G	G	G	G	G	A	G	G	G	G	A	G	A	G	G	G	G	G	G	N	G	G	N	G	G	A	G	A	G	G	G	A	G	A	G	A	G
AX-91465789	A/G	1	66169327	+	NA	NA	NA	NA	NA	NA	G	G	A	G	A	A	G	A	A	A	A	A	A	A	A	A	A	A	A	A	A	N	G	A	G	A	A	G	A	G	A	A	A	A	G	A	A	A	G
AX-91465793	C/T	1	66220791	+	NA	NA	NA	NA	NA	NA	C	C	T	C	C	C	C	C	C	C	C	C	T	T	N	C	N	C	C	T	C	N	C	C	C	C	C	C	T	T	C	C	C	C	C	C	C	C	C
AX-91411792	C/T	1	66306717	+	NA	NA	NA	NA	NA	NA	T	T	C	T	C	C	T	C	C	T	C	C	C	C	T	C	T	C	C	T	C	C	C	C	C	C	C	C	T	T	T	T	T	C	T	N	C	C	T
AX-91465816	G/A	1	66366027	+	NA	NA	NA	NA	NA	NA	G	G	G	G	G	G	G	G	G	G	G	G	G	G	G	G	G	G	G	G	G	G	G	G	G	G	G	G	G	A	G	G	G	G	G	G	G	G	G
AX-90668167	C/A	1	66390824	+	NA	NA	NA	NA	NA	NA	C	C	C	C	C	C	C	C	C	A	C	C	C	C	C	C	C	C	C	C	C	C	C	C	C	C	C	C	C	A	A	A	C	C	A	C	C	C	A
AX-90668176	A/G	1	66423861	+	NA	NA	NA	NA	NA	NA	A	A	A	A	A	A	G	G	A	A	G	A	A	A	A	A	A	A	A	A	G	A	A	A	A	A	A	G	A	G	A	A	A	A	A	A	G	A	A
AX-90668210	C/G	1	66511729	+	NA	NA	NA	NA	NA	NA	C	N	C	C	C	C	G	C	G	C	C	G	C	G	C	G	G	C	G	C	G	N	G	C	C	G	G	C	G	C	C	G	C	G	G	G	G	G	G
AX-86262441	A/G	1	66615716	+	NA	NA	NA	NA	NA	NA	A	A	A	A	G	G	G	A	G	A	A	G	A	G	A	A	A	A	A	A	A	A	A	G	A	A	A	A	A	A	G	A	A	A	A	A	A	A	A
AX-86328501	T/C	1	66615730	+	NA	NA	NA	NA	NA	NA	T	T	T	T	C	C	C	T	C	T	T	C	T	C	T	T	T	T	T	T	T	T	T	C	T	T	T	T	T	T	C	T	T	T	T	T	N	T	T
AX-90668267	G/A	1	66734807	+	NA	NA	NA	NA	NA	NA	G	G	G	G	G	G	G	G	G	N	N	G	N	G	G	G	G	N	G	G	A	G	G	G	N	G	N	G	N	G	G	G	N	N	G	N	G	N	G
AX-90668252	C/T	1	66790783	+	NA	NA	NA	NA	NA	NA	C	N	C	C	C	C	C	N	C	C	C	C	N	C	C	T	T	C	C	C	C	C	C	C	C	T	N	C	N	C	C	C	C	C	C	C	C	C	C
AX-91204510	A/G	1	66957518	+	NA	NA	NA	NA	NA	NA	A	A	A	A	G	G	A	A	A	G	A	A	A	A	A	A	A	A	A	A	A	N	A	G	A	A	A	G	A	A	G	A	A	A	A	A	A	A	A
AX-91465929	C/T	1	66961533	+	NA	NA	NA	NA	NA	NA	C	C	C	C	T	T	C	C	C	C	C	C	C	C	C	C	C	C	C	C	C	N	C	T	C	C	C	T	C	C	T	C	C	C	C	C	C	C	C
AX-90668331	C/A	1	67045821	+	NA	NA	NA	NA	NA	NA	C	C	C	C	A	A	C	C	A	N	C	C	C	C	C	C	C	C	C	C	C	C	C	C	C	C	C	C	C	A	C	C	C	C	C	C	C	C	C
AX-91465939	G/A	1	67083943	+	NA	NA	NA	NA	NA	NA	A	A	A	A	A	A	G	G	A	G	G	G	A	G	G	G	A	G	G	A	G	G	A	A	G	A	A	G	A	G	A	G	A	A	G	A	G	A	G
AX-90668339	G/T	1	67128410	+	NA	NA	NA	NA	NA	NA	G	G	G	G	G	G	G	G	G	T	T	G	G	G	T	G	G	G	T	G	G	N	G	G	T	G	G	G	G	T	G	T	G	G	G	G	T	G	G
AX-90668334	A/G	1	67140706	+	NA	NA	NA	NA	NA	NA	A	A	G	A	G	G	A	G	G	G	G	G	A	A	A	G	G	A	A	A	A	G	A	A	A	A	A	A	A	G	A	A	G	A	A	A	G	A	A
AX-91387660	C/A	1	67180925	+	NA	NA	NA	NA	NA	NA	C	C	C	C	C	C	C	C	C	C	C	C	C	C	C	C	C	C	C	C	C	C	C	C	C	C	C	C	C	A	C	C	C	C	C	C	C	C	C
AX-90668372	G/A	1	67229824	+	NA	NA	NA	NA	NA	NA	G	G	A	G	G	G	G	G	G	G	A	A	G	G	G	A	N	G	A	G	G	N	G	G	G	G	G	G	G	A	A	A	A	G	G	G	G	G	G
AX-91407725	T/C	1	67407870	+	NA	NA	NA	NA	NA	NA	T	T	T	T	T	T	C	T	T	T	T	T	T	T	C	T	T	T	T	T	C	T	T	T	N	T	T	C	C	T	T	T	T	T	C	T	T	T	C
AX-90612025	G/A	1	67409396	+	NA	NA	NA	NA	NA	NA	G	G	G	G	G	G	A	G	G	G	G	G	G	G	G	G	G	G	G	G	A	G	G	G	G	G	G	A	G	G	G	G	G	G	G	G	G	G	G
AX-91466007	T/G	1	67431692	+	NA	NA	NA	NA	NA	NA	T	T	G	T	G	G	T	G	T	G	G	T	G	G	T	G	G	T	G	G	T	G	G	G	T	T	G	T	T	T	G	G	G	G	T	G	G	G	T
AX-91425667	G/A	1	67432879	+	NA	NA	NA	NA	NA	NA	G	G	G	G	G	G	A	G	G	G	G	G	G	G	G	G	G	G	G	G	A	G	G	G	G	G	G	A	G	G	G	G	G	G	G	G	G	G	G
AX-91466005	T/C	1	67480471	+	NA	NA	NA	NA	NA	NA	C	C	T	C	C	C	C	T	T	T	T	T	C	C	T	T	N	T	C	C	C	N	N	T	T	C	C	T	T	C	T	C	T	C	T	C	T	C	T
AX-91402847	T/C	1	67525610	+	NA	NA	NA	NA	NA	NA	C	C	T	C	C	C	C	T	T	T	T	T	C	C	T	T	T	T	C	C	C	N	T	T	T	C	C	T	T	C	T	C	T	C	T	C	T	C	T
AX-91420079	C/T	1	67525919	+	NA	NA	NA	NA	NA	NA	T	T	C	T	T	T	C	C	C	C	C	C	T	T	C	C	C	C	T	T	C	N	C	C	C	T	T	C	C	T	C	T	C	T	C	T	C	T	C
AX-90613524	C/T	1	67528555	+	NA	NA	NA	NA	NA	NA	T	T	C	T	T	T	T	C	C	C	C	C	T	T	C	C	T	C	T	T	T	N	C	C	C	T	T	C	C	T	C	T	C	T	C	T	C	T	C
AX-90634539	C/T	1	67529957	+	NA	NA	NA	NA	NA	NA	T	T	C	T	T	T	T	C	C	C	C	C	T	T	C	C	C	C	T	T	T	N	C	C	C	T	T	C	C	T	C	T	C	T	C	T	C	T	C
AX-90601603	T/A	1	67531533	+	NA	NA	NA	NA	NA	NA	A	A	T	A	A	A	A	T	T	T	T	T	A	A	T	T	A	T	A	A	A	N	T	T	T	A	A	T	T	A	T	A	T	A	T	A	T	A	T
AX-91466040	T/C	1	67646567	+	NA	NA	NA	NA	NA	NA	T	T	T	T	T	T	T	T	T	T	C	T	T	T	T	T	T	T	T	T	T	T	T	T	T	T	T	C	T	T	T	T	T	T	T	T	T	T	T
AX-90668488	G/A	1	67729166	+	NA	NA	NA	NA	NA	NA	G	G	G	G	G	G	A	G	G	G	G	G	G	G	G	G	G	G	G	G	G	G	G	G	G	G	A	G	G	G	G	G	G	G	G	G	G	G	G
AX-90668495	G/C	1	67769929	+	NA	NA	NA	NA	NA	NA	G	G	G	G	G	G	C	G	G	N	G	N	G	G	G	G	G	G	G	G	G	G	C	G	G	G	C	G	G	G	G	G	N	G	G	G	G	G	G
AX-90668497	T/C	1	67770211	+	NA	NA	NA	NA	NA	NA	T	T	N	T	C	C	T	C	T	T	T	T	C	T	C	T	T	T	T	T	C	C	T	T	C	T	T	C	T	T	C	T	T	T	T	T	T	T	T
AX-90668503	G/A	1	67773782	+	NA	NA	NA	NA	NA	NA	G	G	G	G	G	G	A	G	G	G	G	G	G	G	G	G	G	G	G	G	G	G	G	G	G	G	G	G	G	G	G	G	G	G	G	G	G	G	G
AX-91466075	G/A	1	67850860	+	NA	NA	NA	NA	NA	NA	N	A	N	A	A	A	G	G	G	G	A	G	G	G	G	G	G	A	G	G	G	N	G	G	G	A	G	G	G	A	A	G	G	G	G	G	G	G	G
AX-91466095	T/A	1	67975057	+	NA	NA	NA	NA	NA	NA	T	T	T	T	T	T	N	T	T	T	T	T	T	N	T	T	T	T	N	N	T	A	T	T	T	T	T	T	T	A	T	T	T	T	T	T	T	T	T
AX-90668591	C/A	1	68089309	+	NA	NA	NA	NA	NA	NA	A	N	A	C	A	A	A	A	A	A	C	C	C	A	C	C	C	C	C	C	C	C	C	C	C	C	C	A	C	C	C	C	A	C	A	C	A	C	A
AX-90614231	C/A	1	68110149	+	NA	NA	NA	NA	NA	NA	A	A	C	A	C	C	C	A	A	A	C	C	C	A	C	C	A	A	C	C	C	N	C	C	C	A	C	C	A	C	C	C	A	A	A	A	A	A	A
AX-91841260	G/A	1	68112484	+	NA	NA	NA	NA	NA	NA	A	G	G	G	G	G	G	A	G	A	A	A	G	A	G	G	G	G	G	G	A	N	A	A	G	G	G	G	G	G	G	G	G	A	A	A	G	A	A
AX-90603220	T/C	1	68134904	+	NA	NA	NA	NA	NA	NA	C	C	T	C	T	T	C	T	T	C	T	C	C	T	T	T	C	C	C	T	T	C	T	C	T	C	T	C	T	T	T	C	T	C	T	C	T	C	T
AX-91466143	C/T	1	68176208	+	NA	NA	NA	NA	NA	NA	C	C	T	C	C	C	C	T	C	C	C	C	C	T	C	T	C	C	C	C	C	N	C	C	C	C	C	C	T	C	T	C	C	C	T	C	T	C	T
AX-91466156	T/C	1	68215051	+	NA	NA	NA	NA	NA	NA	C	T	T	T	T	T	C	T	T	T	T	T	T	T	T	T	C	T	C	T	T	T	T	C	T	T	T	C	T	T	T	C	T	T	T	T	T	T	T
AX-90668677	C/T	1	68399007	+	NA	NA	NA	NA	NA	NA	N	C	C	C	C	C	C	T	T	C	T	T	T	C	C	C	C	C	C	T	C	N	C	C	C	C	C	C	C	C	T	C	T	C	T	C	C	C	T
AX-91204535	T/G	1	68409191	+	NA	NA	NA	NA	NA	NA	T	T	G	T	G	G	G	G	G	T	G	G	T	G	G	G	T	T	T	G	G	G	G	T	G	T	T	T	G	T	G	T	G	G	G	G	G	G	G
AX-90574297	C/T	1	68433095	+	NA	NA	NA	NA	NA	NA	T	C	C	C	T	T	C	T	T	T	T	T	T	T	C	C	T	C	T	C	N	C	C	C	C	C	C	T	C	C	T	T	C	T	T	T	C	T	T
AX-91398012	G/A	1	68437109	+	NA	NA	NA	NA	NA	NA	N	G	G	G	G	G	G	G	G	G	G	G	G	G	G	G	G	G	G	G	G	G	G	G	N	G	G	G	G	A	G	G	G	A	G	A	G	A	G
AX-90643269	T/C	1	68438267	+	NA	NA	NA	NA	NA	NA	N	T	T	T	T	T	T	T	T	T	T	T	T	T	T	T	N	T	T	T	T	T	T	T	T	T	T	N	T	C	T	T	T	N	T	N	T	N	T
AX-91924006	C/T	1	68449844	+	NA	NA	NA	NA	NA	NA	T	T	T	T	C	C	C	C	C	C	T	C	T	C	T	C	T	T	T	T	C	N	C	C	T	T	T	T	T	T	C	T	T	C	C	C	C	C	C
AX-90668725	G/A	1	68545623	+	NA	NA	NA	NA	NA	NA	G	G	G	G	A	A	G	G	G	G	G	A	G	A	G	G	G	G	G	A	A	N	G	A	G	G	G	G	G	G	A	G	G	A	G	A	G	A	G
AX-90646818	A/G	1	68561814	+	NA	NA	NA	NA	NA	NA	A	A	A	A	A	A	A	G	A	G	A	A	A	A	G	A	A	A	G	A	G	N	A	A	G	A	A	A	A	G	G	G	A	G	G	G	A	G	G
AX-90581434	G/A	1	68663634	+	NA	NA	NA	NA	NA	NA	G	A	A	A	A	A	A	G	A	A	A	G	A	A	G	A	A	A	G	G	G	A	G	A	G	A	A	A	A	G	A	G	A	A	G	A	A	A	G
AX-90668761	C/A	1	68725366	+	NA	NA	NA	NA	NA	NA	C	C	C	C	C	C	A	C	C	C	C	C	C	C	C	C	C	C	C	C	C	C	C	A	C	C	C	C	C	C	C	C	C	C	C	C	A	C	C
AX-90668790	A/G	1	68808615	+	NA	NA	NA	NA	NA	NA	A	A	A	A	A	A	G	A	A	A	A	A	A	A	A	A	A	A	A	A	A	A	A	G	A	A	A	A	A	A	A	A	A	A	A	A	A	A	A
AX-91391735	C/A	1	68880095	+	NA	NA	NA	NA	NA	NA	C	C	C	C	C	C	A	C	C	C	C	C	C	C	C	C	C	C	C	C	C	C	C	A	C	C	C	C	C	C	C	C	C	C	C	C	C	C	C
AX-91466279	A/G	1	68928044	+	NA	NA	NA	NA	NA	NA	A	A	A	A	A	A	G	A	A	A	N	A	A	A	A	A	A	A	A	A	A	A	A	G	A	A	A	A	A	A	A	A	A	A	A	A	A	A	A
AX-90668819	G/A	1	68980359	+	NA	NA	NA	NA	NA	NA	G	G	G	G	A	A	A	A	G	A	G	A	G	A	G	G	G	G	G	G	A	A	G	A	G	G	G	G	A	G	G	G	A	A	A	A	A	A	A
AX-86325689	G/A	1	69009439	+	NA	NA	NA	NA	NA	NA	G	G	G	G	A	A	A	A	G	A	G	A	G	A	G	G	G	G	G	G	A	A	G	A	G	G	G	G	A	G	G	G	A	A	A	A	A	A	A
AX-90579939	C/T	1	69087698	+	NA	NA	NA	NA	NA	NA	T	C	C	C	C	C	T	C	C	C	C	T	C	C	C	C	C	C	C	T	C	N	C	T	C	C	C	C	C	C	C	C	C	T	C	T	C	T	C
AX-90668867	G/A	1	69095689	+	NA	NA	NA	NA	NA	NA	N	N	G	G	G	G	A	G	G	G	G	G	G	G	G	G	G	G	G	G	G	A	A	A	N	G	G	G	G	G	G	G	G	G	G	G	N	G	G
AX-90668880	G/T	1	69161300	+	NA	NA	NA	NA	NA	NA	G	G	G	G	G	G	G	G	G	G	G	G	T	G	G	G	T	G	G	G	G	G	G	G	G	G	G	T	G	T	G	G	G	G	G	G	G	G	G
AX-90668887	C/T	1	69211661	+	NA	NA	NA	NA	NA	NA	C	C	C	C	C	C	C	C	C	C	C	C	C	C	C	C	C	C	C	C	C	C	C	C	C	C	C	C	C	C	C	C	C	C	C	C	C	C	C
AX-90668920	G/T	1	69355729	+	NA	NA	NA	NA	NA	NA	G	G	G	G	G	G	T	T	T	G	G	G	G	G	G	G	G	G	G	T	G	G	G	T	G	G	G	G	G	T	G	G	G	G	G	G	G	G	G
AX-90668950	A/G	1	69459065	+	NA	NA	NA	NA	NA	NA	A	N	G	A	A	A	G	G	G	A	G	G	A	G	A	G	G	A	A	G	A	A	A	G	A	A	A	G	A	G	A	A	A	A	A	A	A	A	A
AX-123944420	A/G	1	69541789	+	NA	NA	NA	NA	NA	NA	A	A	A	A	A	A	A	A	A	A	A	A	A	A	A	A	A	A	A	A	A	A	A	A	A	A	A	A	A	A	G	A	A	G	A	G	G	G	A
AX-90668975	A/G	1	69547201	+	NA	NA	NA	NA	NA	NA	A	A	A	A	A	A	A	A	A	A	A	A	A	A	A	A	A	A	A	G	A	N	A	G	A	A	A	A	A	A	A	A	A	N	A	N	A	A	A
AX-90668976	C/T	1	69588591	+	NA	NA	NA	NA	NA	NA	T	C	N	C	T	T	C	N	C	T	C	T	T	C	T	N	C	C	C	N	C	N	N	T	C	C	T	T	C	C	T	C	T	C	C	C	T	C	C
AX-91466389	C/A	1	69636569	+	NA	NA	NA	NA	NA	NA	N	C	C	C	C	C	C	C	C	C	C	C	C	C	A	C	C	C	C	C	C	C	C	C	C	C	N	C	A	C	A	C	C	C	C	C	C	C	C
AX-90669030	T/C	1	69701232	+	NA	NA	NA	NA	NA	NA	C	C	C	C	C	C	T	C	C	T	C	C	C	C	C	C	C	C	C	C	C	C	C	T	C	C	C	C	C	T	T	C	T	C	T	C	T	C	T
AX-90669074	G/T	1	69837990	+	NA	NA	NA	NA	NA	NA	T	G	T	G	G	G	G	G	T	G	T	G	G	G	G	G	G	G	T	T	T	N	G	G	N	G	G	T	G	G	G	T	G	G	G	G	T	G	G
AX-86284998	C/T	1	69872866	+	NA	NA	NA	NA	NA	NA	C	C	C	C	C	C	C	T	C	C	C	C	C	C	C	C	T	C	C	C	C	C	C	C	C	C	C	C	C	C	C	C	C	C	C	C	C	C	C
AX-91414723	T/C	1	69888636	+	NA	NA	NA	NA	NA	NA	C	C	C	C	T	T	T	T	T	T	T	T	C	T	C	T	T	C	T	C	T	T	T	C	T	C	C	C	C	T	T	T	T	T	T	T	T	T	T
AX-86327396	G/A	1	69889217	+	NA	NA	NA	NA	NA	NA	G	G	G	G	A	A	A	A	A	A	A	A	G	A	G	A	A	G	G	G	A	N	A	G	A	G	G	G	G	G	A	G	G	A	A	A	G	A	A
AX-90669113	T/C	1	69917523	+	NA	NA	NA	NA	NA	NA	T	N	N	N	T	T	T	T	T	T	T	T	N	T	N	T	T	N	N	T	T	T	T	N	T	N	N	T	N	T	T	N	T	T	T	T	N	T	T
AX-91416380	G/A	1	70060169	+	NA	NA	NA	NA	NA	NA	G	G	G	G	G	G	G	G	G	G	G	G	G	G	G	G	G	G	G	A	G	G	A	A	A	G	G	A	G	G	G	G	G	G	G	G	A	G	G
AX-91466471	G/T	1	70139421	+	NA	NA	NA	NA	NA	NA	G	G	G	G	G	G	G	G	G	G	G	G	G	G	G	G	G	G	G	G	T	N	G	G	G	G	G	T	G	T	G	G	G	G	T	G	G	G	T
AX-91429746	C/A	1	70250834	+	NA	NA	NA	NA	NA	NA	C	C	C	C	A	A	C	C	C	A	C	C	A	A	C	C	C	C	C	C	C	N	A	C	C	C	C	A	A	C	C	C	A	C	C	C	C	C	C
AX-91466491	C/T	1	70288386	+	NA	NA	NA	NA	NA	NA	C	C	T	C	C	C	C	C	T	C	C	T	C	C	T	C	C	C	T	C	C	C	C	C	C	C	C	C	C	C	T	T	C	T	C	T	C	T	C
AX-90669248	C/T	1	70433071	+	NA	NA	NA	NA	NA	NA	C	C	C	C	T	T	C	C	T	C	C	C	C	T	C	C	C	C	C	C	C	T	C	C	N	C	C	T	C	C	T	C	C	C	C	C	C	C	C
AX-86239808	G/A	1	70518275	+	NA	NA	NA	NA	NA	NA	G	G	G	G	G	G	G	A	G	N	G	G	G	A	G	G	A	G	G	G	G	N	G	G	G	G	G	A	A	G	A	G	N	G	G	G	G	G	G
AX-90669263	C/T	1	70527586	+	NA	NA	NA	NA	NA	NA	C	C	T	C	C	C	C	C	C	T	T	T	C	C	T	T	C	C	C	C	C	N	C	C	T	C	C	C	C	C	C	C	T	T	C	T	C	T	C
AX-91204568	A/G	1	70543149	+	NA	NA	NA	NA	NA	NA	A	A	N	A	A	A	A	G	A	A	A	A	G	G	A	A	G	A	G	G	A	A	G	A	A	A	A	G	A	A	A	G	A	A	A	A	N	A	A
AX-90574282	G/C	1	70576331	+	NA	NA	NA	NA	NA	NA	G	C	C	C	G	G	G	G	G	G	G	G	G	G	G	G	G	C	G	G	G	G	C	G	G	C	C	G	C	C	G	G	G	G	G	G	C	G	G
AX-91466542	G/T	1	70591584	+	NA	NA	NA	NA	NA	NA	G	G	G	G	G	G	T	G	G	G	G	G	G	G	T	G	G	G	G	G	G	G	G	G	G	G	G	T	G	G	G	G	G	G	T	G	G	G	T
AX-90669282	T/C	1	70686538	+	NA	NA	NA	NA	NA	NA	T	T	T	T	T	T	T	T	T	T	T	T	T	T	T	T	T	T	T	T	T	T	T	T	C	T	N	T	C	T	T	C	C	T	T	T	T	T	T
AX-86264898	G/A	1	70725221	+	NA	NA	NA	NA	NA	NA	A	G	A	G	A	A	G	G	G	A	A	G	G	A	A	A	G	G	G	A	G	N	G	A	A	G	G	G	G	A	G	G	A	A	G	A	G	A	G
AX-91466577	C/T	1	70750960	+	NA	NA	NA	NA	NA	NA	C	C	C	C	C	C	T	C	C	C	C	C	C	T	T	C	C	C	C	T	C	N	C	C	T	C	C	C	C	T	T	C	C	C	C	C	C	C	C
AX-91197629	A/G	1	70918768	+	NA	NA	NA	NA	NA	NA	G	G	A	G	A	A	A	A	A	A	A	A	A	G	A	A	A	G	A	A	A	N	A	A	G	G	G	A	G	A	G	A	A	A	A	A	G	A	A
AX-86302611	C/T	1	71013710	+	NA	NA	NA	NA	NA	NA	C	C	C	C	C	C	C	C	T	T	C	C	C	T	C	T	T	C	C	T	T	N	C	T	C	C	C	T	C	C	C	C	T	C	T	C	T	C	C
AX-91466621	T/C	1	71063707	+	NA	NA	NA	NA	NA	NA	T	T	T	T	T	T	T	T	T	C	T	C	C	T	C	T	T	T	T	T	T	T	C	C	T	T	T	T	T	T	T	T	C	T	T	T	T	T	T
AX-91204579	A/C	1	71102463	+	NA	NA	NA	NA	NA	NA	A	A	C	A	A	A	A	N	C	C	A	A	C	A	A	A	N	A	A	A	N	A	N	C	A	A	A	C	A	N	A	A	C	A	A	A	A	A	A
AX-123944421	A/G	1	71145200	+	NA	NA	NA	NA	NA	NA	N	A	G	A	A	A	A	G	A	G	A	A	G	A	A	A	G	A	A	A	G	A	A	A	A	A	A	A	G	G	A	A	G	A	A	A	A	A	A
AX-91466694	G/A	1	71333203	+	NA	NA	NA	NA	NA	NA	A	G	G	G	G	G	G	G	G	G	G	G	G	G	G	G	G	G	A	G	A	G	G	G	G	G	G	G	G	G	G	A	G	G	G	G	G	G	G
AX-90580034	G/A	1	71339907	+	NA	NA	NA	NA	NA	NA	A	G	G	G	G	G	G	G	G	G	G	G	G	G	G	G	G	G	A	G	G	G	G	G	G	G	G	G	G	G	G	A	G	G	G	G	G	G	G
AX-91466691	A/G	1	71341666	+	NA	NA	NA	NA	NA	NA	G	A	A	A	A	A	A	A	A	A	A	A	A	A	A	A	A	A	G	A	A	A	A	A	A	A	A	A	G	A	A	G	A	A	A	A	A	A	A
AX-91466689	G/A	1	71398701	+	NA	NA	NA	NA	NA	NA	G	G	G	G	G	G	G	G	G	G	G	G	G	G	G	G	A	G	G	G	G	G	G	G	G	G	G	G	G	G	G	G	G	G	G	G	G	G	G
AX-90669505	C/T	1	71493480	+	NA	NA	NA	NA	NA	NA	T	C	C	C	C	C	C	C	C	C	C	C	C	C	C	C	C	C	T	C	C	C	C	C	C	C	C	C	T	C	C	T	C	C	C	C	C	C	C
AX-91384963	G/T	1	71537991	+	NA	NA	NA	NA	NA	NA	T	G	G	G	G	G	G	G	G	G	G	G	G	G	G	G	G	G	T	G	G	G	G	G	G	G	G	G	T	G	G	T	G	G	G	G	G	G	G
AX-90669529	A/G	1	71572634	+	NA	NA	NA	NA	NA	NA	G	A	A	A	A	A	A	A	A	A	G	A	A	A	A	G	A	A	A	A	A	G	A	A	A	A	A	A	G	A	A	A	A	A	A	A	G	A	A
AX-90669563	A/G	1	71631109	+	NA	NA	NA	NA	NA	NA	G	G	N	G	A	A	A	A	A	A	A	A	A	G	A	G	A	G	A	A	A	A	A	A	A	G	G	A	A	A	A	A	A	G	A	G	A	G	A
AX-86261096	A/G	1	71638070	+	NA	NA	NA	NA	NA	NA	A	A	A	A	A	A	G	G	A	A	A	A	A	A	A	G	A	A	G	A	A	A	A	G	A	A	A	A	A	G	A	G	G	A	A	A	A	A	A
AX-123944422	G/T	1	71794734	+	NA	NA	NA	NA	NA	NA	G	T	T	T	G	G	G	G	G	G	G	G	T	T	G	T	G	T	G	G	G	N	G	T	G	T	T	G	T	G	G	G	G	G	G	G	T	G	G
AX-91466742	C/T	1	71799576	+	NA	NA	NA	NA	NA	NA	C	C	C	C	C	C	C	C	C	C	C	C	C	T	C	C	C	C	C	C	C	C	C	T	C	C	C	C	C	C	C	C	C	T	C	T	C	T	C
AX-90669616	C/A	1	71998390	+	NA	NA	NA	NA	NA	NA	C	C	N	C	A	A	A	C	C	A	C	A	N	C	A	A	C	C	C	A	C	C	A	A	C	C	C	C	C	C	A	C	A	C	A	C	A	C	A
AX-91283098	T/C	1	72007851	+	NA	NA	NA	NA	NA	NA	T	T	T	T	T	T	C	T	T	T	T	C	T	T	C	T	T	T	T	C	T	T	T	T	T	T	T	T	T	T	C	T	T	T	C	T	C	T	C
AX-91204589	G/T	1	72047575	+	NA	NA	NA	NA	NA	NA	G	G	N	G	N	T	G	G	G	G	G	G	G	G	T	T	G	G	G	T	T	N	G	G	G	G	G	G	G	G	T	G	G	T	T	T	T	T	G
AX-90669647	C/T	1	72066026	+	NA	NA	NA	NA	NA	NA	C	C	T	N	T	T	C	C	C	C	C	C	C	C	T	T	C	C	C	T	C	N	C	C	C	C	C	C	C	C	T	C	C	T	T	T	T	T	C
AX-86303428	A/G	1	72097319	+	NA	NA	NA	NA	NA	NA	G	N	A	G	G	G	A	N	G	N	A	A	N	A	G	A	A	G	A	A	N	A	G	N	G	G	G	N	A	G	G	A	G	A	A	A	A	A	A
AX-86264927	A/G	1	72195451	+	NA	NA	NA	NA	NA	NA	A	A	A	A	G	A	G	A	A	G	G	A	A	A	G	G	G	A	A	A	G	N	G	G	G	A	A	A	G	A	G	A	G	G	A	G	G	G	G
AX-90669689	C/T	1	72291950	+	NA	NA	NA	NA	NA	NA	C	C	C	C	N	T	C	C	C	N	C	C	C	N	C	N	N	C	C	C	N	C	C	T	T	C	C	T	C	T	C	N	T	C	N	C	T	C	T
AX-90669704	G/A	1	72340365	+	NA	NA	NA	NA	NA	NA	G	G	G	G	G	G	G	G	G	G	G	G	G	G	G	A	G	G	G	G	A	G	G	A	A	G	G	G	G	G	G	G	G	G	G	G	A	G	A
AX-91466834	G/A	1	72407234	+	NA	NA	NA	NA	NA	NA	A	N	G	G	G	A	G	G	G	G	G	G	G	G	G	G	G	G	G	G	G	G	G	G	G	G	G	G	G	G	G	G	G	G	G	G	G	G	G
AX-90669745	T/C	1	72455113	+	NA	NA	NA	NA	NA	NA	T	T	C	T	N	N	C	C	C	C	N	T	C	T	T	T	T	T	T	T	C	T	C	C	C	T	T	T	C	C	T	C	T	T	T	T	C	T	C
AX-90669778	G/A	1	72652491	+	NA	NA	NA	NA	NA	NA	G	G	N	G	A	A	G	G	G	A	A	G	G	G	A	A	G	G	G	G	A	N	A	A	G	G	G	G	A	G	A	G	A	G	G	G	G	G	G
AX-90669800	T/C	1	72799074	+	NA	NA	NA	NA	NA	NA	N	T	T	T	T	T	C	C	T	T	T	T	T	T	T	C	T	T	C	T	T	T	T	C	T	T	T	T	T	C	T	C	C	T	T	T	T	T	T
AX-91841307	A/C	1	72819712	+	NA	NA	NA	NA	NA	NA	A	A	C	A	A	A	A	A	A	A	A	A	C	A	A	N	A	A	A	A	C	A	C	A	C	A	A	A	A	A	A	A	A	A	A	A	A	A	A
AX-90669837	A/G	1	72860198	+	NA	NA	NA	NA	NA	NA	A	G	A	G	G	G	A	A	A	G	G	G	G	A	A	G	A	G	G	G	G	G	A	A	N	G	G	A	A	A	A	G	A	G	G	G	A	G	A
AX-90669859	A/G	1	72965372	+	NA	NA	NA	NA	NA	NA	A	A	G	A	A	A	A	A	A	A	A	G	A	G	A	A	G	A	G	A	A	A	G	A	G	A	A	G	N	A	A	N	A	G	A	G	A	G	A
AX-91428086	T/C	1	73102107	+	NA	NA	NA	NA	NA	NA	T	T	T	T	T	T	T	T	T	T	T	C	T	T	T	T	T	T	T	T	T	T	C	T	C	T	T	T	T	T	T	T	T	T	T	T	T	T	T
AX-90669887	T/G	1	73131467	+	NA	NA	NA	NA	NA	NA	T	T	T	T	T	T	G	N	G	T	T	T	N	T	G	T	T	T	T	G	T	T	G	G	G	T	T	G	T	T	G	T	G	G	G	G	T	G	T
AX-91466946	G/T	1	73256515	+	NA	NA	NA	NA	NA	NA	G	G	G	G	G	G	G	G	G	G	G	G	G	G	G	G	G	G	G	G	G	G	G	G	G	G	G	G	G	G	G	G	G	G	G	G	G	G	G
AX-86239855	G/A	1	73274024	+	NA	NA	NA	NA	NA	NA	G	G	G	G	G	G	G	G	G	G	G	G	A	G	G	G	G	G	A	G	G	G	G	G	G	G	G	G	G	A	G	G	G	G	G	G	G	G	G
AX-90669921	T/C	1	73349490	+	NA	NA	NA	NA	NA	NA	C	T	T	T	T	T	T	T	C	T	C	T	T	T	T	T	T	T	C	C	T	N	T	T	C	T	T	T	T	C	T	C	T	T	C	T	T	T	C
AX-91204607	G/T	1	73380442	+	NA	NA	NA	NA	NA	NA	T	T	T	T	G	T	G	T	T	G	T	G	T	G	T	G	G	T	T	G	G	G	G	G	T	T	T	G	T	G	T	G	G	G	G	G	T	G	T
AX-90669944	C/T	1	73440218	+	NA	NA	NA	NA	NA	NA	C	C	C	C	C	C	C	C	C	T	C	T	C	C	C	C	T	C	C	T	C	N	T	T	C	C	C	T	C	C	C	C	T	C	T	C	C	C	C
AX-86259856	T/C	1	73637089	+	NA	NA	NA	NA	NA	NA	T	T	T	T	C	T	C	C	T	T	T	T	T	T	T	T	T	T	C	C	T	N	T	T	C	T	T	T	C	T	T	C	T	C	C	C	C	C	C
AX-91467038	T/G	1	73759861	+	NA	NA	NA	NA	NA	NA	T	N	T	T	T	T	T	T	T	T	T	T	T	T	T	T	T	T	T	G	T	T	T	T	T	T	T	T	T	G	T	T	T	T	T	T	T	T	T
AX-91835662	T/C	1	73806207	+	NA	NA	NA	NA	NA	NA	T	T	T	T	T	T	C	C	T	T	T	T	T	T	T	T	T	T	C	C	T	T	T	T	C	T	T	T	C	T	T	C	T	T	C	T	T	T	C
AX-90670043	T/C	1	73873897	+	NA	NA	NA	NA	NA	NA	T	T	T	T	T	T	C	C	T	T	T	T	T	T	T	T	T	T	C	C	T	N	T	T	C	T	T	T	C	T	T	C	T	C	C	C	C	C	C
AX-90670099	T/G	1	73916846	+	NA	NA	NA	NA	NA	NA	T	T	T	T	T	T	T	T	T	T	T	T	T	T	T	T	T	T	T	T	T	T	T	G	T	T	T	T	T	T	T	T	T	G	T	G	G	G	T
AX-123944423	G/A	1	73966326	+	NA	NA	NA	NA	NA	NA	G	G	G	G	G	G	G	A	A	A	G	A	A	G	A	G	A	G	A	A	A	N	A	G	G	G	G	G	A	G	A	A	G	G	A	G	G	G	G
AX-91204614	T/C	1	73994066	+	NA	NA	NA	NA	NA	NA	T	T	N	T	C	T	N	T	T	T	N	N	T	T	C	T	C	T	T	C	T	T	T	T	T	T	T	T	T	C	C	C	N	T	C	T	T	T	T
AX-90670109	C/T	1	74089880	+	NA	NA	NA	NA	NA	NA	C	C	N	C	C	C	T	C	C	C	T	T	C	C	C	C	C	C	C	C	C	C	C	C	C	C	C	C	C	C	C	C	T	C	C	C	C	C	C
AX-90670126	C/T	1	74185612	+	NA	NA	NA	NA	NA	NA	C	C	N	C	T	C	N	C	C	C	N	N	C	C	T	C	T	C	C	T	C	C	C	C	N	C	C	C	C	T	T	N	N	C	T	C	N	C	C
AX-90670166	T/C	1	74268280	+	NA	NA	NA	NA	NA	NA	T	T	T	T	T	T	T	T	T	T	T	T	T	T	T	T	T	T	T	T	T	T	T	T	T	T	T	T	T	T	T	T	T	T	T	T	T	T	T
AX-91467129	C/T	1	74282415	+	NA	NA	NA	NA	NA	NA	C	C	C	C	C	C	C	C	C	C	C	C	C	C	C	C	C	C	C	C	C	C	C	C	C	C	C	C	C	C	C	C	C	C	C	C	C	C	C
AX-91204623	T/C	1	74413443	+	NA	NA	NA	NA	NA	NA	T	T	T	T	T	T	T	C	T	T	T	T	T	T	T	T	T	T	T	T	T	T	T	T	T	T	T	T	T	T	T	T	T	T	T	T	T	T	T
AX-90630069	C/A	1	74485538	+	NA	NA	NA	NA	NA	NA	C	C	C	C	C	C	C	A	C	C	C	C	C	C	C	C	C	C	C	C	C	C	C	C	C	C	C	C	C	C	C	C	C	C	C	C	C	C	C
AX-90670189	T/G	1	74490250	+	NA	NA	NA	NA	NA	NA	T	G	G	G	G	G	T	T	T	G	T	G	T	T	T	T	T	G	G	T	G	N	T	T	T	G	G	T	T	T	T	T	G	G	T	G	T	G	T
AX-91467165	A/C	1	74548511	+	NA	NA	NA	NA	NA	NA	A	A	A	A	A	A	A	C	A	A	A	A	A	A	A	A	A	A	A	A	A	A	A	C	A	A	A	A	A	C	A	A	A	A	A	A	A	A	A
AX-90670227	A/G	1	74604534	+	NA	NA	NA	NA	NA	NA	G	A	A	A	A	A	A	A	G	A	G	A	G	A	A	A	A	A	A	A	A	A	A	A	A	A	A	A	A	A	A	A	A	A	A	A	N	A	A
AX-91439056	T/C	1	74631182	+	NA	NA	NA	NA	NA	NA	C	T	T	T	T	T	T	T	C	T	C	T	C	T	T	T	T	T	T	T	T	T	T	T	T	T	T	T	T	T	T	T	T	T	T	T	N	T	T
AX-86285043	C/T	1	74726140	+	NA	NA	NA	NA	NA	NA	C	C	N	C	T	C	C	C	C	C	C	T	C	N	C	C	N	C	C	C	C	C	C	C	C	C	C	C	N	N	C	C	C	C	C	N	C	N	C
AX-91449226	T/A	1	74776011	+	NA	NA	NA	NA	NA	NA	T	T	T	T	T	T	T	T	T	T	T	T	T	T	T	T	T	T	T	T	T	T	T	T	T	T	T	T	T	A	T	T	T	T	T	T	T	T	T
AX-90670273	C/T	1	74776594	+	NA	NA	NA	NA	NA	NA	C	C	C	C	C	C	C	C	C	C	C	C	C	C	C	C	C	C	C	C	C	C	C	C	C	C	C	C	C	T	C	C	C	C	C	C	C	C	C
AX-90597783	A/G	1	74778808	+	NA	NA	NA	NA	NA	NA	A	A	A	A	A	A	A	A	A	A	A	A	A	A	A	A	A	A	A	A	A	A	A	A	A	A	A	A	A	G	A	A	A	A	A	A	A	A	A
AX-90592786	C/T	1	74780109	+	NA	NA	NA	NA	NA	NA	C	C	C	C	C	C	C	C	C	C	C	C	C	C	C	C	C	C	C	C	C	C	C	C	C	C	C	C	C	T	C	C	C	C	C	C	C	C	C
AX-91467193	C/T	1	74870747	+	NA	NA	NA	NA	NA	NA	C	C	C	C	C	C	C	C	C	C	C	C	C	C	C	C	C	C	C	T	C	C	C	N	C	C	N	C	N	C	C	C	T	C	C	C	C	C	C
AX-86264934	A/C	1	74959560	+	NA	NA	NA	NA	NA	NA	A	A	A	A	C	A	C	C	A	C	A	A	C	A	A	A	A	A	C	C	A	N	A	C	A	A	A	A	C	N	A	A	C	A	C	A	C	A	A
AX-90614115	A/G	1	75070392	+	NA	NA	NA	NA	NA	NA	A	A	A	A	A	A	A	A	A	A	A	A	A	A	A	A	A	A	A	A	A	A	A	A	A	A	A	A	A	G	A	A	A	A	A	A	A	A	A
AX-90636557	T/C	1	75071546	+	NA	NA	NA	NA	NA	NA	T	T	T	T	T	T	T	T	T	T	T	T	T	T	T	T	T	T	T	T	T	T	T	T	T	T	T	T	T	C	T	T	T	T	T	T	T	T	T
AX-90670375	C/T	1	75095934	+	NA	NA	NA	NA	NA	NA	C	C	C	C	C	C	C	C	C	C	C	C	C	C	C	C	C	C	C	C	C	C	C	C	C	C	C	C	C	T	C	C	C	C	C	C	C	C	C
AX-90670394	G/A	1	75143284	+	NA	NA	NA	NA	NA	NA	G	G	G	G	G	G	G	G	G	G	G	A	G	G	G	G	G	G	A	G	G	G	A	G	G	G	G	G	A	G	G	A	G	G	G	G	G	G	G
AX-86306523	A/G	1	75156367	+	NA	NA	NA	NA	NA	NA	G	G	G	G	A	G	A	A	G	A	G	G	A	G	G	G	G	G	A	A	G	N	G	A	G	G	G	G	A	A	G	G	A	G	A	G	A	G	G
AX-91437435	G/T	1	75170210	+	NA	NA	NA	NA	NA	NA	G	G	G	G	G	G	G	G	G	G	G	G	G	G	G	G	G	G	G	G	G	G	G	G	N	G	G	G	G	T	G	G	G	G	G	G	N	G	G
AX-91467269	C/T	1	75283187	+	NA	NA	NA	NA	NA	NA	N	T	C	T	T	T	C	C	C	T	C	C	T	T	C	T	C	T	C	C	T	T	C	C	C	T	T	C	C	C	C	C	C	T	C	T	T	T	C
AX-91467282	T/C	1	75320251	+	NA	NA	NA	NA	NA	NA	T	T	T	T	T	T	T	T	T	T	C	C	T	T	T	T	C	T	C	C	T	T	C	C	C	T	T	C	C	T	T	C	T	T	C	T	T	T	C
AX-90670455	T/C	1	75396624	+	NA	NA	NA	NA	NA	NA	C	C	C	C	C	C	C	C	C	T	T	C	C	C	T	C	T	C	T	T	C	C	C	T	C	C	C	C	C	T	T	C	C	C	T	C	C	C	C
AX-90670479	A/C	1	75423742	+	NA	NA	NA	NA	NA	NA	A	A	A	A	A	A	A	A	A	A	A	A	A	A	A	A	A	A	C	A	A	A	A	A	A	A	A	A	A	A	A	A	A	A	A	A	A	A	A
AX-90670487	A/T	1	75424616	+	NA	NA	NA	NA	NA	NA	A	A	A	A	A	A	A	A	A	T	T	A	A	A	T	A	T	A	T	T	A	A	A	T	A	A	A	A	A	T	T	A	A	A	T	A	A	A	A
AX-91835666	A/C	1	75508067	+	NA	NA	NA	NA	NA	NA	A	A	A	A	A	A	A	A	A	C	C	A	A	A	C	A	C	A	C	C	A	A	A	C	A	A	A	A	A	C	C	A	A	A	C	A	A	A	A
AX-90670520	A/G	1	75678677	+	NA	NA	NA	NA	NA	NA	G	N	N	N	N	N	A	A	G	G	A	G	N	N	G	G	A	N	A	G	N	G	A	G	G	N	N	G	G	A	G	A	G	G	G	G	G	G	G
AX-90670604	T/C	1	75816005	+	NA	NA	NA	NA	NA	NA	C	C	C	C	C	C	C	C	C	T	C	C	C	C	C	T	C	C	T	T	C	C	T	T	T	C	C	T	T	T	C	C	T	T	T	T	C	T	T
AX-90670633	C/A	1	75940635	+	NA	NA	NA	NA	NA	NA	C	C	C	C	C	C	C	C	C	A	C	A	C	C	C	C	C	C	C	C	C	N	C	C	C	C	C	C	C	C	C	C	C	C	C	C	C	C	C
AX-86306544	C/T	1	75963363	+	NA	NA	NA	NA	NA	NA	N	N	C	T	T	T	C	C	T	T	C	T	N	T	C	T	C	T	T	C	T	T	T	N	T	C	T	N	C	C	C	C	N	C	N	C	T	C	T
AX-91841351	C/T	1	76002207	+	NA	NA	NA	NA	NA	NA	C	C	C	C	C	C	C	C	C	C	C	C	C	C	C	C	C	C	C	C	C	C	C	C	T	C	C	C	C	C	C	C	C	C	C	C	C	C	C
AX-91467445	A/G	1	76179725	+	NA	NA	NA	NA	NA	NA	A	A	A	A	G	A	A	G	A	A	A	G	A	N	G	A	A	A	A	A	N	A	N	N	N	N	A	N	N	A	A	A	N	N	N	N	A	N	N
AX-91467448	G/A	1	76239635	+	NA	NA	NA	NA	NA	NA	G	G	G	G	G	G	A	G	G	G	A	G	A	A	G	G	A	G	G	G	G	N	G	G	A	G	G	G	G	A	G	G	G	G	G	G	G	G	G
AX-90670728	G/A	1	76273827	+	NA	NA	NA	NA	NA	NA	G	A	G	A	G	A	G	G	G	G	G	G	G	G	G	G	G	A	G	A	G	G	G	A	G	A	A	G	A	G	N	G	G	A	G	A	G	A	G
AX-90670754	T/G	1	76392830	+	NA	NA	NA	NA	NA	NA	G	T	T	T	T	T	T	T	T	G	T	T	T	T	T	T	T	T	T	T	T	T	T	T	G	T	T	T	T	G	T	T	T	T	T	T	T	T	T
AX-90670772	C/A	1	76454742	+	NA	NA	NA	NA	NA	NA	N	N	C	N	C	N	C	N	N	A	C	C	C	C	C	C	C	N	C	C	N	N	C	C	C	N	N	C	N	A	C	A	N	C	C	C	C	C	C
AX-90670764	C/T	1	76498902	+	NA	NA	NA	NA	NA	NA	C	C	C	C	C	C	T	T	T	C	T	C	T	T	C	C	T	C	C	T	T	T	T	T	C	C	C	C	C	C	T	C	T	C	C	C	C	C	C
AX-91467508	A/G	1	76545585	+	NA	NA	NA	NA	NA	NA	G	A	A	A	A	A	G	G	G	A	G	A	G	G	A	A	G	A	A	G	G	G	G	G	N	N	A	N	N	A	G	A	G	A	N	A	N	A	N
AX-91467516	G/A	1	76571075	+	NA	NA	NA	NA	NA	NA	G	G	G	G	G	G	G	G	G	G	G	G	G	G	G	G	G	G	G	G	G	G	G	G	G	G	G	G	G	G	G	G	G	G	G	G	G	G	G
AX-123944425	G/A	1	76610535	+	NA	NA	NA	NA	NA	NA	G	A	G	A	G	A	G	G	G	A	G	G	G	A	G	G	G	A	G	G	G	G	G	G	A	G	A	G	G	G	A	A	G	A	G	A	A	A	G
AX-91467539	T/G	1	76689380	+	NA	NA	NA	NA	NA	NA	T	N	G	G	T	G	T	G	T	T	T	G	T	G	T	G	T	G	T	T	G	G	G	T	T	G	G	T	G	T	T	T	G	G	T	G	G	G	T
AX-91467547	T/G	1	76732411	+	NA	NA	NA	NA	NA	NA	T	G	G	G	T	G	T	G	T	T	T	G	T	G	T	G	T	G	T	T	G	N	G	T	T	G	G	T	G	T	T	T	G	G	T	G	N	G	T
AX-90599315	T/C	1	76849513	+	NA	NA	NA	NA	NA	NA	N	C	T	C	T	C	T	C	T	T	T	T	C	T	C	T	T	C	C	T	C	T	C	T	T	T	C	C	T	T	C	C	C	T	T	T	C	T	T
AX-90622624	G/A	1	76886197	+	NA	NA	NA	NA	NA	NA	G	G	A	G	A	G	G	G	G	G	G	G	G	G	G	G	G	G	G	G	G	G	G	A	G	G	G	G	G	A	G	A	G	G	G	G	G	G	G
AX-90670892	G/T	1	76905154	+	NA	NA	NA	NA	NA	NA	T	T	G	T	G	T	T	G	T	G	G	N	N	G	T	N	T	T	T	N	T	G	N	G	T	T	T	T	T	G	T	G	T	T	T	T	T	T	T
AX-90670921	A/C	1	77022518	+	NA	NA	NA	NA	NA	NA	C	C	A	C	A	C	C	C	C	C	A	N	N	C	C	C	A	C	A	A	C	N	A	C	A	N	C	A	N	A	C	C	C	A	N	A	N	N	N
AX-90670944	G/T	1	77148615	+	NA	NA	NA	NA	NA	NA	T	N	T	T	G	T	G	G	T	T	G	G	T	T	G	G	G	T	G	T	G	T	T	G	G	G	T	G	G	G	T	G	G	T	T	T	T	T	T
AX-90670975	T/G	1	77218438	+	NA	NA	NA	NA	NA	NA	T	T	G	T	T	T	G	T	T	T	G	T	T	T	T	T	T	T	T	T	G	T	T	T	G	T	T	T	T	T	G	T	G	G	T	G	G	T	T
AX-90636151	C/A	1	77242907	+	NA	NA	NA	NA	NA	NA	A	A	A	A	C	A	C	C	A	C	C	A	A	C	C	C	A	A	C	A	A	N	A	A	C	C	A	A	C	C	A	C	A	A	A	A	C	A	A
AX-91451228	G/T	1	77242975	+	NA	NA	NA	NA	NA	NA	G	G	G	G	T	G	G	G	G	T	G	G	G	T	G	T	G	G	G	G	G	N	G	G	N	T	G	G	T	G	G	G	G	G	G	G	G	G	G
AX-91420684	T/C	1	77243410	+	NA	NA	NA	NA	NA	NA	T	T	T	T	C	T	T	T	T	C	T	T	T	C	T	C	T	T	T	T	T	N	T	T	C	C	T	T	C	T	T	T	T	T	T	T	C	T	T
AX-90670997	C/T	1	77372382	+	NA	NA	NA	NA	NA	NA	C	C	C	C	C	C	C	T	C	C	C	C	C	C	C	C	C	C	C	C	C	C	C	C	C	C	C	C	C	T	C	C	C	C	C	C	C	C	C
AX-90671036	G/T	1	77492084	+	NA	NA	NA	NA	NA	NA	G	G	T	G	T	G	G	G	T	T	T	G	T	T	T	G	T	G	T	T	T	N	G	G	G	G	G	G	G	G	T	G	T	G	G	G	G	G	G
AX-90671095	G/A	1	77628172	+	NA	NA	NA	NA	NA	NA	G	G	G	G	A	G	G	G	A	G	A	G	A	G	G	G	A	G	G	G	G	N	A	A	A	G	G	G	G	G	A	A	G	A	G	A	G	G	G
AX-91467749	C/T	1	77744780	+	NA	NA	NA	NA	NA	NA	C	C	C	C	T	C	C	C	T	C	T	N	T	C	C	C	T	C	C	C	C	N	T	T	T	C	C	C	C	C	T	T	C	T	C	T	C	C	C
AX-90671114	C/T	1	77797955	+	NA	NA	NA	NA	NA	NA	C	C	C	C	T	C	C	T	T	C	T	C	T	C	C	C	T	C	C	C	C	N	T	T	T	C	C	T	C	C	T	T	C	T	C	T	C	C	C
AX-91467764	G/A	1	77854124	+	NA	NA	NA	NA	NA	NA	G	G	G	G	G	G	G	G	G	G	G	G	G	G	G	G	G	G	G	G	G	G	G	G	G	G	G	G	G	G	G	G	G	G	A	G	A	G	G
AX-91400643	T/C	1	77967069	+	NA	NA	NA	NA	NA	NA	T	T	T	T	T	T	T	C	C	T	C	T	T	T	T	T	C	T	T	T	T	T	T	C	C	T	T	T	T	T	C	T	T	C	T	C	T	T	T
AX-90671171	G/A	1	78023407	+	NA	NA	NA	NA	NA	NA	N	N	A	N	G	N	G	N	A	A	G	G	G	G	G	A	G	N	A	G	G	A	A	G	G	N	N	G	G	A	G	G	G	G	G	G	G	G	G
AX-86239886	C/T	1	78027428	+	NA	NA	NA	NA	NA	NA	C	C	N	C	C	C	C	N	T	T	C	C	C	C	C	T	C	C	N	C	C	T	T	C	C	C	C	C	C	T	C	C	C	C	C	C	C	C	C
AX-90671196	T/C	1	78031702	+	NA	NA	NA	NA	NA	NA	T	T	C	T	T	T	T	T	C	T	T	T	N	T	C	T	T	T	C	T	T	C	T	C	N	T	T	T	T	T	T	T	T	T	T	T	T	T	T
AX-90671212	G/A	1	78170913	+	NA	NA	NA	NA	NA	NA	G	G	A	G	G	G	G	G	A	A	G	G	G	G	G	A	G	G	A	G	G	A	A	G	G	G	G	N	G	A	G	G	G	G	G	G	G	G	G
AX-86239901	G/A	1	78241395	+	NA	NA	NA	NA	NA	NA	G	G	G	G	A	G	G	G	G	G	A	A	A	G	A	A	A	G	A	A	A	A	G	G	A	G	N	G	G	G	A	G	A	G	G	G	G	G	G
AX-91467851	A/G	1	78242930	+	NA	NA	NA	NA	NA	NA	A	A	G	A	A	A	A	A	G	G	A	A	A	A	A	G	A	A	G	A	A	G	G	N	N	A	A	A	A	G	A	A	A	A	A	A	A	A	A
AX-91334554	G/A	1	78365801	+	NA	NA	NA	NA	NA	NA	G	G	G	G	G	G	G	G	G	G	G	G	G	G	A	G	G	G	G	N	G	G	G	A	A	G	G	G	G	G	G	G	G	G	G	G	G	A	A
AX-91467891	A/G	1	78475146	+	NA	NA	NA	NA	NA	NA	A	A	A	A	A	A	A	A	A	A	A	A	A	A	A	A	A	A	A	A	G	A	A	A	A	A	A	A	G	A	A	A	G	A	A	A	A	A	A
AX-90671296	G/A	1	78483739	+	NA	NA	NA	NA	NA	NA	G	G	G	G	G	G	G	G	G	G	G	G	G	G	G	G	G	G	G	G	G	G	G	G	G	G	G	G	G	G	G	A	G	G	G	G	G	G	G
AX-91467918	G/A	1	78535036	+	NA	NA	NA	NA	NA	NA	G	G	G	G	G	G	G	G	G	G	G	G	G	G	G	G	G	G	G	G	G	G	G	G	G	G	G	G	N	G	G	G	N	G	G	G	G	G	G
AX-90671325	A/G	1	78584089	+	NA	NA	NA	NA	NA	NA	A	A	A	A	A	A	A	A	A	A	A	A	A	A	A	A	A	A	A	A	A	A	A	A	A	A	A	N	G	A	A	A	A	A	A	A	A	A	A
AX-91204697	T/C	1	78628109	+	NA	NA	NA	NA	NA	NA	T	T	T	T	T	T	T	T	T	T	T	T	T	T	T	T	T	T	T	T	T	T	N	T	T	T	T	T	T	T	T	T	T	T	T	T	T	T	T
AX-90671376	T/C	1	78726388	+	NA	NA	NA	NA	NA	NA	T	T	T	T	T	T	C	T	T	C	T	T	T	T	T	T	T	T	T	T	C	T	T	T	T	T	T	T	T	T	T	T	C	T	T	T	T	T	T
AX-90671416	T/C	1	78842633	+	NA	NA	NA	NA	NA	NA	T	T	T	T	T	T	C	T	T	C	T	T	T	T	T	T	T	T	T	T	T	T	T	T	T	T	T	T	T	T	T	T	T	T	T	T	T	T	T
AX-91430005	A/C	1	79005859	+	NA	NA	NA	NA	NA	NA	A	A	A	A	A	A	C	A	A	C	A	A	A	A	A	A	A	A	A	A	C	A	A	A	A	A	A	A	A	A	A	A	C	A	A	A	A	A	A
AX-90671451	A/G	1	79068351	+	NA	NA	NA	NA	NA	NA	A	A	A	A	A	A	A	G	G	A	A	G	G	G	G	G	G	A	G	A	A	A	G	A	A	A	A	A	A	G	N	A	A	G	A	G	A	G	G
AX-91468014	A/G	1	79135644	+	NA	NA	NA	NA	NA	NA	A	A	G	A	A	A	G	A	A	A	A	A	G	A	A	G	A	A	G	A	A	N	G	G	G	A	A	A	G	A	A	A	A	G	G	G	G	A	A
AX-91468026	C/T	1	79146219	+	NA	NA	NA	NA	NA	NA	C	T	C	T	T	T	C	T	T	T	C	N	C	T	T	C	T	T	C	T	T	C	C	C	C	T	T	T	C	C	C	C	T	C	C	C	C	T	T
AX-86327164	A/G	1	79236413	+	NA	NA	NA	NA	NA	NA	A	G	A	G	G	G	A	G	A	G	A	G	A	G	G	A	G	G	A	G	G	N	A	A	A	G	G	G	A	A	A	A	G	A	A	A	A	G	G
AX-86264960	C/A	1	79261683	+	NA	NA	NA	NA	NA	NA	A	A	C	A	A	A	C	A	C	A	C	A	C	A	A	C	A	A	C	A	A	N	C	C	C	A	A	A	C	C	A	C	A	N	C	C	C	A	A
AX-90671532	C/T	1	79301151	+	NA	NA	NA	NA	NA	NA	T	C	C	C	C	C	T	C	C	C	C	C	T	C	C	T	C	C	T	C	C	N	C	C	C	C	C	C	C	C	C	C	C	C	T	C	T	C	C
AX-91421065	T/G	1	79321931	+	NA	NA	NA	NA	NA	NA	T	G	T	G	G	G	T	G	T	T	T	T	T	T	T	T	G	G	T	N	T	T	G	T	T	G	G	G	T	G	T	G	T	G	T	G	T	T	T
AX-90610829	C/A	1	79330365	+	NA	NA	NA	NA	NA	NA	A	C	A	C	A	C	A	C	C	A	C	C	A	A	C	C	C	C	A	A	C	N	C	C	C	C	C	A	C	C	A	C	C	C	C	C	C	A	A
AX-90671562	G/T	1	79434965	+	NA	NA	NA	NA	NA	NA	G	G	G	G	T	G	G	G	G	G	T	T	T	G	T	T	T	G	G	G	T	N	G	G	T	G	G	G	G	G	G	G	T	G	G	G	G	G	G
AX-90615353	T/C	1	79443536	+	NA	NA	NA	NA	NA	NA	T	T	T	T	T	T	T	T	T	T	T	T	T	T	T	T	T	T	T	T	T	T	T	T	T	T	T	C	T	T	T	T	T	T	T	T	T	T	T
AX-90671559	A/G	1	79444788	+	NA	NA	NA	NA	NA	NA	A	A	A	A	A	A	A	A	A	A	A	A	A	A	A	A	A	A	A	A	A	A	A	A	A	A	A	G	A	A	A	A	A	A	A	A	A	A	A
AX-90671569	G/T	1	79446334	+	NA	NA	NA	NA	NA	NA	G	G	G	G	G	G	G	G	G	G	G	G	G	G	G	G	G	G	G	G	G	G	G	G	G	G	G	T	G	G	G	G	G	G	G	G	G	G	G
AX-86282677	G/A	1	79450551	+	NA	NA	NA	NA	NA	NA	A	G	G	G	G	G	G	G	G	G	G	G	G	G	G	G	G	G	G	G	G	G	G	A	G	G	G	G	G	A	G	G	G	A	A	A	A	G	G
AX-91468099	C/T	1	79661200	+	NA	NA	NA	NA	NA	NA	C	C	C	C	C	C	T	C	N	C	C	C	C	C	C	C	C	C	C	C	C	C	C	C	C	C	C	T	C	T	C	T	C	C	C	C	C	C	C
AX-90636390	A/G	1	79706662	+	NA	NA	NA	NA	NA	NA	A	A	G	A	A	A	A	A	A	A	A	G	A	A	A	A	A	A	A	A	G	A	A	G	A	A	A	A	A	G	G	G	G	A	A	A	A	A	A
AX-91420581	T/C	1	79707748	+	NA	NA	NA	NA	NA	NA	T	C	N	C	T	C	T	C	C	T	C	C	T	T	T	T	T	C	T	T	T	T	C	C	T	C	C	T	T	C	T	T	T	T	T	T	T	T	T
AX-90671592	G/T	1	79732867	+	NA	NA	NA	NA	NA	NA	T	G	G	G	T	G	G	G	G	G	T	T	G	G	G	T	T	G	G	G	G	G	G	G	G	G	G	G	G	G	G	G	G	T	G	T	G	G	G
AX-91436965	G/T	1	79755277	+	NA	NA	NA	NA	NA	NA	G	G	G	G	G	G	G	G	G	G	G	G	G	T	T	G	G	G	T	T	G	N	G	G	T	G	G	G	G	G	G	G	G	T	T	T	T	G	G
AX-90671607	C/A	1	79775558	+	NA	NA	NA	NA	NA	NA	C	C	C	C	A	C	C	C	C	C	A	C	C	C	A	A	A	C	C	C	A	C	A	C	A	C	C	A	A	C	A	A	A	C	C	C	C	A	A
AX-91406811	A/C	1	79841666	+	NA	NA	NA	NA	NA	NA	A	A	A	A	C	A	A	A	A	A	C	A	A	A	C	C	C	A	A	A	C	A	C	A	C	A	A	C	C	A	C	C	C	A	A	A	A	C	C
AX-91423707	T/C	1	79996534	+	NA	NA	NA	NA	NA	NA	T	T	T	T	T	T	T	T	T	T	T	T	T	T	T	T	T	T	T	T	T	T	T	T	T	T	T	T	T	T	T	T	T	T	T	T	T	T	T
AX-90671707	T/C	1	80054290	+	NA	NA	NA	NA	NA	NA	T	N	T	T	C	T	T	T	T	T	C	T	T	T	T	C	C	T	T	T	C	T	C	T	N	T	T	C	C	T	C	C	C	C	T	C	T	C	C
AX-90618533	T/C	1	80181941	+	NA	NA	NA	NA	NA	NA	T	T	T	T	T	T	C	T	T	T	C	C	T	C	T	C	C	T	C	C	T	C	T	C	N	T	T	C	C	N	C	C	T	C	C	C	N	C	C
AX-91468198	T/C	1	80299717	+	NA	NA	NA	NA	NA	NA	T	C	N	C	C	C	C	C	C	T	T	T	T	T	T	T	T	C	T	T	T	T	T	T	N	C	C	T	T	T	T	C	T	C	T	C	T	T	T
AX-91468217	C/A	1	80481309	+	NA	NA	NA	NA	NA	NA	C	N	C	N	C	N	A	N	N	C	A	A	C	A	C	C	C	N	C	C	C	C	C	C	C	A	N	C	C	A	C	A	C	A	A	A	N	A	C
AX-90671778	C/T	1	80502544	+	NA	NA	NA	NA	NA	NA	C	C	C	C	T	C	T	C	C	C	C	C	T	C	T	C	C	C	C	T	C	C	C	C	T	C	C	C	C	C	C	C	C	C	C	C	C	C	C
AX-90617688	T/C	1	80621236	+	NA	NA	NA	NA	NA	NA	C	N	T	T	T	T	T	T	T	T	T	T	C	T	T	T	T	T	T	C	T	T	T	C	C	T	T	T	T	T	T	C	T	C	C	C	C	T	T
AX-90574222	T/C	1	80661754	+	NA	NA	NA	NA	NA	NA	T	T	T	T	T	T	T	T	T	T	T	T	C	T	T	T	T	T	T	N	T	T	T	T	C	T	T	T	T	T	T	T	T	T	T	T	T	T	T
AX-86264970	A/C	1	80698058	+	NA	NA	NA	NA	NA	NA	C	A	A	A	C	A	A	A	A	A	C	C	C	A	C	C	C	A	A	A	C	A	A	C	A	A	A	A	A	A	A	C	C	A	A	A	A	A	A
AX-90671835	T/C	1	80769249	+	NA	NA	NA	NA	NA	NA	C	T	T	T	N	T	T	T	T	T	C	C	C	T	T	C	C	T	T	T	C	T	T	T	T	T	T	T	T	T	T	C	C	T	T	T	T	T	T
AX-90671864	A/G	1	80864179	+	NA	NA	NA	NA	NA	NA	A	A	A	A	G	A	A	A	A	A	G	G	A	A	A	G	G	A	G	A	G	N	A	A	A	A	A	A	A	A	A	A	G	A	G	A	G	A	A
AX-91468320	G/A	1	80965940	+	NA	NA	NA	NA	NA	NA	G	G	G	G	G	G	G	G	G	G	G	G	G	G	G	G	G	G	G	G	G	G	G	G	G	G	G	G	G	G	G	A	G	G	G	G	G	G	G
AX-91468336	A/G	1	81074390	+	NA	NA	NA	NA	NA	NA	A	A	A	A	A	A	A	A	A	A	A	A	A	A	A	A	A	A	A	A	A	A	A	A	A	A	A	A	A	A	A	A	A	A	A	A	A	A	A
AX-91468365	A/G	1	81180536	+	NA	NA	NA	NA	NA	NA	A	A	A	A	A	A	A	A	A	A	A	N	A	A	A	A	N	A	A	A	A	A	A	A	N	N	A	A	N	A	N	A	A	N	N	N	N	N	N
AX-123944428	T/C	1	81212962	+	NA	NA	NA	NA	NA	NA	T	T	N	T	T	T	T	T	T	C	C	T	T	C	T	T	T	T	T	T	C	N	T	C	T	T	T	T	T	T	T	C	C	T	T	T	T	T	T
AX-91468397	A/G	1	81368132	+	NA	NA	NA	NA	NA	NA	G	G	A	A	G	A	A	A	A	A	A	A	G	G	G	G	A	A	A	G	A	N	G	A	A	A	A	G	G	G	G	A	A	G	G	G	G	G	G
AX-90672033	C/T	1	81408907	+	NA	NA	NA	NA	NA	NA	C	C	C	C	C	C	C	C	C	C	C	C	T	T	T	C	C	C	C	T	C	C	C	C	C	C	C	C	C	T	C	C	C	C	C	C	C	C	C
AX-90672027	A/T	1	81424639	+	NA	NA	NA	NA	NA	NA	A	A	A	A	A	A	T	A	A	T	T	T	A	A	A	A	T	A	T	A	A	A	A	T	A	A	A	A	A	A	A	T	A	A	A	A	A	A	A
AX-91468446	G/A	1	81549221	+	NA	NA	NA	NA	NA	NA	G	G	A	G	G	G	G	G	G	G	G	G	G	G	G	A	G	G	G	G	A	N	G	G	G	G	G	G	G	G	G	G	A	G	G	G	G	G	G
AX-90672049	C/A	1	81598624	+	NA	NA	NA	NA	NA	NA	A	A	C	A	C	A	A	A	A	A	N	A	A	C	N	C	A	A	C	C	C	N	A	A	C	C	A	C	N	C	C	C	C	N	N	N	N	N	N
AX-90565500	C/T	1	81603669	+	NA	NA	NA	NA	NA	NA	C	C	C	C	T	C	C	C	C	C	T	C	T	C	T	C	C	C	C	T	C	C	C	C	T	C	C	T	T	C	N	T	C	T	T	T	T	T	T
AX-123944429	C/T	1	81640277	+	NA	NA	NA	NA	NA	NA	C	C	T	T	C	T	C	T	T	C	C	C	C	C	T	C	C	T	C	T	T	N	C	C	C	C	T	C	C	C	C	C	T	C	C	C	C	C	C
AX-91435182	C/T	1	81777960	+	NA	NA	NA	NA	NA	NA	C	C	C	C	C	C	C	C	C	C	C	C	C	C	C	C	C	C	C	C	C	C	C	C	C	C	C	C	C	C	C	C	C	C	C	C	C	C	C
AX-91468484	G/A	1	81786051	+	NA	NA	NA	NA	NA	NA	A	A	G	G	A	G	A	G	G	A	A	G	G	G	G	N	G	G	A	G	A	G	G	G	G	G	G	A	G	A	G	G	A	G	G	G	G	G	G
AX-91468487	C/A	1	81898932	+	NA	NA	NA	NA	NA	NA	A	A	C	C	C	C	A	C	C	A	A	C	A	C	C	C	C	C	A	C	A	C	C	C	A	C	C	C	C	A	C	C	A	C	C	C	A	C	C
AX-91468498	G/A	1	81928600	+	NA	NA	NA	NA	NA	NA	G	G	A	G	G	G	A	G	G	G	G	A	A	G	G	G	A	G	G	G	G	N	G	G	G	A	G	G	G	G	G	G	G	G	A	G	N	G	G
AX-90576967	C/T	1	82011737	+	NA	NA	NA	NA	NA	NA	C	C	C	C	C	C	C	C	C	C	C	C	T	C	C	C	C	C	C	C	C	C	C	C	C	C	C	C	C	T	C	C	C	C	C	C	C	C	C
AX-91381805	C/T	1	82012078	+	NA	NA	NA	NA	NA	NA	C	C	C	C	C	C	C	C	C	C	C	C	C	C	C	C	C	C	C	C	C	C	C	C	C	C	C	C	C	T	C	C	C	C	C	C	C	C	C
AX-91400936	C/T	1	82014762	+	NA	NA	NA	NA	NA	NA	T	T	C	C	C	C	C	C	C	C	C	C	C	C	C	C	C	C	C	C	C	C	C	C	C	C	C	C	C	T	C	C	C	C	C	C	C	C	C
AX-123944430	C/T	1	82015054	+	NA	NA	NA	NA	NA	NA	C	C	C	C	T	C	C	C	C	T	C	C	C	T	C	T	C	C	T	T	T	N	T	T	T	C	C	T	T	C	T	C	T	T	C	T	C	T	T
AX-91468525	T/C	1	82020329	+	NA	NA	NA	NA	NA	NA	C	C	N	T	T	T	T	T	T	T	T	T	N	T	T	T	T	T	T	T	T	T	T	T	T	T	T	T	T	C	T	T	T	T	T	T	T	T	T
AX-90672140	G/T	1	82023513	+	NA	NA	NA	NA	NA	NA	T	T	T	T	T	T	T	T	T	T	T	N	T	T	T	T	T	T	G	T	T	T	T	T	G	T	T	T	G	G	G	G	T	G	T	G	N	G	G
AX-90672165	A/G	1	82082257	+	NA	NA	NA	NA	NA	NA	A	A	A	A	G	A	A	A	A	A	G	G	A	A	G	A	A	A	G	G	A	A	N	A	A	A	A	A	G	A	A	A	A	A	G	A	G	G	A
AX-86280987	A/G	1	82184510	+	NA	NA	NA	NA	NA	NA	A	A	A	A	A	A	G	A	A	A	A	A	A	A	A	A	A	A	A	A	A	A	G	A	A	A	A	A	A	A	A	A	A	G	G	G	N	G	G
AX-90672210	T/C	1	82231810	+	NA	NA	NA	NA	NA	NA	T	T	T	T	T	T	T	T	T	T	T	T	T	T	T	T	T	T	T	N	T	T	T	T	C	T	T	T	T	T	T	C	T	C	T	C	T	C	C
AX-90672243	A/G	1	82378377	+	NA	NA	NA	NA	NA	NA	G	G	A	A	A	A	A	A	A	A	A	A	A	A	A	A	A	A	A	G	A	A	A	A	G	A	A	A	A	A	A	G	A	G	A	G	A	G	G
AX-91468588	A/G	1	82457847	+	NA	NA	NA	NA	NA	NA	A	A	A	N	A	N	A	N	N	A	A	A	G	G	A	A	A	A	A	A	N	A	G	A	A	N	N	A	A	A	N	A	N	G	A	G	A	G	G
AX-91468614	C/T	1	82510643	+	NA	NA	NA	NA	NA	NA	C	C	T	C	C	C	C	C	C	C	C	T	C	C	C	C	C	C	C	C	C	C	C	C	N	C	C	T	C	C	C	C	C	C	C	C	C	C	C
AX-86304732	C/T	1	82564153	+	NA	NA	NA	NA	NA	NA	C	C	C	C	C	C	C	C	C	C	C	C	C	C	C	C	C	C	C	C	C	C	C	C	C	C	C	C	C	C	C	T	C	C	C	C	C	C	C
AX-86259640	C/A	1	82566822	+	NA	NA	NA	NA	NA	NA	C	C	A	C	C	C	C	C	C	C	A	C	C	C	C	C	A	C	C	C	C	C	C	A	A	A	C	A	C	C	C	A	C	C	C	C	N	C	C
AX-90615616	G/A	1	82580634	+	NA	NA	NA	NA	NA	NA	A	A	G	G	A	G	A	G	G	A	G	G	A	G	G	A	A	A	A	A	A	N	A	A	G	G	G	G	G	G	G	A	G	A	A	A	A	A	A
AX-90672321	T/C	1	82634601	+	NA	NA	NA	NA	NA	NA	C	C	T	T	N	T	C	T	T	T	T	C	T	T	T	T	T	T	T	T	T	N	T	T	C	T	T	T	T	C	T	T	T	T	T	T	C	T	T
AX-91468632	C/T	1	82678052	+	NA	NA	NA	NA	NA	NA	C	C	T	T	C	T	C	T	T	C	C	C	T	T	T	C	C	C	T	T	T	C	T	C	T	C	T	C	C	C	T	C	T	C	C	C	C	C	C
AX-90672336	A/G	1	82701297	+	NA	NA	NA	NA	NA	NA	G	G	A	A	A	A	A	A	A	A	A	A	A	A	A	A	A	A	A	A	A	A	A	A	A	A	A	A	A	G	A	A	A	A	A	A	A	A	A
AX-86264977	G/A	1	82702375	+	NA	NA	NA	NA	NA	NA	G	G	G	G	G	G	A	G	G	G	G	A	A	A	G	A	G	G	G	A	A	N	G	A	G	G	G	A	G	G	G	G	G	A	G	A	G	A	A
AX-90672349	A/G	1	82702560	+	NA	NA	NA	NA	NA	NA	A	A	A	A	A	A	G	A	A	A	A	G	G	G	A	G	A	A	A	G	G	N	A	G	A	A	A	G	A	A	A	A	A	G	A	G	A	G	G
AX-90672379	G/A	1	82877934	+	NA	NA	NA	NA	NA	NA	G	G	A	G	A	G	G	G	G	A	G	G	G	G	A	G	G	A	A	G	G	G	N	G	A	G	G	G	G	G	G	G	G	G	A	G	A	G	G
AX-91468698	A/G	1	82917449	+	NA	NA	NA	NA	NA	NA	A	A	N	A	G	A	A	A	A	G	A	A	A	A	G	A	A	G	G	A	A	N	N	A	G	A	A	N	N	A	A	N	A	A	G	A	G	A	A
AX-91468713	G/A	1	83009457	+	NA	NA	NA	NA	NA	NA	A	A	G	G	G	G	A	G	G	A	G	G	G	G	A	G	G	G	G	G	G	G	G	G	G	G	G	G	G	G	G	G	G	G	G	G	G	G	G
AX-90672434	T/C	1	83010377	+	NA	NA	NA	NA	NA	NA	T	T	T	T	T	T	T	T	T	T	T	T	T	T	T	T	T	T	T	T	T	T	T	T	T	T	T	T	T	T	T	T	T	T	T	T	T	T	T
AX-90672413	T/C	1	83076665	+	NA	NA	NA	NA	NA	NA	T	T	T	T	N	T	T	T	T	T	C	T	N	C	T	C	T	N	N	C	T	C	C	T	T	N	T	N	N	T	T	T	T	T	T	T	T	T	T
AX-91841409	C/A	1	83103029	+	NA	NA	NA	NA	NA	NA	C	C	C	C	C	C	C	C	C	C	A	C	C	A	C	A	C	C	C	A	C	A	A	C	C	C	C	C	C	C	C	C	C	C	C	C	C	C	C
AX-86264984	G/A	1	83281160	+	NA	NA	NA	NA	NA	NA	G	G	N	A	G	A	G	A	A	G	N	G	G	N	G	N	A	G	G	N	G	N	N	G	G	N	A	G	A	G	A	G	A	G	G	G	G	G	G
AX-91468755	C/T	1	83375772	+	NA	NA	NA	NA	NA	NA	C	C	C	C	C	C	C	C	C	C	T	C	T	T	T	C	C	C	C	C	T	N	C	C	C	T	C	C	C	C	C	C	C	C	C	C	C	C	C
AX-90672543	C/T	1	83401050	+	NA	NA	NA	NA	NA	NA	C	C	C	C	C	C	T	C	C	C	C	C	C	C	C	C	C	C	C	C	C	N	T	C	C	C	C	C	C	C	C	C	C	T	T	T	N	T	T
AX-123944431	T/C	1	83404103	+	NA	NA	NA	NA	NA	NA	T	T	C	N	C	N	T	N	N	T	N	N	T	N	T	C	T	C	C	C	N	N	T	C	C	N	N	N	C	C	N	T	N	N	N	N	N	N	N
AX-90633655	G/A	1	83432921	+	NA	NA	NA	NA	NA	NA	G	G	G	A	G	A	A	A	A	G	A	G	G	G	A	G	A	G	G	G	A	G	G	G	G	G	A	G	G	G	A	G	A	G	G	G	G	G	G
AX-91468788	C/T	1	83487037	+	NA	NA	NA	NA	NA	NA	T	T	C	C	T	C	C	C	C	T	C	T	C	C	C	T	T	T	C	T	T	T	C	T	C	C	C	C	C	C	C	T	C	C	C	C	C	C	C
AX-90672572	C/T	1	83581763	+	NA	NA	NA	NA	NA	NA	C	C	C	T	C	T	T	T	T	C	T	C	T	C	C	C	C	C	C	C	C	N	C	C	C	T	T	T	C	T	T	C	T	T	T	T	T	T	T
AX-90672608	A/C	1	83697642	+	NA	NA	NA	NA	NA	NA	A	A	A	A	A	A	C	A	A	C	C	A	A	C	A	A	A	A	C	A	A	C	A	A	A	A	A	A	A	A	A	A	A	A	A	A	A	A	A
AX-90672613	C/T	1	83742699	+	NA	NA	NA	NA	NA	NA	C	C	T	C	T	C	C	C	C	C	T	C	C	C	C	C	T	T	C	C	C	C	C	T	T	T	C	T	C	T	C	T	C	C	C	C	C	C	C
AX-90578045	T/C	1	83781129	+	NA	NA	NA	NA	NA	NA	T	T	T	T	T	T	T	T	T	T	T	T	T	T	T	T	T	T	T	T	T	T	T	T	T	T	T	T	T	T	T	T	T	T	T	T	T	T	T
AX-90672652	C/T	1	83826424	+	NA	NA	NA	NA	NA	NA	C	C	C	C	C	C	C	C	C	C	C	T	C	C	C	C	C	C	T	C	C	C	C	C	C	C	C	C	C	C	C	N	C	C	C	C	C	C	C
AX-123944432	G/A	1	83828534	+	NA	NA	NA	NA	NA	NA	A	A	G	A	G	A	G	A	A	G	A	A	G	A	G	G	A	G	A	G	G	G	G	G	A	A	A	A	G	G	A	A	A	A	A	A	A	A	A
AX-86281081	A/G	1	83838481	+	NA	NA	NA	NA	NA	NA	A	A	A	G	G	G	G	G	G	A	G	A	A	A	G	A	A	A	G	A	G	N	A	G	G	G	G	G	A	G	G	G	G	G	G	G	G	G	G
AX-90628311	G/A	1	83875329	+	NA	NA	NA	NA	NA	NA	G	G	G	A	G	A	G	A	A	G	A	G	G	A	G	G	A	G	G	G	G	G	N	G	A	A	A	A	G	G	A	A	A	A	A	A	A	A	A
AX-90672643	G/A	1	83887671	+	NA	NA	NA	NA	NA	NA	G	G	G	G	G	G	G	G	G	G	G	A	G	G	G	G	G	G	A	G	G	G	G	G	G	G	G	G	G	G	G	G	G	G	G	G	G	G	G
AX-90672671	G/A	1	83970990	+	NA	NA	NA	NA	NA	NA	G	G	G	N	G	N	G	N	N	G	N	A	G	N	G	G	G	G	A	G	G	G	G	G	N	N	N	N	G	G	N	N	N	N	N	N	N	N	N
AX-90672716	T/C	1	84058917	+	NA	NA	NA	NA	NA	NA	T	T	T	T	T	T	T	T	T	T	T	C	T	T	T	T	T	T	C	T	T	T	T	T	T	T	T	T	T	T	T	T	T	T	T	T	T	T	T
AX-91468894	C/T	1	84068139	+	NA	NA	NA	NA	NA	NA	C	C	N	T	C	T	C	T	T	C	T	C	C	T	C	C	C	C	C	C	C	C	C	C	T	T	T	T	C	C	T	T	T	T	T	T	T	T	T
AX-91468909	A/G	1	84188116	+	NA	NA	NA	NA	NA	NA	A	A	A	A	A	A	A	A	A	A	A	G	A	A	A	A	A	A	G	A	A	A	A	A	A	A	A	A	G	A	A	A	A	A	A	A	A	A	A
AX-91468923	T/G	1	84264581	+	NA	NA	NA	NA	NA	NA	T	T	N	G	G	G	T	G	G	T	G	G	T	G	T	T	T	G	G	T	T	T	T	T	G	G	G	G	G	T	G	G	G	G	G	G	G	G	G
AX-91468948	G/A	1	84349784	+	NA	NA	NA	NA	NA	NA	G	G	A	G	N	G	G	G	G	N	A	N	N	A	G	G	G	N	G	G	G	G	G	N	N	A	G	N	G	N	G	N	G	G	G	G	G	G	G
AX-90672801	T/C	1	84418601	+	NA	NA	NA	NA	NA	NA	T	T	T	T	T	T	T	T	T	T	T	T	T	T	C	T	C	T	T	T	T	T	T	T	T	T	T	T	T	T	T	T	T	T	T	T	T	T	T
AX-90593483	A/G	1	84435903	+	NA	NA	NA	NA	NA	NA	G	G	G	G	A	G	G	G	G	A	A	A	A	G	G	A	G	A	A	A	G	N	G	A	A	A	G	G	G	A	G	A	G	G	G	G	G	G	G
AX-91468974	G/A	1	84470760	+	NA	NA	NA	NA	NA	NA	G	G	G	A	G	A	G	A	A	G	G	G	G	G	A	G	A	G	G	G	G	G	A	G	G	G	A	G	A	G	A	G	A	A	A	A	A	A	A
AX-90672812	C/T	1	84497062	+	NA	NA	NA	NA	NA	NA	C	C	C	C	T	C	C	C	C	T	T	T	T	C	C	T	C	T	T	T	C	N	C	T	T	T	C	C	C	T	C	T	C	C	N	C	C	C	C
AX-86260694	G/A	1	84503497	+	NA	NA	NA	NA	NA	NA	G	G	G	A	A	A	G	A	A	A	G	A	A	G	G	G	A	A	A	G	A	N	G	A	G	G	A	A	A	A	A	G	A	G	G	G	G	G	G
AX-86264997	G/A	1	84567674	+	NA	NA	NA	NA	NA	NA	G	G	A	G	G	G	G	G	G	G	G	G	G	G	G	G	G	G	G	G	A	G	G	G	N	A	G	A	G	G	G	G	G	A	A	A	A	A	A
AX-91469003	C/A	1	84618123	+	NA	NA	NA	NA	NA	NA	C	C	C	C	C	C	C	C	C	C	C	C	C	C	C	C	C	C	A	C	C	C	C	C	C	C	C	C	C	C	C	N	C	C	C	C	C	C	C
AX-90672872	T/G	1	84635515	+	NA	NA	NA	NA	NA	NA	T	T	T	T	T	T	T	T	T	G	T	T	G	G	G	T	T	T	T	T	T	T	G	G	T	T	T	T	T	T	T	T	T	T	T	T	T	T	T
AX-91469004	C/T	1	84669851	+	NA	NA	NA	NA	NA	NA	T	T	C	C	N	C	C	C	C	C	C	C	T	C	T	C	C	N	C	C	C	C	C	T	N	C	C	N	C	C	C	N	C	T	T	T	T	T	T
AX-90614092	T/C	1	84738977	+	NA	NA	NA	NA	NA	NA	C	C	C	C	C	C	C	C	C	T	C	C	T	C	T	C	C	C	T	C	C	C	C	C	T	C	C	T	T	T	C	C	C	N	N	N	N	N	N
AX-90672894	G/A	1	84752721	+	NA	NA	NA	NA	NA	NA	G	G	A	G	G	G	A	G	G	G	A	G	A	G	G	G	G	G	G	G	G	G	A	G	G	G	G	G	G	G	G	G	G	G	G	G	G	G	G
AX-91204785	T/G	1	84781434	+	NA	NA	NA	NA	NA	NA	T	T	T	G	G	G	T	G	G	T	T	T	T	G	G	G	T	T	T	G	G	G	T	G	T	T	G	T	G	G	G	T	G	T	T	T	T	T	T
AX-91469043	G/A	1	84849321	+	NA	NA	NA	NA	NA	NA	G	G	A	A	A	A	A	A	A	A	A	A	A	A	G	G	A	A	G	G	A	G	A	G	A	A	A	G	G	G	A	A	A	G	G	G	G	G	G
AX-91416359	T/C	1	84921264	+	NA	NA	NA	NA	NA	NA	T	T	C	C	C	C	C	C	C	C	C	C	C	C	T	T	C	C	T	T	C	T	C	T	C	C	C	T	T	T	C	C	C	T	T	T	T	T	T
AX-90672939	T/C	1	84987558	+	NA	NA	NA	NA	NA	NA	C	C	T	T	T	T	T	T	T	T	T	T	N	T	T	C	T	T	T	C	T	N	T	C	T	T	T	T	C	C	T	T	T	T	T	T	T	T	T
AX-90672951	T/C	1	85056754	+	NA	NA	NA	NA	NA	NA	T	T	T	C	C	C	C	C	C	T	C	T	T	T	C	T	T	T	C	T	C	N	T	C	C	C	C	C	T	C	C	C	C	C	C	C	C	C	C
AX-90672960	T/C	1	85060051	+	NA	NA	NA	NA	NA	NA	C	C	C	T	T	T	T	T	T	C	C	T	C	C	C	C	T	C	T	C	T	T	C	T	T	T	T	T	C	T	T	C	T	T	T	T	T	T	T
AX-90672986	G/A	1	85166122	+	NA	NA	NA	NA	NA	NA	G	G	G	G	G	G	A	G	G	G	G	A	G	G	G	G	A	G	G	G	G	N	G	G	A	A	G	G	G	G	G	A	G	A	A	A	A	A	A
AX-90673029	T/C	1	85304651	+	NA	NA	NA	NA	NA	NA	T	T	T	T	T	T	T	C	T	C	T	T	T	T	T	T	T	T	T	T	T	T	T	C	T	T	C	T	T	T	T	T	T	T	T	T	N	T	T
AX-90673024	G/T	1	85336047	+	NA	NA	NA	NA	NA	NA	G	G	G	G	G	G	G	G	G	G	G	G	N	G	G	G	N	G	G	G	G	N	N	G	N	T	G	G	G	G	G	T	G	N	N	G	N	G	G
AX-86257269	C/A	1	85365205	+	NA	NA	NA	NA	NA	NA	C	C	C	A	A	A	C	A	A	C	C	C	C	C	C	A	C	C	A	A	A	N	C	A	C	C	A	C	A	A	A	C	A	C	C	C	C	C	C
AX-91469222	G/T	1	85722023	+	NA	NA	NA	NA	NA	NA	T	T	T	T	T	T	G	T	T	T	G	T	G	T	G	G	G	G	T	G	T	N	G	G	G	G	T	T	T	T	T	T	T	T	T	T	T	T	T
AX-90583359	A/G	1	85732983	+	NA	NA	NA	NA	NA	NA	A	A	A	G	G	G	N	G	G	G	A	G	N	A	A	A	G	G	G	A	G	N	A	G	A	A	G	G	G	G	G	A	G	A	A	A	A	A	A
AX-90673115	C/T	1	85774377	+	NA	NA	NA	NA	NA	NA	C	C	N	T	T	T	C	T	T	T	C	T	T	C	C	C	T	T	T	C	T	N	C	T	C	C	T	T	T	T	T	C	T	C	C	C	C	C	C
AX-86239945	T/C	1	85834569	+	NA	NA	NA	NA	NA	NA	T	T	T	T	T	T	T	T	T	C	C	T	C	C	C	C	T	C	T	C	T	T	T	C	C	C	T	C	C	T	T	T	T	T	T	T	T	T	T
AX-86239955	C/A	1	85930307	+	NA	NA	NA	NA	NA	NA	C	C	N	C	C	C	A	C	C	C	A	N	A	C	C	A	A	C	C	A	A	N	C	A	A	C	C	C	C	C	C	C	C	C	C	C	C	C	C
AX-91469254	T/G	1	85961352	+	NA	NA	NA	NA	NA	NA	G	G	G	T	T	T	T	T	T	T	T	T	G	G	G	T	T	G	T	T	T	T	G	T	T	T	T	G	T	T	T	N	T	T	T	T	T	T	T
AX-90632596	G/A	1	85989158	+	NA	NA	NA	NA	NA	NA	A	A	N	G	G	G	G	G	G	A	G	G	A	A	A	G	G	A	G	G	G	G	A	G	G	G	G	A	G	G	G	G	G	G	G	G	G	G	G
AX-91469270	G/A	1	86048466	+	NA	NA	NA	NA	NA	NA	G	G	G	G	A	G	G	G	G	A	G	G	G	G	G	G	A	A	G	G	G	G	G	G	N	G	A	A	G	G	G	G	G	A	G	G	G	A	A
AX-91393139	G/A	1	86168856	+	NA	NA	NA	NA	NA	NA	G	G	G	A	A	A	A	A	A	G	A	A	G	G	G	A	A	G	A	A	A	N	G	G	G	G	A	G	A	A	A	G	A	A	A	A	A	A	A
AX-91469320	C/T	1	86248875	+	NA	NA	NA	NA	NA	NA	T	T	C	C	C	C	C	C	C	C	C	C	C	C	C	C	C	C	C	C	C	C	T	T	T	C	C	C	C	C	C	C	C	C	C	C	T	C	C
AX-91469360	A/G	1	86430591	+	NA	NA	NA	NA	NA	NA	A	A	G	A	A	A	A	A	A	G	A	A	A	G	G	A	A	G	A	A	A	N	A	A	A	G	A	G	A	A	A	A	A	A	A	A	A	A	A
AX-86285114	T/C	1	86590155	+	NA	NA	NA	NA	NA	NA	T	T	C	T	T	T	C	T	T	C	T	C	T	T	C	T	C	C	T	T	T	N	C	T	T	C	T	C	T	T	T	C	T	C	C	C	C	C	C
AX-90673354	T/C	1	86626139	+	NA	NA	NA	NA	NA	NA	T	T	T	C	C	C	T	C	C	T	T	T	T	T	C	T	T	C	C	T	T	T	T	T	T	T	C	C	C	T	C	T	C	T	T	T	T	T	T
AX-91835684	G/A	1	86652512	+	NA	NA	NA	NA	NA	NA	N	N	G	A	A	A	N	A	A	N	G	N	G	N	G	N	G	G	A	N	G	G	G	N	N	G	A	A	A	G	A	N	A	G	G	G	G	G	G
AX-91469421	C/A	1	86727921	+	NA	NA	NA	NA	NA	NA	C	C	C	A	A	A	C	A	A	C	C	C	C	C	A	C	C	A	A	C	C	C	C	A	A	C	A	A	A	A	A	N	A	A	A	A	A	A	A
AX-91382092	C/T	1	86843844	+	NA	NA	NA	NA	NA	NA	T	T	T	C	C	C	T	C	C	T	T	T	C	T	C	C	T	C	C	C	T	T	T	T	C	C	C	C	C	C	C	C	C	C	C	C	C	C	C
AX-123944433	C/T	1	86945879	+	NA	NA	NA	NA	NA	NA	C	C	C	T	T	T	C	T	T	C	C	C	C	C	T	C	C	T	T	C	C	C	C	C	C	T	T	T	T	C	T	T	T	T	T	T	T	T	T
AX-90673413	G/T	1	86946590	+	NA	NA	NA	NA	NA	NA	N	G	T	G	G	G	T	G	G	G	T	T	T	G	G	T	T	G	G	T	T	N	G	T	T	G	G	G	G	T	G	G	G	G	G	G	G	G	G
AX-90673478	A/G	1	87156490	+	NA	NA	NA	NA	NA	NA	A	A	A	A	A	A	A	A	A	A	A	A	A	A	A	A	A	A	A	A	A	N	A	A	A	A	A	A	A	A	A	A	A	A	A	A	A	A	A
AX-91469503	G/A	1	87197938	+	NA	NA	NA	NA	NA	NA	G	G	G	G	G	G	N	G	G	A	G	N	G	G	G	G	G	G	G	G	G	G	A	G	G	G	G	G	G	G	G	N	G	G	G	G	G	G	G
AX-90673501	G/T	1	87236069	+	NA	NA	NA	NA	NA	NA	G	G	G	G	G	G	G	G	G	G	G	G	G	G	G	G	G	G	G	G	G	G	G	G	G	G	G	G	G	G	G	G	G	G	G	G	G	G	G
AX-86239973	C/A	1	87284780	+	NA	NA	NA	NA	NA	NA	A	A	C	C	C	C	C	C	C	C	C	C	A	C	C	C	A	C	C	C	C	C	C	C	N	C	C	C	C	C	A	C	N	A	A	A	N	A	A
AX-91424596	A/G	1	87299061	+	NA	NA	NA	NA	NA	NA	A	A	A	A	A	A	G	A	A	A	A	G	A	A	A	G	A	A	A	G	A	A	A	A	N	A	A	A	A	G	A	G	A	A	A	A	A	A	A
AX-90673536	G/A	1	87302687	+	NA	NA	NA	NA	NA	NA	A	A	G	G	G	G	G	G	G	G	N	A	A	G	G	A	G	G	G	A	G	G	G	G	A	G	G	G	G	A	G	G	G	G	G	G	G	G	G
AX-90673546	A/C	1	87396724	+	NA	NA	NA	NA	NA	NA	C	C	C	A	A	A	A	N	A	N	A	A	C	A	A	C	A	A	A	C	C	A	A	A	C	A	A	A	A	C	A	A	A	C	C	C	C	C	C
AX-90673551	G/A	1	87454266	+	NA	NA	NA	NA	NA	NA	G	G	A	G	G	G	G	G	G	G	G	G	G	G	G	G	G	G	G	G	A	G	G	G	G	G	G	G	G	G	G	A	G	A	A	A	A	A	A
AX-91469570	G/A	1	87510885	+	NA	NA	NA	NA	NA	NA	G	G	N	G	G	G	G	G	G	G	G	G	A	G	G	A	G	G	G	A	A	G	G	G	A	G	G	G	G	A	G	G	G	A	A	A	A	A	A
AX-91841459	C/T	1	87564077	+	NA	NA	NA	NA	NA	NA	C	C	C	C	C	C	C	C	C	C	C	C	C	C	T	C	T	T	C	C	C	N	T	T	C	C	C	C	C	C	C	C	C	C	C	C	C	C	C
AX-91469573	G/A	1	87581950	+	NA	NA	NA	NA	NA	NA	G	G	A	G	G	G	G	G	G	G	G	G	G	G	G	G	G	G	G	G	A	G	G	G	G	G	G	G	G	G	G	G	G	G	G	G	G	G	G
AX-90673622	G/A	1	87628010	+	NA	NA	NA	NA	NA	NA	A	A	G	G	G	G	A	G	G	G	G	A	G	A	G	A	G	G	G	A	G	G	G	G	A	N	G	G	G	G	G	G	G	G	G	G	G	G	G
AX-91469584	G/A	1	87634142	+	NA	NA	NA	NA	NA	NA	A	N	A	G	G	G	A	G	G	G	A	A	G	A	G	A	G	G	G	A	A	N	G	G	A	A	G	G	G	G	G	G	G	G	G	G	G	G	G
AX-90673680	G/T	1	87878804	+	NA	NA	NA	NA	NA	NA	G	G	G	G	G	G	G	G	G	G	G	G	G	G	G	G	G	G	G	G	G	G	G	G	G	G	G	G	G	G	G	G	G	G	G	G	G	G	G
AX-91204831	A/G	1	87961397	+	NA	NA	NA	NA	NA	NA	A	A	A	A	A	A	A	A	A	A	A	A	A	A	A	A	A	A	A	A	A	A	A	G	A	A	A	A	A	A	A	A	A	A	A	A	A	A	A
AX-90629919	T/A	1	88004571	+	NA	NA	NA	NA	NA	NA	T	T	T	T	T	T	T	T	T	T	T	T	T	T	T	T	T	T	T	T	T	T	T	A	T	T	T	T	T	T	T	T	T	T	T	T	T	T	T
AX-90673721	G/A	1	88037163	+	NA	NA	NA	NA	NA	NA	G	G	N	G	G	G	G	A	G	G	A	A	G	A	G	A	G	G	G	G	A	G	A	G	G	G	G	G	G	G	G	A	G	G	G	G	G	G	G
AX-91407020	A/G	1	88133306	+	NA	NA	NA	NA	NA	NA	A	A	G	A	A	A	A	A	A	A	G	G	A	A	A	A	A	A	A	A	G	A	G	A	A	A	A	A	A	A	A	A	A	A	A	A	A	A	A
AX-90673774	C/T	1	88277950	+	NA	NA	NA	NA	NA	NA	C	C	C	C	C	C	T	C	C	C	C	C	C	C	C	C	C	C	C	T	C	N	T	C	T	C	C	C	C	T	C	C	C	T	T	T	T	T	T
AX-86306645	T/C	1	88323086	+	NA	NA	NA	NA	NA	NA	C	C	T	T	T	T	C	C	T	T	T	C	T	T	T	T	C	T	T	C	C	T	C	T	T	T	T	T	T	C	T	T	T	C	C	C	C	C	C
AX-90673794	G/A	1	88386387	+	NA	NA	NA	NA	NA	NA	G	G	G	G	G	G	G	G	G	G	G	G	G	G	G	G	G	G	G	G	G	G	G	G	G	G	G	G	G	G	G	G	G	G	G	G	G	G	G
AX-90673836	C/T	1	88423335	+	NA	NA	NA	NA	NA	NA	C	C	C	C	C	C	C	C	C	C	C	C	C	C	C	C	C	C	C	C	C	C	C	C	C	C	C	C	C	C	C	C	C	C	C	C	C	C	C
AX-90673865	G/A	1	88518937	+	NA	NA	NA	NA	NA	NA	G	G	N	A	A	A	G	G	A	A	G	G	G	G	A	A	G	G	G	G	G	N	G	G	A	A	A	A	A	G	A	A	G	G	G	G	G	G	G
AX-91469774	C/T	1	88559393	+	NA	NA	NA	NA	NA	NA	C	C	N	T	T	T	C	C	T	T	C	T	T	T	T	C	C	C	T	T	T	C	T	C	C	T	T	T	T	C	T	T	C	T	T	T	T	T	T
AX-90673882	G/A	1	88633637	+	NA	NA	NA	NA	NA	NA	G	G	N	A	A	A	G	A	A	A	G	A	A	G	A	G	G	G	A	A	A	G	G	G	A	A	A	A	A	G	A	A	G	G	G	G	G	G	G
AX-86306620	C/T	1	88720160	+	NA	NA	NA	NA	NA	NA	T	T	C	C	C	C	C	T	C	C	C	T	T	C	C	C	C	C	C	C	C	C	T	C	C	C	C	C	C	C	C	C	T	T	T	T	T	T	T
AX-123944434	C/T	1	88887675	+	NA	NA	NA	NA	NA	NA	C	C	T	C	C	C	T	T	C	C	C	C	C	T	C	T	C	C	C	T	C	N	T	C	C	C	C	C	C	T	C	C	T	T	T	T	T	T	T
AX-90622331	A/G	1	88897478	+	NA	NA	NA	NA	NA	NA	A	A	A	A	A	A	A	A	A	A	A	A	A	A	A	A	A	A	A	A	A	A	A	A	A	A	A	A	A	A	A	A	A	A	A	A	A	A	A
AX-90605227	C/A	1	88963298	+	NA	NA	NA	NA	NA	NA	C	C	A	C	C	C	C	A	C	C	C	C	C	A	C	A	C	C	C	A	N	N	A	C	C	C	C	C	C	A	C	C	A	A	A	A	A	A	A
AX-90673982	A/C	1	89001783	+	NA	NA	NA	NA	NA	NA	C	C	N	C	C	C	A	C	C	C	A	A	A	A	C	A	C	C	C	A	A	N	A	A	A	C	C	C	C	A	C	C	A	A	A	A	A	A	A
AX-90673964	A/G	1	89071148	+	NA	NA	NA	NA	NA	NA	G	G	A	G	G	G	A	G	G	G	A	A	A	A	G	A	G	G	G	A	A	N	A	A	A	G	G	G	G	A	G	G	A	A	A	A	A	A	A
AX-90673994	A/C	1	89105891	+	NA	NA	NA	NA	NA	NA	C	C	A	C	C	C	A	C	C	C	A	A	A	A	C	A	C	C	C	A	A	N	A	A	A	C	C	C	C	A	C	C	A	A	A	A	A	A	A
AX-91469887	G/T	1	89224229	+	NA	NA	NA	NA	NA	NA	T	N	G	G	G	G	G	T	G	G	T	T	G	G	G	G	G	T	G	T	G	N	G	G	N	G	G	G	G	G	G	G	G	T	T	T	N	T	T
AX-91384017	G/T	1	89244943	+	NA	NA	NA	NA	NA	NA	G	G	T	G	G	G	G	G	G	G	G	G	G	T	G	G	G	G	G	T	G	N	T	G	T	G	G	G	G	T	G	G	G	T	T	T	T	T	T
AX-91469905	A/G	1	89258481	+	NA	NA	NA	NA	NA	NA	G	G	N	G	G	G	A	G	G	G	A	A	A	A	G	A	G	G	G	A	A	N	A	A	A	G	G	G	G	A	G	G	A	A	A	A	A	A	A
AX-90674018	A/G	1	89292107	+	NA	NA	NA	NA	NA	NA	A	A	A	A	A	A	A	A	A	A	A	A	G	A	A	A	A	A	A	A	A	A	A	A	A	A	A	A	A	A	A	A	A	A	A	A	A	A	A
AX-90674037	C/T	1	89379428	+	NA	NA	NA	NA	NA	NA	C	C	C	C	C	C	C	C	C	C	C	C	C	C	C	C	C	C	C	C	C	C	C	C	C	C	C	C	C	C	C	C	C	C	C	C	C	C	C
AX-91204869	C/T	1	89440247	+	NA	NA	NA	NA	NA	NA	T	T	C	C	C	C	C	T	C	C	C	T	T	C	C	C	C	T	C	T	T	N	C	C	T	C	C	C	C	C	C	C	C	T	T	T	T	T	T
AX-90674091	C/T	1	89511419	+	NA	NA	NA	NA	NA	NA	T	T	C	C	C	C	C	T	C	C	C	T	T	C	C	C	C	T	N	T	T	N	C	C	N	C	C	C	C	C	C	C	C	T	N	T	N	T	T
AX-90674106	T/C	1	89665871	+	NA	NA	NA	NA	NA	NA	C	C	T	T	T	T	T	C	T	T	T	C	C	T	T	T	T	C	N	C	C	C	T	T	N	T	T	T	T	T	T	T	T	C	C	C	N	C	C
AX-91470013	G/A	1	89872798	+	NA	NA	NA	NA	NA	NA	N	N	G	G	G	G	G	G	G	G	G	G	G	G	G	G	G	G	G	N	G	G	G	G	G	G	G	G	G	G	G	G	G	G	G	G	G	G	G
AX-90674149	C/T	1	89896503	+	NA	NA	NA	NA	NA	NA	C	C	C	C	C	C	C	C	C	C	C	C	C	C	C	C	C	C	C	C	C	C	C	C	C	C	C	C	C	C	C	C	C	C	C	C	C	C	C
AX-86306635	C/T	1	89912602	+	NA	NA	NA	NA	NA	NA	T	C	C	C	C	C	C	T	C	C	C	C	C	N	C	C	C	C	T	C	C	C	C	T	N	C	C	C	C	C	C	C	C	C	C	C	C	C	C
AX-90674264	C/A	1	90206957	+	NA	NA	NA	NA	NA	NA	C	C	C	C	C	C	C	C	C	C	C	C	C	C	C	C	C	C	C	C	C	C	C	A	C	C	C	C	C	C	C	C	C	C	C	C	C	C	C
AX-91470101	G/T	1	90259173	+	NA	NA	NA	NA	NA	NA	G	G	G	G	G	G	T	G	G	G	G	G	G	G	G	T	G	G	G	G	G	G	G	T	G	G	G	G	G	T	G	G	G	G	G	G	G	G	G
AX-91470133	C/T	1	90361176	+	NA	NA	NA	NA	NA	NA	C	C	T	C	C	C	C	C	C	C	C	C	C	T	C	C	C	C	C	C	C	C	T	C	T	C	C	C	C	C	C	C	C	C	C	C	C	C	C
AX-90674320	G/A	1	90430736	+	NA	NA	NA	NA	NA	NA	G	G	N	G	G	G	G	G	G	G	G	G	G	G	G	G	G	G	G	G	G	G	A	G	A	G	G	G	G	G	G	G	G	G	G	G	G	G	G
[truncated: 36,766 more rows]
[truncated: 136 more columns]
